# Supplementary material for: Colorectal Cancer Biomarker Identification via Joint DNA-Methylation and Transcriptomics Analysis Workflow
Source: Genes (Basel). 2025 May 23;16(6):620. doi: 10.3390/genes16060620 (PMC12191883; doi:10.3390/genes16060620)
Supplement: Supplementary file 1 [file genes-16-00620-s001.zip]

Archive with 5 entries (5 files):
- Colorectal_cancer Supplementary Materials.pdf
- Table S1 rectal cancer methylation DMC.csv
- Table S2 rectal cancer expression DEG.csv
- Table S3 colon cancer methylation DMC.csv
- Table S4 colon cancer expression DEG.csv
