# Supplementary material for: Colorectal Cancer Biomarker Identification via Joint DNA-Methylation and Transcriptomics Analysis Workflow
Source: Genes (Basel). 2025 May 23;16(6):620. doi: 10.3390/genes16060620 (PMC12191883; doi:10.3390/genes16060620)
Supplement: Supplementary file 1 [file genes-16-00620-s001.zip › Table S1 rectal cancer methylation DMC.csv]

	logFC	AveExpr	t	P.Value	adj.P.Val	B	GeneSymbol	CpG	foldchange	logPvalue	category	genomic_cpg	DMR_flag	combined_label
cg14052065	-3.05480137570884	2.09156060921825	-23.9190083990165	1.14450529701501e-11	5.92023478803195e-05	15.6756588646915	LCN10	cg14052065	-3.05480137570884	4.22766106943844	Hypomethylation	chr9:139634196	In DMR	Hypomethylation_In DMR
cg18018913	-2.85214979822916	1.93893856222756	-20.0512925324846	9.47628749800826e-11	0.000124393969687961	14.1956987291783		cg18018913	-2.85214979822916	3.90520067265743	Hypomethylation	chr6:168517728	In DMR	Hypomethylation_In DMR
cg01974656	-3.07604084828228	2.34836713521223	-19.7822961419632	1.11327997146944e-10	0.000124393969687961	14.0757740686557		cg01974656	-3.07604084828228	3.90520067265743	Hypomethylation	chr2:11820565	In DMR	Hypomethylation_In DMR
cg02510802	-2.81741112426984	0.545462103085213	-19.1609934330943	1.62816097917561e-10	0.000124393969687961	13.7890010006566	SPAG4L;SPAG4L	cg02510802	-2.81741112426984	3.90520067265743	Hypomethylation	chr20:31592147	In DMR	Hypomethylation_In DMR
cg03483654	-5.10750402268793	3.1618245053866	-19.0663560501326	1.72697257378368e-10	0.000124393969687961	13.74408238636	DAK;DDB1	cg03483654	-5.10750402268793	3.90520067265743	Hypomethylation	chr11:61102074	In DMR	Hypomethylation_In DMR
cg26199906	2.65342857108021	-0.805831752193212	18.8569961473993	1.96933107180986e-10	0.000124393969687961	13.6435143723558	OPLAH	cg26199906	2.65342857108021	3.90520067265743	Hypermethylation	chr8:145106246	In DMR	Hypermethylation_In DMR
cg05301124	-2.02630759152086	0.928412016312119	-18.8520302909253	1.97550767507735e-10	0.000124393969687961	13.6411087450401		cg05301124	-2.02630759152086	3.90520067265743	Hypomethylation	chr6:168517769	In DMR	Hypomethylation_In DMR
cg16601494	3.22859950265678	-0.388130511690878	18.7603311070536	2.09340253478278e-10	0.000124393969687961	13.5965163874233	C1orf70;C1orf70	cg16601494	3.22859950265678	3.90520067265743	Hypermethylation	chr1:1475737	In DMR	Hypermethylation_In DMR
cg17301223	3.53821752836049	-0.952669025524867	18.595055480049	2.32551031692101e-10	0.000124393969687961	13.5153219793138	OPLAH	cg17301223	3.53821752836049	3.90520067265743	Hypermethylation	chr8:145106438	In DMR	Hypermethylation_In DMR
cg14085012	-2.55963502104297	0.857760570908192	-18.5426466211311	2.40479579479523e-10	0.000124393969687961	13.4893520181434	AMPH;AMPH	cg14085012	-2.55963502104297	3.90520067265743	Hypomethylation	chr7:38468985	In DMR	Hypomethylation_In DMR
cg03344782	-2.64959292542324	1.36900233415104	-18.197866306777	3.00492664744876e-10	0.000140856964248275	13.3157741210163	OC90	cg03344782	-2.64959292542324	3.851221675765	Hypomethylation	chr8:133062974	In DMR	Hypomethylation_In DMR
cg26256223	3.30726523833968	-1.09018581716221	18.0696995355616	3.26767192469127e-10	0.000140856964248275	13.2500193229754	OPLAH	cg26256223	3.30726523833968	3.851221675765	Hypermethylation	chr8:145106582	In DMR	Hypermethylation_In DMR
cg23977631	4.07059840133256	-1.89343709446232	17.6890258279602	4.20534962062723e-10	0.000167332337889079	13.0506736892185	LONRF2;LONRF2	cg23977631	4.07059840133256	3.77642012114376	Hypermethylation	chr2:100938799	In DMR	Hypermethylation_In DMR
cg22697045	-2.36725506711145	1.03427682533907	-17.4177580331297	5.04921239725522e-10	0.000185304837861834	12.9048287466054	MYBPC3	cg22697045	-2.36725506711145	3.73211324215292	Hypomethylation	chr11:47359223	In DMR	Hypomethylation_In DMR
cg10786876	-3.54064393070052	1.10918711409868	-17.2304476065124	5.73768899296261e-10	0.000185304837861834	12.8022280734752	EEF1A2	cg10786876	-3.54064393070052	3.73211324215292	Hypomethylation	chr20:62121918	In DMR	Hypomethylation_In DMR
cg16306898	4.79348450832513	-2.22574064120907	17.1656905113246	5.9987294464959e-10	0.000185304837861834	12.7663903376193	C1orf70	cg16306898	4.79348450832513	3.73211324215292	Hypermethylation	chr1:1475675	In DMR	Hypermethylation_In DMR
cg00629625	-2.06524808362961	-0.14134857804412	-17.0676577213603	6.4185829132252e-10	0.000185304837861834	12.711774527576	SLC12A5;SLC12A5	cg00629625	-2.06524808362961	3.73211324215292	Hypomethylation	chr20:44663630	In DMR	Hypomethylation_In DMR
cg05492975	-2.63934605979128	0.54485256627081	-16.872943948912	7.34952884328332e-10	0.000189545438522268	12.6019843979417	CDH4	cg05492975	-2.63934605979128	3.72228666256145	Hypomethylation	chr20:60119508	In DMR	Hypomethylation_In DMR
cg00582765	-2.40672529624322	0.852338350071924	-16.843252930021	7.50384393990252e-10	0.000189545438522268	12.5850879684946	BPIL3	cg00582765	-2.40672529624322	3.72228666256145	Hypomethylation	chr20:31618209	In DMR	Hypomethylation_In DMR
cg04153784	4.14625526609767	-2.13275384602974	16.6543367908727	8.57134871789033e-10	0.000191911743305534	12.476605612925	SND1;LRRC4	cg04153784	4.14625526609767	3.71689844946072	Hypermethylation	chr7:127672235	In DMR	Hypermethylation_In DMR
cg07812848	-2.69985762306844	1.69560604542577	-16.6005970002223	8.90413362185932e-10	0.000191911743305534	12.4454355762036		cg07812848	-2.69985762306844	3.71689844946072	Hypomethylation	chr1:1214622	In DMR	Hypomethylation_In DMR
cg05101809	-2.47608978214976	1.3612868716408	-16.3930244043606	1.03265263859801e-09	0.000205067205010186	12.3237267431364	SLC29A4;SLC29A4	cg05101809	-2.47608978214976	3.6881037878126	Hypomethylation	chr7:5338832	In DMR	Hypomethylation_In DMR
cg13554086	2.59588758763862	-0.754302853855628	15.9603863767704	1.41431003474133e-09	0.000227514391384901	12.0631812472558	PDE8B;PDE8B;PDE8B;PDE8B;PDE8B	cg13554086	2.59588758763862	3.64299112691293	Hypermethylation	chr5:76507100	In DMR	Hypermethylation_In DMR
cg22647996	-4.0590968801484	2.76973623384864	-15.9292432031766	1.44712947342753e-09	0.000227514391384901	12.0440591551384	GNPDA1	cg22647996	-4.0590968801484	3.64299112691293	Hypomethylation	chr5:141393674	In DMR	Hypomethylation_In DMR
cg01922485	-3.57386033030355	2.24711011075021	-15.8847659922231	1.49543198943073e-09	0.000227514391384901	12.0166628996074		cg01922485	-3.57386033030355	3.64299112691293	Hypomethylation	chr1:942696	In DMR	Hypomethylation_In DMR
cg07803218	-2.86683583627429	0.9139890573336	-15.8391155867483	1.54682102036088e-09	0.000228608905511613	11.9884371319376	PARD6B	cg07803218	-2.86683583627429	3.64090685557145	Hypomethylation	chr20:49346624	In DMR	Hypomethylation_In DMR
cg13309174	-2.42773533702819	1.55466326402532	-15.7842940090136	1.61106287466982e-09	0.00022870279322259	11.954396992115	DAK;DDB1	cg13309174	-2.42773533702819	3.64072853117922	Hypomethylation	chr11:61102045	In DMR	Hypomethylation_In DMR
cg23081534	-2.93685190587701	2.15881168709172	-15.7542175865473	1.64752427694629e-09	0.00022870279322259	11.9356547806819	LRRIQ4	cg23081534	-2.93685190587701	3.64072853117922	Hypomethylation	chr3:169540079	In DMR	Hypomethylation_In DMR
cg02583465	-2.68258261747465	1.28502664603073	-15.6618439556115	1.76517995833236e-09	0.00022870279322259	11.8777932805262	TRIM31	cg02583465	-2.68258261747465	3.64072853117922	Hypomethylation	chr6:30080368	In DMR	Hypomethylation_In DMR
cg00368356	-1.77708545295954	0.803722244231299	-15.6191071345959	1.82264995197379e-09	0.00022870279322259	11.8508702201752	NFKBIB;NFKBIB	cg00368356	-1.77708545295954	3.64072853117922	Hypomethylation	chr19:39395717	In DMR	Hypomethylation_In DMR
cg22497741	4.14671416248892	-2.5109927798401	15.5947237181024	1.85634027664524e-09	0.00022870279322259	11.8354656056315	C1orf70	cg22497741	4.14671416248892	3.64072853117922	Hypermethylation	chr1:1475644	In DMR	Hypermethylation_In DMR
cg26680675	-2.00987229260991	0.961498855961097	-15.5648698214336	1.89850575834099e-09	0.00022870279322259	11.8165615310261	AZGP1	cg26680675	-2.00987229260991	3.64072853117922	Hypomethylation	chr7:99574420	In DMR	Hypomethylation_In DMR
cg11336590	-2.14662745195889	1.38613343787937	-15.5536312151692	1.91464554797791e-09	0.00022870279322259	11.8094326178583	MAEL	cg11336590	-2.14662745195889	3.64072853117922	Hypomethylation	chr1:166958322	In DMR	Hypomethylation_In DMR
cg11001085	-2.30206692620906	1.09775399409546	-15.4695684301799	2.0401619739275e-09	0.00022870279322259	11.7558934171772	MST1R	cg11001085	-2.30206692620906	3.64072853117922	Hypomethylation	chr3:49940126	In DMR	Hypomethylation_In DMR
cg07528209	-2.05594069821835	0.873431385594174	-15.4387833655822	2.08832268576617e-09	0.00022870279322259	11.7361907049014		cg07528209	-2.05594069821835	3.64072853117922	Hypomethylation	chr2:121549725	In DMR	Hypomethylation_In DMR
cg00243187	-4.16124045852593	2.93270662706977	-15.4175673823572	2.12222576427159e-09	0.00022870279322259	11.7225822336602		cg00243187	-4.16124045852593	3.64072853117922	Hypomethylation	chr11:128746214	In DMR	Hypomethylation_In DMR
cg17978103	-2.33086898808363	0.719025051282829	-15.2524983116796	2.40717798031086e-09	0.00023945614247196	11.6158584184322	PMEPA1;PMEPA1;PMEPA1;PMEPA1	cg17978103	-2.33086898808363	3.62077401805983	Hypomethylation	chr20:56272305	In DMR	Hypomethylation_In DMR
cg15771432	2.19652206637572	-0.0955412638028719	15.181107015821	2.54295928978118e-09	0.000239939819935417	11.5692331956893	PTPRN2;PTPRN2;PTPRN2	cg15771432	2.19652206637572	3.61989767140216	Hypermethylation	chr7:157477308	In DMR	Hypermethylation_In DMR
cg20085985	-2.37068561749002	1.90245763332882	-15.1535386402766	2.59758179598199e-09	0.000239939819935417	11.5511521167161		cg20085985	-2.37068561749002	3.61989767140216	Hypomethylation	chr14:106091440	In DMR	Hypomethylation_In DMR
cg16253115	-2.47026059181457	1.52574852832984	-15.0135711766595	2.89511526971118e-09	0.000261893958709625	11.4586907145322		cg16253115	-2.47026059181457	3.58187451963255	Hypomethylation	chr19:33781998	In DMR	Hypomethylation_In DMR
cg19757131	-2.43738844594287	1.18820991152208	-14.9186362361167	3.11771465651606e-09	0.000268785748404468	11.3953418946429	UST	cg19757131	-2.43738844594287	3.5705937622305	Hypomethylation	chr6:149286330	In DMR	Hypomethylation_In DMR
cg23437479	-2.20354969132648	0.887421524978669	-14.7919837377141	3.4438481646548e-09	0.000283166265761361	11.3100178841837	MST1R	cg23437479	-2.20354969132648	3.547958486386	Hypomethylation	chr3:49940353	In DMR	Hypomethylation_In DMR
cg04574507	-1.79190442396841	1.03757752878292	-14.7477593785925	3.56623370080484e-09	0.000287577579379595	11.2800041738563	CD1B	cg04574507	-1.79190442396841	3.54124497618653	Hypomethylation	chr1:158301038	In DMR	Hypomethylation_In DMR
cg18292904	-2.64398238099659	1.58294690824163	-14.6775407638579	3.77028480167619e-09	0.000287577579379595	11.2321125205792	MST1R	cg18292904	-2.64398238099659	3.54124497618653	Hypomethylation	chr3:49939703	In DMR	Hypomethylation_In DMR
cg10143067	3.3376714345539	-1.75578436943916	14.6592844108085	3.82537282864549e-09	0.000287577579379595	11.2196132648278	VAX1	cg10143067	3.3376714345539	3.54124497618653	Hypermethylation	chr10:118892423	In DMR	Hypermethylation_In DMR
cg06515111	-2.54350241664473	2.78000475454165	-14.6466993726719	3.8638523761139e-09	0.000287577579379595	11.2109853692384		cg06515111	-2.54350241664473	3.54124497618653	Hypomethylation	chr10:118153009	In DMR	Hypomethylation_In DMR
cg01588438	3.54993514938602	-0.918259548686814	14.6303436918289	3.91448515879496e-09	0.000287577579379595	11.1997583704262	ADHFE1	cg01588438	3.54993514938602	3.54124497618653	Hypermethylation	chr8:67344553	In DMR	Hypermethylation_In DMR
cg08206657	-2.83756551699166	2.01418084171201	-14.6201140814061	3.94651626584357e-09	0.000287577579379595	11.1927283815279	FAM107B	cg08206657	-2.83756551699166	3.54124497618653	Hypomethylation	chr10:14575436	In DMR	Hypomethylation_In DMR
cg16499677	-2.68343737326841	0.535724599860225	-14.6065495341964	3.98942589875356e-09	0.000287577579379595	11.1833969350009	C14orf37	cg16499677	-2.68343737326841	3.54124497618653	Hypomethylation	chr14:58599692	In DMR	Hypomethylation_In DMR
cg02504622	-3.04396443309692	1.6822478091922	-14.5858222458884	4.05596754956148e-09	0.000287577579379595	11.169116802302		cg02504622	-3.04396443309692	3.54124497618653	Hypomethylation	chr3:150238257	In DMR	Hypomethylation_In DMR
cg14642259	-4.51528536520821	2.12467547358502	-14.5680385242244	4.11401262396495e-09	0.000287577579379595	11.1568441554224	MYBPC3	cg14642259	-4.51528536520821	3.54124497618653	Hypomethylation	chr11:47359017	In DMR	Hypomethylation_In DMR
cg03241244	2.00370164146702	-0.226317109932958	14.4196082376571	4.63487591507881e-09	0.000303988322882287	11.0536681705449	KDM2B;KDM2B	cg03241244	2.00370164146702	3.51714309864516	Hypermethylation	chr12:122017052	In DMR	Hypermethylation_In DMR
cg26210187	2.90097998441305	-1.24293239174923	14.4156628500999	4.64965549856086e-09	0.000303988322882287	11.0509074460481	ARHGAP20	cg26210187	2.90097998441305	3.51714309864516	Hypermethylation	chr11:110582420	In DMR	Hypermethylation_In DMR
cg20291436	3.27968623999501	-2.09213213590243	14.4019595012079	4.7013844312096e-09	0.000303988322882287	11.0413113585356	PITX2;PITX2;PITX2	cg20291436	3.27968623999501	3.51714309864516	Hypermethylation	chr4:111539352	In DMR	Hypermethylation_In DMR
cg00159100	3.56738814096233	-1.29454843730212	14.2537306743505	5.3023043045094e-09	0.000325186410582112	10.936773773203	ELMO1	cg00159100	3.56738814096233	3.48786761170194	Hypermethylation	chr7:37487633	In DMR	Hypermethylation_In DMR
cg01895333	-2.87906505885104	2.75819767450951	-14.2529346130294	5.30574663530694e-09	0.000325186410582112	10.9362086908832	DPPA2	cg01895333	-2.87906505885104	3.48786761170194	Hypomethylation	chr3:109035405	In DMR	Hypomethylation_In DMR
cg17589890	-2.848072783496	2.48363780554209	-14.2471966148293	5.3306302160274e-09	0.000325186410582112	10.9321344211202	KCNH1;KCNH1	cg17589890	-2.848072783496	3.48786761170194	Hypomethylation	chr1:210857205	In DMR	Hypomethylation_In DMR
cg12751693	-1.91368947182906	1.00491389695593	-14.2224710672425	5.439302585404e-09	0.000325186410582112	10.914554600219		cg12751693	-1.91368947182906	3.48786761170194	Hypomethylation	chr12:62629162	In DMR	Hypomethylation_In DMR
cg19114576	-2.96810310700273	0.988331667602446	-14.2208618124863	5.44645771853395e-09	0.000325186410582112	10.9134091031838	KRT20	cg19114576	-2.96810310700273	3.48786761170194	Hypomethylation	chr17:39041266	In DMR	Hypomethylation_In DMR
cg27385032	2.56940902225243	-0.238244611429671	14.1879548316747	5.59501520887316e-09	0.000325186410582112	10.8899498618673	ZNF334;ZNF334	cg27385032	2.56940902225243	3.48786761170194	Hypermethylation	chr20:45142336	In DMR	Hypermethylation_In DMR
cg02202141	2.2285929233508	-1.83762972855833	14.1414116774701	5.81263165549261e-09	0.000330774480020289	10.8566536909315		cg02202141	2.2285929233508	3.48046800460287	Hypermethylation	chr3:35681158	In DMR	Hypermethylation_In DMR
cg17698295	3.88086774801139	-1.14410700793489	14.1345839593561	5.84531451352276e-09	0.000330774480020289	10.85175781439	OPLAH	cg17698295	3.88086774801139	3.48046800460287	Hypermethylation	chr8:145106299	In DMR	Hypermethylation_In DMR
cg04426977	-2.16445975001261	1.24920867376953	-14.0982356463563	6.02267015247907e-09	0.000330774480020289	10.8256444753461	FAM107B	cg04426977	-2.16445975001261	3.48046800460287	Hypomethylation	chr10:14575365	In DMR	Hypomethylation_In DMR
cg20493960	2.89014850481624	-1.12345797556908	14.0965809215236	6.03088082329764e-09	0.000330774480020289	10.8244537036649	AMOTL1	cg20493960	2.89014850481624	3.48046800460287	Hypermethylation	chr11:94502524	In DMR	Hypermethylation_In DMR
cg16230141	3.12801211379632	-1.24389332136266	14.0877637671733	6.07483486976928e-09	0.000330774480020289	10.8181057908647	ELMO1	cg16230141	3.12801211379632	3.48046800460287	Hypermethylation	chr7:37488162	In DMR	Hypermethylation_In DMR
cg13863204	-1.89500167263233	1.16258597174537	-14.0268279780519	6.38819717266777e-09	0.000340665145245269	10.7741002855503	A2ML1;A2ML1	cg13863204	-1.89500167263233	3.46767229848964	Hypomethylation	chr12:8975198	In DMR	Hypomethylation_In DMR
cg10145449	-2.26005767444696	1.33880087817942	-14.0109109455829	6.47288767632314e-09	0.000341659199209607	10.7625667003657	SPATC1;SPATC1	cg10145449	-2.26005767444696	3.4664068813596	Hypomethylation	chr8:145101671	In DMR	Hypomethylation_In DMR
cg11164441	-2.06648222457062	0.635947642251761	-13.9102928176214	7.03703174854686e-09	0.000359405908611261	10.6892826699615	PDE6B;PDE6B;PDE6B	cg11164441	-2.06648222457062	3.44441478739351	Hypomethylation	chr4:656100	In DMR	Hypomethylation_In DMR
cg15642759	2.46068035118321	-1.25250980594716	13.9017976846999	7.08702983124827e-09	0.000359405908611261	10.6830655167304		cg15642759	2.46068035118321	3.44441478739351	Hypermethylation	chr10:72043804	In DMR	Hypermethylation_In DMR
cg12628196	3.16948367768273	-0.65906649472901	13.8550335748105	7.36919679746269e-09	0.000367018480162285	10.6487576234551	SND1;LRRC4	cg12628196	3.16948367768273	3.43531206754507	Hypermethylation	chr7:127672458	In DMR	Hypermethylation_In DMR
cg03774463	1.91139729931888	-0.472277285771732	13.8455023660178	7.42817715386698e-09	0.000367018480162285	10.641747765651	DLX6AS;DLX6	cg03774463	1.91139729931888	3.43531206754507	Hypermethylation	chr7:96636616	In DMR	Hypermethylation_In DMR
cg09338302	-2.383329354302	1.55961825883951	-13.828352206542	7.53558859091031e-09	0.000367018480162285	10.6291195592866		cg09338302	-2.383329354302	3.43531206754507	Hypomethylation	chr7:1325757	In DMR	Hypomethylation_In DMR
cg15087147	3.53670736010976	-2.31556940525083	13.8131884216526	7.63195298101179e-09	0.000367018480162285	10.6179380166221	SND1;LRRC4	cg15087147	3.53670736010976	3.43531206754507	Hypermethylation	chr7:127672169	In DMR	Hypermethylation_In DMR
cg06072021	4.30901965169742	-1.70105857596295	13.7899699025532	7.78208478937429e-09	0.000367018480162285	10.600787935668	FLI1;FLI1;FLI1	cg06072021	4.30901965169742	3.43531206754507	Hypermethylation	chr11:128564106	In DMR	Hypermethylation_In DMR
cg12493906	-2.19941236483093	0.803457403832187	-13.7745887367348	7.88328907806612e-09	0.000367018480162285	10.5894073952378	MMP26	cg12493906	-2.19941236483093	3.43531206754507	Hypomethylation	chr11:5009311	In DMR	Hypomethylation_In DMR
cg23089764	2.58486388795095	-2.5541550929301	13.7647116685515	7.94902430638004e-09	0.000367018480162285	10.582091164202	FAM72A	cg23089764	2.58486388795095	3.43531206754507	Hypermethylation	chr1:206138190	In DMR	Hypermethylation_In DMR
cg14015706	3.27530851691965	-1.41458872156982	13.7456748019979	8.07739196998571e-09	0.000367018480162285	10.5679719306564	C9orf50	cg14015706	3.27530851691965	3.43531206754507	Hypermethylation	chr9:132382433	In DMR	Hypermethylation_In DMR
cg00817367	4.06540503954607	-1.37334933242417	13.7440327857952	8.0885683599393e-09	0.000367018480162285	10.5667529663868	GRASP	cg00817367	4.06540503954607	3.43531206754507	Hypermethylation	chr12:52401214	In DMR	Hypermethylation_In DMR
cg04144222	-1.82612064625206	1.08456904498489	-13.6730222067449	8.58819700281475e-09	0.000369171766526007	10.5138674831196	ANXA9	cg04144222	-1.82612064625206	3.43277152029732	Hypomethylation	chr1:150953713	In DMR	Hypomethylation_In DMR
cg00455452	2.67503114629817	-2.15408708043873	13.6499009654605	8.75796897314641e-09	0.000369171766526007	10.4965757621214		cg00455452	2.67503114629817	3.43277152029732	Hypermethylation	chr11:94474125	In DMR	Hypermethylation_In DMR
cg17889439	-2.14894116139159	1.60746477967119	-13.6474125041496	8.77645518924026e-09	0.000369171766526007	10.4947125946398	BTF3L1	cg17889439	-2.14894116139159	3.43277152029732	Hypomethylation	chr13:77501954	In DMR	Hypomethylation_In DMR
cg08090772	2.74149881136199	-0.759802444847627	13.6296703655525	8.90948125393388e-09	0.000369171766526007	10.4814167050241	ADHFE1	cg08090772	2.74149881136199	3.43277152029732	Hypermethylation	chr8:67344640	In DMR	Hypermethylation_In DMR
cg21160105	-1.41393620783249	-0.208368318001384	-13.6189197708425	8.99114142157002e-09	0.000369171766526007	10.4733500430502	ZBTB46	cg21160105	-1.41393620783249	3.43277152029732	Hypomethylation	chr20:62384326	In DMR	Hypomethylation_In DMR
cg25206417	-2.20348832940844	1.60846478928174	-13.601580741029	9.124549127284e-09	0.000369171766526007	10.4603235178685		cg25206417	-2.20348832940844	3.43277152029732	Hypomethylation	chr2:121549834	In DMR	Hypomethylation_In DMR
cg17915429	-1.52939671597351	0.835926709003147	-13.5939467057981	9.18396019352054e-09	0.000369171766526007	10.4545818207778	PGLYRP2	cg17915429	-1.52939671597351	3.43277152029732	Hypomethylation	chr19:15590069	In DMR	Hypomethylation_In DMR
cg05185019	-1.87884325295271	0.834590991729425	-13.5411506378534	9.6064151342656e-09	0.000376451075958218	10.4147659622226	TTN;TTN;TTN;TTN;TTN;TTN;TTN;TTN;TTN;TTN	cg05185019	-1.87884325295271	3.42429145723749	Hypomethylation	chr2:179672121	In DMR	Hypomethylation_In DMR
cg06319475	2.80302293705699	-1.12996119306149	13.5230595819365	9.75594706546822e-09	0.000379436335879986	10.4010795663898		cg06319475	2.80302293705699	3.42086108220709	Hypermethylation	chr8:145105829	In DMR	Hypermethylation_In DMR
cg04490079	-1.7458680620894	1.27258436644541	-13.5037700663783	9.91814932527289e-09	0.000380081662837227	10.3864621694403	OR5K2	cg04490079	-1.7458680620894	3.42012308256924	Hypomethylation	chr3:98216207	In DMR	Hypomethylation_In DMR
cg15487867	3.97894767786511	-1.41013018328799	13.5036114602756	9.91949498942284e-09	0.000380081662837227	10.3863418751219	C1orf70	cg15487867	3.97894767786511	3.42012308256924	Hypermethylation	chr1:1475742	In DMR	Hypermethylation_In DMR
cg08124910	3.24993774612541	-2.86444364477219	13.4901773634889	1.00341905486974e-08	0.000381180256834865	10.3761466462977	LOC100133991;LOC100133991;C17orf46	cg08124910	3.24993774612541	3.41886960165838	Hypermethylation	chr17:43339515	In DMR	Hypermethylation_In DMR
cg16384355	-2.00117799445683	1.43121409070843	-13.4827481401715	1.00982309766338e-08	0.000381180256834865	10.3705033085562		cg16384355	-2.00117799445683	3.41886960165838	Hypomethylation	chr7:157320516	In DMR	Hypomethylation_In DMR
cg18043773	-1.46155246234164	0.902677352126083	-13.388788953645	1.09472616784415e-08	0.000395995805211364	10.2988066252848	HLA-DOA	cg18043773	-1.46155246234164	3.40230941453713	Hypomethylation	chr6:32974906	In DMR	Hypomethylation_In DMR
cg11887532	-1.87591217990426	-0.35827818577035	-13.3688291078077	1.11373354124509e-08	0.00039876139594667	10.283498325177	PKHD1;PKHD1	cg11887532	-1.87591217990426	3.39928689233342	Hypomethylation	chr6:51814455	In DMR	Hypomethylation_In DMR
cg23749856	2.7703801723843	-1.10098036284951	13.3646174808417	1.11778939865961e-08	0.00039876139594667	10.2802647030013	CHST2	cg23749856	2.7703801723843	3.39928689233342	Hypermethylation	chr3:142839837	In DMR	Hypermethylation_In DMR
cg18223379	-2.27256520768419	0.18895920323323	-13.3285722448375	1.15315886517029e-08	0.000407181292669182	10.2525398007696	BPIL3	cg18223379	-2.27256520768419	3.39021218321839	Hypomethylation	chr20:31619647	In DMR	Hypomethylation_In DMR
cg03895540	-1.48160775757107	0.323305506914814	-13.2374336463562	1.24807621377566e-08	0.00043328730177198	10.1820379131863	OR52N2	cg03895540	-1.48160775757107	3.36322403852429	Hypomethylation	chr11:5841482	In DMR	Hypomethylation_In DMR
cg09296001	4.0316038117118	-1.25051613946403	13.2214171221427	1.26560891500017e-08	0.00043644486668427	10.1695883673892	SND1	cg09296001	4.0316038117118	3.36007061016478	Hypermethylation	chr7:127672564	In DMR	Hypermethylation_In DMR
cg02245566	-2.18690107436696	0.840839126573591	-13.1882289415668	1.30278830210933e-08	0.000437075402989327	10.1437343072332	OR6K2	cg02245566	-2.18690107436696	3.35944363333323	Hypomethylation	chr1:158670617	In DMR	Hypomethylation_In DMR
cg27235315	-2.33973793478762	1.58522797639869	-13.1845882299131	1.30693784012128e-08	0.000437075402989327	10.140893444347	CAPN8	cg27235315	-2.33973793478762	3.35944363333323	Hypomethylation	chr1:223853928	In DMR	Hypomethylation_In DMR
cg22396979	-1.55301770928438	0.597224574504323	-13.1821845396971	1.3096852647426e-08	0.000437075402989327	10.1390173248349	GML	cg22396979	-1.55301770928438	3.35944363333323	Hypomethylation	chr8:143915919	In DMR	Hypomethylation_In DMR
cg07344025	2.52974664355333	-2.32633630922298	13.1534761904675	1.34298378293117e-08	0.000445314968666574	10.1165786095709	FAM72D	cg07344025	2.52974664355333	3.35133270639576	Hypermethylation	chr1:143913418	In DMR	Hypermethylation_In DMR
cg16256615	-1.926853492697	1.53074081624491	-13.1289433048227	1.37216157580352e-08	0.000450649047669793	10.0973574885725		cg16256615	-1.926853492697	3.3461615423656	Hypomethylation	chr1:113393179	In DMR	Hypomethylation_In DMR
cg06577725	-1.7737222075494	1.10011146873708	-13.1156524054423	1.38825319073883e-08	0.000451640292023728	10.0869265378105	SPATA16;SPATA16	cg06577725	-1.7737222075494	3.34520732046054	Hypomethylation	chr3:172858917	In DMR	Hypomethylation_In DMR
cg07539108	-2.24902317958065	0.970861116437753	-13.094679317022	1.41406034175022e-08	0.000454371947275007	10.0704410347983	ARHGAP15	cg07539108	-2.24902317958065	3.34258848962043	Hypomethylation	chr2:144500981	In DMR	Hypomethylation_In DMR
cg00305996	-1.81137458774982	1.04108223834732	-13.0941306679017	1.41474233980627e-08	0.000454371947275007	10.0700093611278	IRS1	cg00305996	-1.81137458774982	3.34258848962043	Hypomethylation	chr2:227655319	In DMR	Hypomethylation_In DMR
cg23388451	-1.61096648965229	0.253942425996735	-13.0728725002544	1.44144178408142e-08	0.000457436301081264	10.0532671187245	SLC29A4;SLC29A4	cg23388451	-1.61096648965229	3.33966937376138	Hypomethylation	chr7:5340323	In DMR	Hypomethylation_In DMR
cg07794500	3.94271102990888	-2.91709570999283	13.0491916471021	1.47182392570592e-08	0.00046027974901247	10.0345790179666	LOC647121	cg07794500	3.94271102990888	3.33697813239608	Hypermethylation	chr1:121261369	In DMR	Hypermethylation_In DMR
cg14290855	-3.0231961415334	1.18535498481505	-13.0309297771412	1.49572410988881e-08	0.00046027974901247	10.0201400943398	RASA3	cg14290855	-3.0231961415334	3.33697813239608	Hypomethylation	chr13:114887133	In DMR	Hypomethylation_In DMR
cg00549566	3.24216201909927	-0.954537304459694	13.018156583541	1.51268905797683e-08	0.00046027974901247	10.010026689267	ELMO1	cg00549566	3.24216201909927	3.33697813239608	Hypermethylation	chr7:37488253	In DMR	Hypermethylation_In DMR
cg05330708	-1.46738351006286	0.393598083693195	-12.9999297990189	1.53725681022138e-08	0.000465019793367412	9.99557508955087		cg05330708	-1.46738351006286	3.33252856115887	Hypomethylation	chr16:1077597	In DMR	Hypomethylation_In DMR
cg06952671	4.30684364743017	-1.6394296913943	12.9812676846641	1.56285681916827e-08	0.000470015162867006	9.98075364807706	ITGA4;ITGA4	cg06952671	4.30684364743017	3.32788813133396	Hypermethylation	chr2:182322268	In DMR	Hypermethylation_In DMR
cg03292225	-2.13849712352792	1.75617004372868	-12.9314313800243	1.63349569910037e-08	0.000482837586267271	9.94105089314709	TNNT3;TNNT3;TNNT3;TNNT3	cg03292225	-2.13849712352792	3.31619892980686	Hypomethylation	chr11:1957880	In DMR	Hypomethylation_In DMR
cg19683551	-2.27617375752045	1.09417618073798	-12.8915589045207	1.69248547546706e-08	0.000483379139745112	9.90915675401941		cg19683551	-2.27617375752045	3.3157120955276	Hypomethylation	chr12:131919784	In DMR	Hypomethylation_In DMR
cg15849648	-2.19047067418362	1.29650446009332	-12.8859110656793	1.70102489563915e-08	0.000483379139745112	9.9046297061933	UNC5CL	cg15849648	-2.19047067418362	3.3157120955276	Hypomethylation	chr6:41007485	In DMR	Hypomethylation_In DMR
cg20295442	3.61647374951809	-0.732332493143841	12.8856446174171	1.70142890357568e-08	0.000483379139745112	9.90441607628802	ADHFE1	cg20295442	3.61647374951809	3.3157120955276	Hypermethylation	chr8:67344665	In DMR	Hypermethylation_In DMR
cg23520574	-1.89407509459581	0.950873007514448	-12.8416097862555	1.7696376729728e-08	0.000497493780532426	9.86903933181203	OR51A7	cg23520574	-1.89407509459581	3.30321234425963	Hypomethylation	chr11:4928572	In DMR	Hypomethylation_In DMR
cg24542751	2.81214964196771	-1.3179231591853	12.8246126013692	1.79674787701707e-08	0.000499975185698755	9.85534627656588	LOC100133991;LOC100133991;C17orf46	cg24542751	2.81214964196771	3.30105154962704	Hypermethylation	chr17:43339589	In DMR	Hypermethylation_In DMR
cg01839396	2.38074510815421	-1.37541928474518	12.8088825877961	1.82223537477501e-08	0.000499975185698755	9.84265522887744		cg01839396	2.38074510815421	3.30105154962704	Hypermethylation	chr6:85484450	In DMR	Hypermethylation_In DMR
cg06271630	-2.6103766655308	1.29296277689004	-12.8030260176481	1.83182397826509e-08	0.000499975185698755	9.8379254886165		cg06271630	-2.6103766655308	3.30105154962704	Hypomethylation	chr10:3329765	In DMR	Hypomethylation_In DMR
cg15418809	-2.1287402532358	1.2826455315872	-12.8002076263935	1.83645769281588e-08	0.000499975185698755	9.83564847152505	GNPNAT1	cg15418809	-2.1287402532358	3.30105154962704	Hypomethylation	chr14:53256878	In DMR	Hypomethylation_In DMR
cg03872376	-1.43496316810412	0.257751769592553	-12.7897175843346	1.85381549592143e-08	0.000500279592636719	9.82716829801879	ZP4;LOC100130331	cg03872376	-1.43496316810412	3.30078721245944	Hypomethylation	chr1:238053828	In DMR	Hypomethylation_In DMR
cg21825879	3.44043985355433	-1.59085530422798	12.7620287019726	1.90048562730958e-08	0.000501193206976733	9.80474568015391		cg21825879	3.44043985355433	3.29999482393589	Hypermethylation	chr11:91958458	In DMR	Hypermethylation_In DMR
cg03559235	1.91003194894975	-0.732722392207987	12.7307361273142	1.95475621125676e-08	0.000501193206976733	9.77933673416794	LONRF2	cg03559235	1.91003194894975	3.29999482393589	Hypermethylation	chr2:100937944	In DMR	Hypermethylation_In DMR
cg14997226	4.0628207330603	-2.31039165237791	12.729433788538	1.9570506935641e-08	0.000501193206976733	9.77827769257305	LONRF2;LONRF2	cg14997226	4.0628207330603	3.29999482393589	Hypermethylation	chr2:100938813	In DMR	Hypermethylation_In DMR
cg24575245	3.82243023736942	-2.66640052986518	12.7293485504781	1.95720096840123e-08	0.000501193206976733	9.77820837393543	ARHGAP20	cg24575245	3.82243023736942	3.29999482393589	Hypermethylation	chr11:110581872	In DMR	Hypermethylation_In DMR
cg02484411	-1.5847401967904	0.609554622443593	-12.7074011622512	1.99631050388348e-08	0.000501281866998966	9.76034206663819		cg02484411	-1.5847401967904	3.29991800495152	Hypomethylation	chr2:493514	In DMR	Hypomethylation_In DMR
cg19292008	2.80292686928598	-1.70783009873399	12.6845647054768	2.03789848859686e-08	0.000504837339133464	9.74171407353632	FOXE1;FOXE1	cg19292008	2.80292686928598	3.2968485309828	Hypermethylation	chr9:100615796	In DMR	Hypermethylation_In DMR
cg02443967	-3.23723599724512	3.08800114628961	-12.6835604958156	2.03974854302879e-08	0.000504837339133464	9.74089403702448	TLL2	cg02443967	-3.23723599724512	3.2968485309828	Hypomethylation	chr10:98129902	In DMR	Hypomethylation_In DMR
cg07748159	-2.20656154644104	1.51056173272653	-12.6526449027304	2.09759766036e-08	0.000514234083293406	9.71561164624022	CCDC90B	cg07748159	-2.20656154644104	3.28883914182054	Hypomethylation	chr11:82997910	In DMR	Hypomethylation_In DMR
cg13082295	-2.14625587180176	1.37089420599077	-12.6014893752715	2.19723211966959e-08	0.000526190873737701	9.6736204197731		cg13082295	-2.14625587180176	3.27885668859492	Hypomethylation	chr15:20564078	In DMR	Hypomethylation_In DMR
cg00471000	-1.72436382928004	-0.215007859808666	-12.5808416558815	2.23887903284624e-08	0.000533693629557387	9.65661603610618	BPIL3	cg00471000	-1.72436382928004	3.27270798112856	Hypomethylation	chr20:31618468	In DMR	Hypomethylation_In DMR
cg20600404	-1.59373875013074	0.255204738063866	-12.5671550364896	2.26695276560495e-08	0.000535930297554036	9.64532676298352		cg20600404	-1.59373875013074	3.27089169044921	Hypomethylation	chr2:9960583	In DMR	Hypomethylation_In DMR
cg05649391	-2.35609168911628	1.1409275909136	-12.5661721782847	2.26898330740337e-08	0.000535930297554036	9.64451551862796	MYBPC3	cg05649391	-2.35609168911628	3.27089169044921	Hypomethylation	chr11:47359115	In DMR	Hypomethylation_In DMR
cg25161092	-1.61812727232047	1.0207094285862	-12.5555297765618	2.29109575851448e-08	0.000537554870479718	9.63572668596867	CAPG	cg25161092	-1.61812727232047	3.26957719889085	Hypomethylation	chr2:85638535	In DMR	Hypomethylation_In DMR
cg16721427	-1.77474736585436	0.67278105389243	-12.5515794402578	2.29936254077228e-08	0.000537554870479718	9.63246219671805		cg16721427	-1.77474736585436	3.26957719889085	Hypomethylation	chr2:4050797	In DMR	Hypomethylation_In DMR
cg18703951	-1.91323978650773	0.814884327897628	-12.5461071747701	2.31086728282212e-08	0.000537554870479718	9.62793806345022	CNR1;CNR1;CNR1;CNR1;CNR1;CNR1	cg18703951	-1.91323978650773	3.26957719889085	Hypomethylation	chr6:88856120	In DMR	Hypomethylation_In DMR
cg02588107	3.10250000486799	-1.66282300541697	12.5236118645487	2.35881539797284e-08	0.000539891684579183	9.6093165210057	CR1;CR1	cg02588107	3.10250000486799	3.26769336148817	Hypermethylation	chr1:207669716	In DMR	Hypermethylation_In DMR
cg16584696	-2.05575386442585	1.14947095728483	-12.5139952123963	2.37963857674339e-08	0.000542258373512746	9.6013441889502		cg16584696	-2.05575386442585	3.26579373291948	Hypomethylation	chr10:134875826	In DMR	Hypomethylation_In DMR
cg05988964	-2.04622469133898	0.518087709181108	-12.5063345197833	2.39636795730738e-08	0.000543675522331341	9.59498835094322	KCNK9	cg05988964	-2.04622469133898	3.26466021961137	Hypomethylation	chr8:140629559	In DMR	Hypomethylation_In DMR
cg26090849	-2.36860311337257	1.63678306727479	-12.4818392066077	2.45071516630205e-08	0.000549513924807166	9.57463541499797		cg26090849	-2.36860311337257	3.26002129798063	Hypomethylation	chr11:1375330	In DMR	Hypomethylation_In DMR
cg00071618	-1.97276745608637	1.145157404599	-12.4803900057409	2.45397174734082e-08	0.000549513924807166	9.57342985605924	JPH3	cg00071618	-1.97276745608637	3.26002129798063	Hypomethylation	chr16:87645667	In DMR	Hypomethylation_In DMR
cg09170112	-3.4951707435421	1.34256606888569	-12.4610932581057	2.49778102491528e-08	0.000554523000546049	9.55736204503614		cg09170112	-3.4951707435421	3.25608043544257	Hypomethylation	chr12:132102188	In DMR	Hypomethylation_In DMR
cg08728856	2.61038919383819	-2.52902322910979	12.4327240765592	2.56372182119203e-08	0.000566667783987796	9.53368824064875	FAM72B	cg08728856	2.61038919383819	3.24667147702505	Hypermethylation	chr1:120838718	In DMR	Hypermethylation_In DMR
cg12619262	-3.23451870279174	1.00876685694918	-12.4178038175373	2.59915142921874e-08	0.000569523324277168	9.52121269677422		cg12619262	-3.23451870279174	3.24448848511001	Hypomethylation	chr7:2480493	In DMR	Hypomethylation_In DMR
cg01912955	1.56923156985424	-0.5881171113559	12.4089607065234	2.620398537722e-08	0.000569523324277168	9.51381048396346	SIM1	cg01912955	1.56923156985424	3.24448848511001	Hypermethylation	chr6:100906383	In DMR	Hypermethylation_In DMR
cg10844275	-1.91941771862958	1.08635787700764	-12.398071665239	2.64681833066896e-08	0.000570292280179619	9.50468744894654	GPR115	cg10844275	-1.91941771862958	3.24390250724724	Hypomethylation	chr6:47665926	In DMR	Hypomethylation_In DMR
cg04521391	-2.03497743325015	0.650055150236837	-12.3939017754495	2.65701136340854e-08	0.000570292280179619	9.50119142498458	TTBK1	cg04521391	-2.03497743325015	3.24390250724724	Hypomethylation	chr6:43245239	In DMR	Hypomethylation_In DMR
cg12161192	-2.02294738290413	-0.397935883049211	-12.3779446943566	2.69640909176505e-08	0.000573985118519015	9.48780068503285	BASE	cg12161192	-2.02294738290413	3.24109936723418	Hypomethylation	chr20:31781060	In DMR	Hypomethylation_In DMR
cg04141578	-1.71289437233137	1.14279231492555	-12.3424548885656	2.78630364409649e-08	0.000588279185056134	9.45794815924193		cg04141578	-1.71289437233137	3.23041651788008	Hypomethylation	chr2:242938552	In DMR	Hypomethylation_In DMR
cg26344794	-1.44763998337632	1.21570824156251	-12.3262486103422	2.82842092758685e-08	0.000589872025672284	9.4442837025878	MRPL45	cg26344794	-1.44763998337632	3.22924219949832	Hypomethylation	chr17:36451504	In DMR	Hypomethylation_In DMR
cg08716736	-1.82563024279067	0.441099167771532	-12.3252687317829	2.83098931725512e-08	0.000589872025672284	9.44345685691202	C20orf79	cg08716736	-1.82563024279067	3.22924219949832	Hypomethylation	chr20:18793817	In DMR	Hypomethylation_In DMR
cg16911576	-1.48745731507523	0.862249778511832	-12.3082456555577	2.87601163767397e-08	0.000589872025672284	9.42908046582502	TNNT3;TNNT3;TNNT3;TNNT3	cg16911576	-1.48745731507523	3.22924219949832	Hypomethylation	chr11:1957494	In DMR	Hypomethylation_In DMR
cg04462132	-1.82775473726609	0.786047939494079	-12.3067746203039	2.8799381937346e-08	0.000589872025672284	9.42783708452487	PARK2;PARK2;PARK2	cg04462132	-1.82775473726609	3.22924219949832	Hypomethylation	chr6:161860635	In DMR	Hypomethylation_In DMR
cg05970721	-2.98855686350506	1.20516674909743	-12.3051653981651	2.88424020879946e-08	0.000589872025672284	9.42647670904545	HS3ST2	cg05970721	-2.98855686350506	3.22924219949832	Hypomethylation	chr16:22926625	In DMR	Hypomethylation_In DMR
cg23512701	-1.28160252098542	0.787133325874403	-12.3006013826057	2.89647906302888e-08	0.000589872025672284	9.42261736701046	DSC2;DSC2	cg23512701	-1.28160252098542	3.22924219949832	Hypomethylation	chr18:28683425	In DMR	Hypomethylation_In DMR
cg08912860	-2.11577585285827	0.639298922091961	-12.2584625099638	3.01215350266282e-08	0.000608746660202195	9.3869079339397	GALNT9	cg08912860	-2.11577585285827	3.21556340846271	Hypomethylation	chr12:132863782	In DMR	Hypomethylation_In DMR
cg10059167	-2.78041613291949	1.3296300408753	-12.2446825470466	3.0510507392611e-08	0.00061364737182626	9.37520037642089	OR7E156P	cg10059167	-2.78041613291949	3.21208112147006	Hypomethylation	chr13:64311555	In DMR	Hypomethylation_In DMR
cg04366687	2.29122721229816	-0.905585664806233	12.2413015444007	3.06067672510832e-08	0.00061364737182626	9.37232557959115	OPLAH	cg04366687	2.29122721229816	3.21208112147006	Hypermethylation	chr8:145107199	In DMR	Hypermethylation_In DMR
cg27542341	-2.86452530676226	2.47859094122233	-12.2338926391497	3.08188486164059e-08	0.00061508848831307	9.36602280657192	RPP25;RPP25	cg27542341	-2.86452530676226	3.21106240093739	Hypomethylation	chr15:75248086	In DMR	Hypomethylation_In DMR
cg16482324	2.41456908813201	-0.646557904744429	12.2227253680662	3.11415056816564e-08	0.00061508848831307	9.35651464412736	AUTS2;AUTS2;AUTS2	cg16482324	2.41456908813201	3.21106240093739	Hypermethylation	chr7:69065031	In DMR	Hypermethylation_In DMR
cg18363763	-2.06642660699476	0.850977209052383	-12.2220935987316	3.11598676997653e-08	0.00061508848831307	9.3559764433567		cg18363763	-2.06642660699476	3.21106240093739	Hypomethylation	chr7:3215543	In DMR	Hypomethylation_In DMR
cg20585358	-2.42223612957515	2.21568883070591	-12.2213907943512	3.11803079922342e-08	0.00061508848831307	9.35537769138162	ZAP70;ZAP70	cg20585358	-2.42223612957515	3.21106240093739	Hypomethylation	chr2:98354223	In DMR	Hypomethylation_In DMR
cg06255006	-2.3072037620937	1.07210996660737	-12.2141376366087	3.13921024026986e-08	0.00061508848831307	9.34919611889699		cg06255006	-2.3072037620937	3.21106240093739	Hypomethylation	chr16:86653215	In DMR	Hypomethylation_In DMR
cg09383816	3.49052794775562	-1.05494430313483	12.2050292123461	3.1660264953653e-08	0.000618001877666416	9.34142751770822	ADHFE1	cg09383816	3.49052794775562	3.20901020539836	Hypermethylation	chr8:67344556	In DMR	Hypermethylation_In DMR
cg09981464	-2.2786121308656	1.17416039286096	-12.2006990568225	3.17886127205896e-08	0.000618174465916372	9.33773202551951	ZCCHC14	cg09981464	-2.2786121308656	3.20888893770792	Hypomethylation	chr16:87441659	In DMR	Hypomethylation_In DMR
cg04151220	-2.35597546877362	0.989635107923621	-12.1912069528091	3.20719247524159e-08	0.000619240422287135	9.32962599444447	TRIM31	cg04151220	-2.35597546877362	3.2081407018677	Hypomethylation	chr6:30080393	In DMR	Hypomethylation_In DMR
cg14976646	1.96018579140621	-1.30528582201516	12.1891955686038	3.21323067248842e-08	0.000619240422287135	9.32790740817473	CIDEA;CIDEA	cg14976646	1.96018579140621	3.2081407018677	Hypermethylation	chr18:12253828	In DMR	Hypermethylation_In DMR
cg23928468	-1.95512197002478	0.942855578739458	-12.171731514929	3.26617474340688e-08	0.000621143057787795	9.31297218174948	SLC5A6;SLC5A6	cg23928468	-1.95512197002478	3.20680836431186	Hypomethylation	chr2:27433191	In DMR	Hypomethylation_In DMR
cg10881615	-2.10928826473145	0.842568995152336	-12.1637385492659	3.29071847269937e-08	0.000621881053222272	9.30612857415087	BMP10	cg10881615	-2.10928826473145	3.20629267458439	Hypomethylation	chr2:69100119	In DMR	Hypomethylation_In DMR
cg09849405	2.82763860020011	-1.00321547049575	12.1574560201247	3.31014921992756e-08	0.000621881053222272	9.30074590139116	CMTM1;CMTM1;CMTM2;CMTM1;CMTM1;CMTM1;CMTM1;CMTM1;CMTM1	cg09849405	2.82763860020011	3.20629267458439	Hypermethylation	chr16:66612955	In DMR	Hypermethylation_In DMR
cg17072503	-1.5288516227943	0.898148703037782	-12.1548824461541	3.31814441593327e-08	0.000621881053222272	9.29854004230449	GPX6	cg17072503	-1.5288516227943	3.20629267458439	Hypomethylation	chr6:28482403	In DMR	Hypomethylation_In DMR
cg18797950	-2.6359187321508	2.65793920207926	-12.1441343104268	3.3517602786041e-08	0.0006248500181489	9.289321939589	CAND2;CAND2	cg18797950	-2.6359187321508	3.20422421322709	Hypomethylation	chr3:12856746	In DMR	Hypomethylation_In DMR
cg12741420	2.38889376162463	-1.05309302776223	12.1421059630121	3.35814511380287e-08	0.0006248500181489	9.28758130705497	IRF4	cg12741420	2.38889376162463	3.20422421322709	Hypermethylation	chr6:392131	In DMR	Hypermethylation_In DMR
cg02335185	-2.10876618231319	0.265711405663013	-12.1308743968105	3.39373738493826e-08	0.000629209328672549	9.27793699573511	CDH4	cg02335185	-2.10876618231319	3.20120484714065	Hypomethylation	chr20:60491905	In DMR	Hypomethylation_In DMR
cg21149595	-1.83910944207639	1.95080301745863	-12.1164064766274	3.44018446827998e-08	0.000633743192090733	9.26549892753824	KIAA1409;COX8C	cg21149595	-1.83910944207639	3.19808669298927	Hypomethylation	chr14:93813495	In DMR	Hypomethylation_In DMR
cg15608939	2.11884714880698	-1.29475280220036	12.0978392261434	3.50079581335089e-08	0.000633743192090733	9.2495122620288		cg15608939	2.11884714880698	3.19808669298927	Hypermethylation	chr17:8907074	In DMR	Hypermethylation_In DMR
cg03048083	4.0362714368623	-1.52869356202808	12.0947488202156	3.51099519081871e-08	0.000633743192090733	9.2468487120157	LOC100133991;LOC100133991;C17orf46	cg03048083	4.0362714368623	3.19808669298927	Hypermethylation	chr17:43339497	In DMR	Hypermethylation_In DMR
cg03109316	-1.99218957833111	1.24735860258984	-12.0912168441352	3.52269103795067e-08	0.000633743192090733	9.24380364993721	ZNF80	cg03109316	-1.99218957833111	3.19808669298927	Hypomethylation	chr3:113957903	In DMR	Hypomethylation_In DMR
cg18065361	4.67809129871297	-1.70877141348024	12.0743081134346	3.57926619615068e-08	0.000633743192090733	9.22921213901423	ADHFE1	cg18065361	4.67809129871297	3.19808669298927	Hypermethylation	chr8:67344588	In DMR	Hypermethylation_In DMR
cg03384579	3.60275932282446	-2.25119251029239	12.0733206611547	3.58260018140717e-08	0.000633743192090733	9.22835930389449	ADD2;ADD2;ADD2;ADD2;ADD2	cg03384579	3.60275932282446	3.19808669298927	Hypermethylation	chr2:70995440	In DMR	Hypermethylation_In DMR
cg09169953	1.8282565194777	-1.30737812472308	12.0727486505585	3.58453301706831e-08	0.000633743192090733	9.22786523855625	PITX2;PITX2	cg09169953	1.8282565194777	3.19808669298927	Hypermethylation	chr4:111555102	In DMR	Hypermethylation_In DMR
cg10968815	-1.85085786899581	0.271783684501837	-12.0723480086504	3.58588746203566e-08	0.000633743192090733	9.22751917469935	BPIL1	cg10968815	-1.85085786899581	3.19808669298927	Hypomethylation	chr20:31595346	In DMR	Hypomethylation_In DMR
cg15817440	-1.29576283942451	0.337983179719657	-12.0712171153735	3.58971362818358e-08	0.000633743192090733	9.22654226980957	C14orf37	cg15817440	-1.29576283942451	3.19808669298927	Hypomethylation	chr14:58599910	In DMR	Hypomethylation_In DMR
cg10065209	-2.87205357573363	2.32682259900896	-12.0512221403532	3.65809283372377e-08	0.000641436737822334	9.2092530090611	TAS1R3	cg10065209	-2.87205357573363	3.19284616979485	Hypomethylation	chr1:1267559	In DMR	Hypomethylation_In DMR
cg18601167	3.7240972892986	-0.38156088380182	12.044056980247	3.68293613562908e-08	0.000642285096153792	9.20304963851965	PRKAR1B;PRKAR1B;PRKAR1B;PRKAR1B;PRKAR1B;PRKAR1B	cg18601167	3.7240972892986	3.19227215541586	Hypermethylation	chr7:752286	In DMR	Hypermethylation_In DMR
cg19283840	3.12384946761407	-1.24249393491012	12.0046832576081	3.82273130886704e-08	0.000654768765584619	9.16888748754005	ADHFE1	cg19283840	3.12384946761407	3.18391204590302	Hypermethylation	chr8:67344642	In DMR	Hypermethylation_In DMR
cg21159370	2.64040486531881	-1.08896184647937	11.9654028074936	3.9678960870769e-08	0.000666026739419683	9.13468171211807	ZNF804B;ZNF804B	cg21159370	2.64040486531881	3.17650833456949	Hypermethylation	chr7:88389282	In DMR	Hypermethylation_In DMR
cg06259339	-1.96819894737216	1.73649052889762	-11.9611188620771	3.9840826868503e-08	0.000666026739419683	9.13094366476985	UST	cg06259339	-1.96819894737216	3.17650833456949	Hypomethylation	chr6:149285963	In DMR	Hypomethylation_In DMR
cg23239637	-2.35336282578757	2.32005659211042	-11.9610301674054	3.9844185628932e-08	0.000666026739419683	9.13086625664089	TPO;TPO;TPO;TPO	cg23239637	-2.35336282578757	3.17650833456949	Hypomethylation	chr2:1507832	In DMR	Hypomethylation_In DMR
cg06823324	-1.99043598692529	1.77233265960387	-11.9575813674361	3.99750238783948e-08	0.000666026739419683	9.12785582766868		cg06823324	-1.99043598692529	3.17650833456949	Hypomethylation	chr13:85937926	In DMR	Hypomethylation_In DMR
cg05667348	2.74479916314909	-0.928112302481162	11.9475234775761	4.03592381361351e-08	0.000666026739419683	9.11907086988363	VAX1	cg05667348	2.74479916314909	3.17650833456949	Hypermethylation	chr10:118892581	In DMR	Hypermethylation_In DMR
cg16304950	2.46489880436825	-1.19971967116367	11.9471692063337	4.03728435769587e-08	0.000666026739419683	9.11876128573762	EPB41L3;EPB41L3	cg16304950	2.46489880436825	3.17650833456949	Hypermethylation	chr18:5543945	In DMR	Hypermethylation_In DMR
cg07748540	3.88742339068376	-1.99355445771641	11.9393371058525	4.06748906945526e-08	0.000666026739419683	9.11191450805601	PDGFD;PDGFD	cg07748540	3.88742339068376	3.17650833456949	Hypermethylation	chr11:104034619	In DMR	Hypermethylation_In DMR
cg13826290	-1.70177712359314	1.34647601773157	-11.9381080459785	4.07225098507955e-08	0.000666026739419683	9.11083961854591		cg13826290	-1.70177712359314	3.17650833456949	Hypomethylation	chr6:168665533	In DMR	Hypomethylation_In DMR
cg24697648	-1.2771974686888	-0.288911871236801	-11.9357010756774	4.08159401186347e-08	0.000666026739419683	9.10873421725522	NOTCH4	cg24697648	-1.2771974686888	3.17650833456949	Hypomethylation	chr6:32188317	In DMR	Hypomethylation_In DMR
cg03767475	-1.55832490952558	0.932597480930174	-11.9193887385499	4.14552337816375e-08	0.000672217491867271	9.09445323206711	COMP	cg03767475	-1.55832490952558	3.17249019088083	Hypomethylation	chr19:18902727	In DMR	Hypomethylation_In DMR
cg15984661	2.05243034956479	-1.68731321915562	11.9062233561024	4.19790458376838e-08	0.000674000906121185	9.08291151236238	CCDC8;CCDC8	cg15984661	2.05243034956479	3.17133951960242	Hypermethylation	chr19:46916520	In DMR	Hypermethylation_In DMR
cg10886747	-2.60276595142974	1.96441590078261	-11.9020296253687	4.21473928842464e-08	0.000674000906121185	9.07923201834407	ZCCHC24	cg10886747	-2.60276595142974	3.17133951960242	Hypomethylation	chr10:81154142	In DMR	Hypomethylation_In DMR
cg26522684	-1.37071381881654	0.311500277527894	-11.9000792432421	4.22259333249958e-08	0.000674000906121185	9.07752030373577	DKFZp434L192	cg26522684	-1.37071381881654	3.17133951960242	Hypomethylation	chr7:56563018	In DMR	Hypomethylation_In DMR
cg03471893	2.25488850022252	-1.91043451869805	11.8987709734214	4.22787045377464e-08	0.000674000906121185	9.07637195237196		cg03471893	2.25488850022252	3.17133951960242	Hypermethylation	chr4:113432051	In DMR	Hypermethylation_In DMR
cg16594958	-1.81027551173543	1.30234835481239	-11.8970802738845	4.23470067205122e-08	0.000674000906121185	9.07488771118885		cg16594958	-1.81027551173543	3.17133951960242	Hypomethylation	chr7:3208793	In DMR	Hypomethylation_In DMR
cg14777772	3.82471641377986	-2.04518057756399	11.8739968335038	4.32915102256783e-08	0.000684634184676634	9.05459971306747	PDGFRA	cg14777772	3.82471641377986	3.16454141976756	Hypermethylation	chr4:55098130	In DMR	Hypermethylation_In DMR
cg24171907	3.38656744510969	-1.17817031337722	11.8499204974626	4.43008174134065e-08	0.000692316798300481	9.03339256425831	CNRIP1;CNRIP1;CNRIP1;CNRIP1	cg24171907	3.38656744510969	3.15969513058603	Hypermethylation	chr2:68546579	In DMR	Hypermethylation_In DMR
cg22658979	-2.30690179456083	1.41955609249283	-11.8345472344917	4.49584950452642e-08	0.000694959836893364	9.01982644245249	MMP13	cg22658979	-2.30690179456083	3.1580402934237	Hypomethylation	chr11:102826469	In DMR	Hypomethylation_In DMR
cg14365785	-2.01533222759536	1.12467380484041	-11.8270596382047	4.52826130408472e-08	0.000694959836893364	9.0132119796975	MTUS2;MTUS2	cg14365785	-2.01533222759536	3.1580402934237	Hypomethylation	chr13:30054440	In DMR	Hypomethylation_In DMR
cg23093692	-1.59552745228237	1.10376926476141	-11.8230622949754	4.54566749778872e-08	0.000694959836893364	9.00967887903515	SLC35F3	cg23093692	-1.59552745228237	3.1580402934237	Hypomethylation	chr1:234367145	In DMR	Hypomethylation_In DMR
cg10859358	-2.12844164984107	1.03898810650821	-11.8165657069701	4.57411012138953e-08	0.000694959836893364	9.00393398130389	TTN;TTN;TTN;TTN;TTN;TTN;TTN;TTN;TTN;TTN	cg10859358	-2.12844164984107	3.1580402934237	Hypomethylation	chr2:179672126	In DMR	Hypomethylation_In DMR
cg02822838	-1.20267762180898	0.0134308564579005	-11.813709069411	4.58667722859805e-08	0.000694959836893364	9.00140677062641	TFEB;TFEB	cg02822838	-1.20267762180898	3.1580402934237	Hypomethylation	chr6:41704208	In DMR	Hypomethylation_In DMR
cg20381963	3.35712600987251	-0.796974769618792	11.8118717595173	4.59477965167207e-08	0.000694959836893364	8.99978098325177	PRKAR1B;PRKAR1B;PRKAR1B;PRKAR1B;PRKAR1B;PRKAR1B	cg20381963	3.35712600987251	3.1580402934237	Hypermethylation	chr7:752238	In DMR	Hypermethylation_In DMR
cg14859088	-1.61671855361636	1.16293989863011	-11.7794753308564	4.7402023062232e-08	0.000712579663806249	8.97106842311356	PACSIN2	cg14859088	-1.61671855361636	3.14716657606689	Hypomethylation	chr22:43343959	In DMR	Hypomethylation_In DMR
cg21562208	-2.0073527908591	0.741227158771771	-11.7767626972694	4.75260144225929e-08	0.000712579663806249	8.96866030937464	CIDEC;CIDEC	cg21562208	-2.0073527908591	3.14716657606689	Hypomethylation	chr3:9920698	In DMR	Hypomethylation_In DMR
cg25931491	-2.5617374056192	2.09871255726298	-11.7600748035868	4.82965093780829e-08	0.000719958381662215	8.95383237595834	BRSK2	cg25931491	-2.5617374056192	3.14269260792547	Hypomethylation	chr11:1422468	In DMR	Hypomethylation_In DMR
cg15248577	2.71896712286161	-2.18820948488661	11.7175717330188	5.03202209687338e-08	0.000736182745965983	8.91596196984971	SFMBT2	cg15248577	2.71896712286161	3.13301436540005	Hypermethylation	chr10:7450456	In DMR	Hypermethylation_In DMR
cg01281040	-2.35387188403168	1.36216758230078	-11.7052394518832	5.0924322286904e-08	0.000737867132241963	8.90494567615471		cg01281040	-2.35387188403168	3.13202183455797	Hypomethylation	chr5:6349545	In DMR	Hypomethylation_In DMR
cg02968116	3.79682574126043	-2.911370256507	11.6749288433501	5.24424747510108e-08	0.000755631149732159	8.8778154876034		cg02968116	3.79682574126043	3.12169014725901	Hypermethylation	chr2:66652878	In DMR	Hypermethylation_In DMR
cg03826059	-2.23674344903071	1.45040814122521	-11.6658177135994	5.29082739332587e-08	0.000756611800484161	8.86964531637175		cg03826059	-2.23674344903071	3.12112688952333	Hypomethylation	chr5:33297944	In DMR	Hypomethylation_In DMR
cg02341670	-1.84256629930154	0.951821235963993	-11.6650185764055	5.29493407758631e-08	0.000756611800484161	8.86892837825567	TAS2R40	cg02341670	-1.84256629930154	3.12112688952333	Hypomethylation	chr7:142919080	In DMR	Hypomethylation_In DMR
cg22882523	1.70622016672782	-0.205893839455713	11.6448197927224	5.39987951802227e-08	0.000769482183119814	8.85078941440002	OPLAH	cg22882523	1.70622016672782	3.11380143153404	Hypermethylation	chr8:145107012	In DMR	Hypermethylation_In DMR
cg23847381	2.46272813074885	-0.994358202327674	11.634280830438	5.45552168318194e-08	0.000771918260113941	8.84131155845916	EPB41L3	cg23847381	2.46272813074885	3.11242868549449	Hypermethylation	chr18:5544031	In DMR	Hypermethylation_In DMR
cg10351740	-2.13543884797726	0.257902407373236	-11.6289571515928	5.48386289018613e-08	0.000772932639500221	8.83652033138809	AMPH;AMPH	cg10351740	-2.13543884797726	3.11185835287089	Hypomethylation	chr7:38470121	In DMR	Hypomethylation_In DMR
cg15081844	-1.93329081684769	0.808679284813896	-11.6075766678383	5.59928837030464e-08	0.000783455777073447	8.81725413972969	BFSP2	cg15081844	-1.93329081684769	3.10598551267977	Hypomethylation	chr3:133117569	In DMR	Hypomethylation_In DMR
cg12590430	-2.38935385066156	0.598289519472724	-11.6067211882635	5.6039607888624e-08	0.000783455777073447	8.81648245396503	AMPH;AMPH	cg12590430	-2.38935385066156	3.10598551267977	Hypomethylation	chr7:38468944	In DMR	Hypomethylation_In DMR
cg22842717	-2.63858935097534	1.90011442395668	-11.5986614320523	5.64818746327197e-08	0.000785111004793575	8.80920910776037	DCTN2	cg22842717	-2.63858935097534	3.10506893515144	Hypomethylation	chr12:57939823	In DMR	Hypomethylation_In DMR
cg16594910	-1.80392889609535	1.14603271814107	-11.5973224502509	5.6555711857974e-08	0.000785111004793575	8.80800024115657	NTM;NTM;NTM;NTM	cg16594910	-1.80392889609535	3.10506893515144	Hypomethylation	chr11:132107419	In DMR	Hypomethylation_In DMR
cg09553753	-2.14673552265021	1.06062855630759	-11.5962787230319	5.66133394184338e-08	0.000785111004793575	8.80705783257531		cg09553753	-2.14673552265021	3.10506893515144	Hypomethylation	chr8:143055450	In DMR	Hypomethylation_In DMR
cg16904636	-1.62706885978929	1.06726658743387	-11.5863606759956	5.71641066235674e-08	0.000788812529595224	8.79809796415777	RADIL	cg16904636	-1.62706885978929	3.1030261996251	Hypomethylation	chr7:4857015	In DMR	Hypomethylation_In DMR
cg01029623	2.30444056163755	-1.05806600383218	11.584457134036	5.72704709247832e-08	0.000788812529595224	8.79637736908559	KDM2B;KDM2B	cg01029623	2.30444056163755	3.1030261996251	Hypermethylation	chr12:122016779	In DMR	Hypermethylation_In DMR
cg16903605	2.55639089719064	-2.38106872791648	11.5726503193675	5.79349700433343e-08	0.000792648182072973	8.78569842574734	FAM72D	cg16903605	2.55639089719064	3.10091953208709	Hypermethylation	chr1:143913409	In DMR	Hypermethylation_In DMR
cg01755009	-1.95343193293463	1.22388921231543	-11.5692879445774	5.81257201226011e-08	0.000792648182072973	8.78265508419802	OR14A16	cg01755009	-1.95343193293463	3.10091953208709	Hypomethylation	chr1:247978690	In DMR	Hypomethylation_In DMR
cg00406489	-1.881808715868	0.556729594186455	-11.5674638637542	5.82294839144878e-08	0.000792648182072973	8.78100367638039		cg00406489	-1.881808715868	3.10091953208709	Hypomethylation	chr8:47109229	In DMR	Hypomethylation_In DMR
cg07236958	-1.52224192594326	-0.0877049600962103	-11.5603969161684	5.86333744500938e-08	0.000793288540964542	8.77460303742709		cg07236958	-1.52224192594326	3.10056881904271	Hypomethylation	chr8:140624727	In DMR	Hypomethylation_In DMR
cg21168884	-1.42387542127364	0.579143513580972	-11.5585990865488	5.87366037659072e-08	0.000793288540964542	8.77297403901884	C6orf122;C6orf208	cg21168884	-1.42387542127364	3.10056881904271	Hypomethylation	chr6:170198971	In DMR	Hypomethylation_In DMR
cg12447709	-1.77175480300559	0.879392338594691	-11.5502408538536	5.92190952877504e-08	0.000797722179965133	8.76539710294485		cg12447709	-1.77175480300559	3.09814833260397	Hypomethylation	chr2:129657727	In DMR	Hypomethylation_In DMR
cg20230721	3.85531912580098	-1.04892180110952	11.5410952723596	5.97519221265804e-08	0.000800729261179826	8.75709960107806	TFPI2	cg20230721	3.85531912580098	3.09651430070885	Hypermethylation	chr7:93519855	In DMR	Hypermethylation_In DMR
cg24595606	2.03268734066746	0.000822364835448887	11.5303086442001	6.03869873472453e-08	0.000807148645137867	8.74730406457375	NR2E1	cg24595606	2.03268734066746	3.09304647789447	Hypermethylation	chr6:108492358	In DMR	Hypermethylation_In DMR
cg04226952	-1.95000045294893	1.05440034779962	-11.5224674148611	6.08531929553373e-08	0.000811283733752973	8.74017706651352	ABLIM2;ABLIM2;ABLIM2;ABLIM2;ABLIM2;ABLIM2	cg04226952	-1.95000045294893	3.09082723154359	Hypomethylation	chr4:7987330	In DMR	Hypomethylation_In DMR
cg22366088	3.32848888799397	-2.11414692587837	11.5139482660436	6.13640921926476e-08	0.000814006171560344	8.73242794461422		cg22366088	3.32848888799397	3.08937230240264	Hypermethylation	chr4:154713789	In DMR	Hypermethylation_In DMR
cg25419523	-1.45612241197082	0.997430131458367	-11.5138148825385	6.13721278494658e-08	0.000814006171560344	8.73230656801473	FAM65B;FAM65B	cg25419523	-1.45612241197082	3.08937230240264	Hypomethylation	chr6:24877624	In DMR	Hypomethylation_In DMR
cg17291157	-1.97440560809236	0.718403326170406	-11.5086640998883	6.16833020864449e-08	0.000816041002779918	8.7276182840256	KCNQ1;KCNQ1	cg17291157	-1.97440560809236	3.08828801914604	Hypomethylation	chr11:2482284	In DMR	Hypomethylation_In DMR
cg17959416	-1.43021424985674	0.79551616463193	-11.4947281964439	6.25337422573905e-08	0.000817657815497863	8.71492232709948		cg17959416	-1.43021424985674	3.08742840773779	Hypomethylation	chr19:22987826	In DMR	Hypomethylation_In DMR
cg10201328	-1.98157589553931	1.75410409408166	-11.4901165254122	6.28179377393366e-08	0.000817657815497863	8.71071731473301	OSBPL9;OSBPL9;OSBPL9;OSBPL9	cg10201328	-1.98157589553931	3.08742840773779	Hypomethylation	chr1:52082165	In DMR	Hypomethylation_In DMR
cg19336811	-1.6549096640288	1.6219685690525	-11.483024148334	6.32577194028248e-08	0.00082009045714245	8.70424678573418		cg19336811	-1.6549096640288	3.08613824167587	Hypomethylation	chr10:134895031	In DMR	Hypomethylation_In DMR
cg25079100	-1.48446913965532	0.817131253657876	-11.4668479833666	6.42731925370486e-08	0.000822650238521767	8.68947275984218		cg25079100	-1.48446913965532	3.08478477203745	Hypomethylation	chr5:26669370	In DMR	Hypomethylation_In DMR
cg25377796	-2.05539413336385	0.970672950231506	-11.4660659359446	6.43227281043517e-08	0.000822650238521767	8.68875792979623		cg25377796	-2.05539413336385	3.08478477203745	Hypomethylation	chr4:8643957	In DMR	Hypomethylation_In DMR
cg10195415	-3.31551993104154	2.31584576187663	-11.4622947262951	6.45621763856982e-08	0.000822650238521767	8.68531011895788	TRIM65	cg10195415	-3.31551993104154	3.08478477203745	Hypomethylation	chr17:73887371	In DMR	Hypomethylation_In DMR
cg17222164	2.69987177472867	-1.78315673796058	11.4621966428676	6.45684168367377e-08	0.000822650238521767	8.68522043031457	LOC100133991;LOC100133991;C17orf46;C17orf46	cg17222164	2.69987177472867	3.08478477203745	Hypermethylation	chr17:43339476	In DMR	Hypermethylation_In DMR
cg25656709	-1.76184070295036	1.41793869040807	-11.4469001413041	6.55496183535479e-08	0.000826928010126326	8.67122299026913		cg25656709	-1.76184070295036	3.08253229717751	Hypomethylation	chr6:107193903	In DMR	Hypomethylation_In DMR
cg15429888	-1.51769302392407	1.05063930264125	-11.4458635461421	6.56166884453666e-08	0.000826928010126326	8.67027369894145	C11orf86;C11orf86	cg15429888	-1.51769302392407	3.08253229717751	Hypomethylation	chr11:66742827	In DMR	Hypomethylation_In DMR
cg05079191	-1.30806299914684	0.354624380302493	-11.4445237700026	6.5703484309177e-08	0.000826928010126326	8.66904662379715	ZNF804B;MGC26647	cg05079191	-1.30806299914684	3.08253229717751	Hypomethylation	chr7:88425085	In DMR	Hypomethylation_In DMR
cg26033529	-2.06275383367343	0.941032168435488	-11.4190387742648	6.7378210872695e-08	0.000837337431477554	8.6456759007459	SDC1;SDC1	cg26033529	-2.06275383367343	3.07709949410068	Hypomethylation	chr2:20425981	In DMR	Hypomethylation_In DMR
cg10715147	-2.31866830312194	1.98221149281381	-11.3776382835945	7.01973717798424e-08	0.000860457699037918	8.60759020771442	SPTBN5	cg10715147	-2.31866830312194	3.06527047516324	Hypomethylation	chr15:42186473	In DMR	Hypomethylation_In DMR
cg27024386	-2.17311860971508	1.38605109587841	-11.3670191005939	7.09407301821955e-08	0.000865467813515662	8.5977972836416		cg27024386	-2.17311860971508	3.06274907876775	Hypomethylation	chr3:150238208	In DMR	Hypomethylation_In DMR
cg23509098	-1.72149933152908	0.637888326819471	-11.3613800410259	7.13389069246244e-08	0.000865576685420707	8.59259299915474	SUNC1;SUNC1;SUNC1;SUNC1	cg23509098	-1.72149933152908	3.06269444993794	Hypomethylation	chr7:48068665	In DMR	Hypomethylation_In DMR
cg22828990	-1.49148456696276	0.531766688247855	-11.360853263759	7.137622536896e-08	0.000865576685420707	8.59210669531075	SERPINA1;SERPINA1;SERPINA1;SERPINA1;SERPINA1;SERPINA1;SERPINA1;SERPINA1;SERPINA1;SERPINA1;SERPINA1;SERPINA1	cg22828990	-1.49148456696276	3.06269444993794	Hypomethylation	chr14:94855099	In DMR	Hypomethylation_In DMR
cg02030008	3.45049875783555	-1.31005709498209	11.3291648192662	7.36601708557633e-08	0.000881949436078266	8.56280841947623	PTPRN2;PTPRN2;PTPRN2	cg02030008	3.45049875783555	3.05455631312405	Hypermethylation	chr7:157476930	In DMR	Hypermethylation_In DMR
cg18993847	2.39453855741526	-1.66430190754333	11.3265796994622	7.38499272129917e-08	0.000881949436078266	8.56041441827357	AMOTL1	cg18993847	2.39453855741526	3.05455631312405	Hypermethylation	chr11:94502349	In DMR	Hypermethylation_In DMR
cg08750504	1.66832812759732	-0.0116279159185549	11.3230527186404	7.41096668206185e-08	0.000881949436078266	8.5571472451596		cg08750504	1.66832812759732	3.05455631312405	Hypermethylation	chr2:172946193	In DMR	Hypermethylation_In DMR
cg07643097	-1.66513134095635	1.50313862376967	-11.2810076088942	7.72827525624381e-08	0.00090108054733482	8.51811532692441		cg07643097	-1.66513134095635	3.04523638582503	Hypomethylation	chr2:81425934	In DMR	Hypomethylation_In DMR
cg08684639	3.65766928589051	-2.39631688312272	11.2808695103824	7.72934120526483e-08	0.00090108054733482	8.51798686956039	WDR17;WDR17	cg08684639	3.65766928589051	3.04523638582503	Hypermethylation	chr4:176987313	In DMR	Hypermethylation_In DMR
cg08247376	2.69483765865857	-1.45292311526234	11.2541919690755	7.93825143387966e-08	0.000920685101215718	8.49314028492724	C17orf46;LOC100133991;LOC100133991	cg08247376	2.69483765865857	3.03588888466665	Hypermethylation	chr17:43339358	In DMR	Hypermethylation_In DMR
cg00878516	-2.34744810253515	2.68991038236462	-11.2361746349795	8.08277132552365e-08	0.00092500265827405	8.47632401242745	FFAR1	cg00878516	-2.34744810253515	3.03385701918303	Hypomethylation	chr19:35842853	In DMR	Hypomethylation_In DMR
cg05419425	2.17293695908309	-1.18173322758653	11.2331779439691	8.10708119239596e-08	0.000925736620572235	8.4735243021834	KIAA1024	cg05419425	2.17293695908309	3.03351255597702	Hypermethylation	chr15:79723997	In DMR	Hypermethylation_In DMR
cg26294667	2.7855157369472	-1.47727312063006	11.2181610396099	8.23009060121149e-08	0.000933600116126487	8.45948252815043	FAM110B	cg26294667	2.7855157369472	3.02983910294267	Hypermethylation	chr8:58907091	In DMR	Hypermethylation_In DMR
cg06294416	-1.79479846098397	0.319441296773623	-11.202450205903	8.36093335635177e-08	0.000937864993091686	8.44477049026188	IRAK3;IRAK3	cg06294416	-1.79479846098397	3.0278596743877	Hypomethylation	chr12:66628232	In DMR	Hypomethylation_In DMR
cg22255095	-1.88600318800749	-0.2903167958886	-11.1957954457948	8.41702759046289e-08	0.000937864993091686	8.43853219162698	CDH4	cg22255095	-1.88600318800749	3.0278596743877	Hypomethylation	chr20:60472331	In DMR	Hypomethylation_In DMR
cg12235260	-1.94836487498962	1.06444777891759	-11.1721686529445	8.6194709598514e-08	0.000949686992962868	8.41635217183453	C17orf73	cg12235260	-1.94836487498962	3.02241951010938	Hypomethylation	chr17:48845052	In DMR	Hypomethylation_In DMR
cg24904739	-2.30716114534741	1.07993470599835	-11.1710786880177	8.62893553124408e-08	0.000949686992962868	8.41532775077179	TBC1D16	cg24904739	-2.30716114534741	3.02241951010938	Hypomethylation	chr17:77959804	In DMR	Hypomethylation_In DMR
cg19791043	-1.95231754744611	0.285970459724614	-11.1104029674885	9.17382622282783e-08	0.000988622283746275	8.35813325786668	LOC146336	cg19791043	-1.95231754744611	3.00496960467944	Hypomethylation	chr16:1116361	In DMR	Hypomethylation_In DMR
cg19819145	1.88568501929202	-1.87595172854719	11.1078035929404	9.19798035748694e-08	0.000989164507580648	8.35567565292351		cg19819145	1.88568501929202	3.00473147504266	Hypermethylation	chr3:35681147	In DMR	Hypermethylation_In DMR
cg10526431	-3.94514873092539	3.27947531153605	-11.0844432818966	9.41814185590004e-08	0.00100186861965615	8.3335621503603	PDCD1	cg10526431	-3.94514873092539	2.99918922607291	Hypomethylation	chr2:242794928	In DMR	Hypomethylation_In DMR
cg20487452	-1.3919928498491	0.259955203567952	-11.0829588654226	9.4323218554817e-08	0.00100186861965615	8.33215530187268	MMP12;MMP12	cg20487452	-1.3919928498491	2.99918922607291	Hypomethylation	chr11:102745682	In DMR	Hypomethylation_In DMR
cg07568203	-1.62035522262897	0.580014071568369	-11.0747815157099	9.51084881248513e-08	0.00100376466683964	8.32440169819811	OR51B5	cg07568203	-1.62035522262897	2.99836809582934	Hypomethylation	chr11:5365377	In DMR	Hypomethylation_In DMR
cg21393713	2.69226506292871	-0.421269866036308	11.05243452642	9.72905002801182e-08	0.00101668487148965	8.30318194006511	AUTS2;AUTS2;AUTS2	cg21393713	2.69226506292871	2.99281363879906	Hypermethylation	chr7:69064801	In DMR	Hypermethylation_In DMR
cg17151990	3.61858302781782	-1.28556474058333	11.0403363200739	9.84941787821908e-08	0.0010251213966077	8.29167515823062	FAM110B;FAM110B	cg17151990	3.61858302781782	2.98922470167651	Hypermethylation	chr8:58907242	In DMR	Hypermethylation_In DMR
cg22963629	-1.91607076500794	0.168006159712678	-11.03337669037	9.91938473060582e-08	0.00102826561407235	8.28504974709992		cg22963629	-1.91607076500794	2.98789468706656	Hypomethylation	chr7:31147341	In DMR	Hypomethylation_In DMR
cg05006349	2.84572533568093	-1.37134874139578	11.0273395010719	9.98051049723419e-08	0.00103202133883307	8.27929892244381	KIAA1026;KIAA1026	cg05006349	2.84572533568093	2.98631132282349	Hypermethylation	chr1:14925517	In DMR	Hypermethylation_In DMR
cg19323832	-1.65486849379953	1.48794364707961	-11.0219500662579	1.00354196649652e-07	0.00103202133883307	8.27416233397233	OR5V1;OR5V1	cg19323832	-1.65486849379953	2.98631132282349	Hypomethylation	chr6:29323978	In DMR	Hypomethylation_In DMR
cg23251790	-1.78057613181359	0.887206999897432	-11.0092619709102	1.01659749461615e-07	0.00103231863878131	8.26205908985198	CAPN8	cg23251790	-1.78057613181359	2.98618623128888	Hypomethylation	chr1:223853949	In DMR	Hypomethylation_In DMR
cg25895961	3.3102415889737	-1.72197560824365	10.9817187476062	1.04557037744988e-07	0.00104612565066798	8.23573505752868		cg25895961	3.3102415889737	2.98041614901134	Hypermethylation	chr13:29106422	In DMR	Hypermethylation_In DMR
cg25819275	-1.5723283089833	0.723370745190543	-10.9726307549815	1.0553236596987e-07	0.00105181519503021	8.22703416988676	OR2G6	cg25819275	-1.5723283089833	2.97806055944944	Hypomethylation	chr1:248684766	In DMR	Hypomethylation_In DMR
cg16780688	-1.43640674874481	-0.0850031860795914	-10.9681536839528	1.06016435875766e-07	0.00105460780137904	8.22274502824897	MAL2	cg16780688	-1.43640674874481	2.97690902033308	Hypomethylation	chr8:120220073	In DMR	Hypomethylation_In DMR
cg22946147	-1.84133450375615	0.849923999677927	-10.9611118555533	1.06782643739753e-07	0.00106019089271947	8.21599508146174	ZNF804B;MGC26647	cg22946147	-1.84133450375615	2.97461593078179	Hypomethylation	chr7:88425148	In DMR	Hypomethylation_In DMR
cg26135012	2.49103508757815	-1.21373970936761	10.9580228879771	1.07120622943318e-07	0.0010602314780348	8.21303272003979	ARHGAP20	cg26135012	2.49103508757815	2.97459930581241	Hypermethylation	chr11:110583599	In DMR	Hypermethylation_In DMR
cg15899112	-1.51018686663592	0.846702478107557	-10.9573293754828	1.07196661372426e-07	0.0010602314780348	8.21236751226419		cg15899112	-1.51018686663592	2.97459930581241	Hypomethylation	chr11:1228752	In DMR	Hypomethylation_In DMR
cg24020826	-1.79481078625655	0.211537709448544	-10.9349507107547	1.09681693716874e-07	0.00107497115423932	8.19087856136492	KCNK9	cg24020826	-1.79481078625655	2.96860318944398	Hypomethylation	chr8:140630180	In DMR	Hypomethylation_In DMR
cg15406343	-1.62834456148688	0.950960508242608	-10.9308684310818	1.1014164451818e-07	0.00107497115423932	8.18695363078276		cg15406343	-1.62834456148688	2.96860318944398	Hypomethylation	chr17:8311700	In DMR	Hypomethylation_In DMR
cg12195149	-1.14220417881624	1.24343086133348	-10.9239741770256	1.10923130114276e-07	0.00108055958184327	8.18032163852907	MADD;NR1H3;MADD;MADD;NR1H3;MADD;NR1H3;MADD;MADD;MADD	cg12195149	-1.14220417881624	2.96635128120801	Hypomethylation	chr11:47289814	In DMR	Hypomethylation_In DMR
cg00674706	2.26994703531816	-0.361376042262522	10.9168984434249	1.11731382176317e-07	0.00108159416741909	8.17351053025331		cg00674706	2.26994703531816	2.96593566336299	Hypermethylation	chr6:29521145	In DMR	Hypermethylation_In DMR
cg14453403	-1.96815553845796	0.709822979446568	-10.9148491918375	1.11966644926235e-07	0.00108159416741909	8.17153705919632	RADIL	cg14453403	-1.96815553845796	2.96593566336299	Hypomethylation	chr7:4913520	In DMR	Hypomethylation_In DMR
cg05718034	-1.8194847421352	1.90915988167582	-10.8983789715095	1.13876927363133e-07	0.00109153621404454	8.15566186804334	CAMTA1	cg05718034	-1.8194847421352	2.96196185106908	Hypomethylation	chr1:7122667	In DMR	Hypomethylation_In DMR
cg18908568	-1.65788040325421	0.599746458627724	-10.8977627924946	1.13949070051563e-07	0.00109153621404454	8.1550674653281	PTPN5;PTPN5;PTPN5	cg18908568	-1.65788040325421	2.96196185106908	Hypomethylation	chr11:18754796	In DMR	Hypomethylation_In DMR
cg26864230	2.630073554802	-1.69831451376376	10.8821797659502	1.15789953976689e-07	0.00110358496875257	8.14002351820076		cg26864230	2.630073554802	2.95719422340876	Hypermethylation	chr1:47911508	In DMR	Hypermethylation_In DMR
cg15026150	2.8775590723481	-1.69030431160102	10.8773738528875	1.16364118748278e-07	0.00110444401505794	8.13537933946094	ATP8B2	cg15026150	2.8775590723481	2.95685629388729	Hypermethylation	chr1:154297836	In DMR	Hypermethylation_In DMR
cg08430489	4.04320049706177	-1.65826732619451	10.8730321122791	1.16885457605682e-07	0.00110736033243502	8.13118187777703		cg08430489	4.04320049706177	2.95571103772596	Hypermethylation	chr7:142494953	In DMR	Hypermethylation_In DMR
cg12319507	3.26742291909933	-2.19522146141499	10.8684669251453	1.17436333138924e-07	0.00111046961664525	8.12676651563397	FGF3	cg12319507	3.26742291909933	2.95449331960432	Hypermethylation	chr11:69632455	In DMR	Hypermethylation_In DMR
cg21995919	3.68566361389864	-1.45532598386349	10.86544167195	1.17802922150401e-07	0.00111046961664525	8.12383948653551	ITGA4;ITGA4	cg21995919	3.68566361389864	2.95449331960432	Hypermethylation	chr2:182322279	In DMR	Hypermethylation_In DMR
cg22208304	-2.37971727770716	2.52744824608937	-10.8589238543975	1.18596909375989e-07	0.00111046961664525	8.11753041221159	MOCOS	cg22208304	-2.37971727770716	2.95449331960432	Hypomethylation	chr18:33768496	In DMR	Hypomethylation_In DMR
cg15690400	-1.64247374046703	1.05818780530519	-10.8569862234146	1.18834054202134e-07	0.00111046961664525	8.11565407854057	TNFRSF8;TNFRSF8	cg15690400	-1.64247374046703	2.95449331960432	Hypomethylation	chr1:12189847	In DMR	Hypomethylation_In DMR
cg04934246	-1.84014601648084	1.46222719514648	-10.8533440799303	1.19281191868444e-07	0.00111046961664525	8.11212621383133	NTM	cg04934246	-1.84014601648084	2.95449331960432	Hypomethylation	chr11:131410981	In DMR	Hypomethylation_In DMR
cg10517018	-1.46563226461247	0.377578479057274	-10.8523845840458	1.19399287406208e-07	0.00111046961664525	8.11119661932946		cg10517018	-1.46563226461247	2.95449331960432	Hypomethylation	chr5:1794716	In DMR	Hypomethylation_In DMR
cg23813156	2.4613190817753	-1.48384504801722	10.8496477295461	1.19736832001476e-07	0.00111046961664525	8.10854458643228		cg23813156	2.4613190817753	2.95449331960432	Hypermethylation	chr20:47935243	In DMR	Hypermethylation_In DMR
cg16202470	2.61582607016083	-1.2890565883969	10.8414906497636	1.20748961577016e-07	0.00111431400769498	8.10063619444779		cg16202470	2.61582607016083	2.95299241006626	Hypermethylation	chr17:8907213	In DMR	Hypermethylation_In DMR
cg18686498	2.41886753417521	-1.26081194688972	10.8406744195292	1.20850743785339e-07	0.00111431400769498	8.09984450922075	NALCN	cg18686498	2.41886753417521	2.95299241006626	Hypermethylation	chr13:102069257	In DMR	Hypermethylation_In DMR
cg24870497	3.09962841278498	-2.31111676902836	10.8294170888067	1.22263945485476e-07	0.00112223976604538	8.08891939087376	UNC5C	cg24870497	3.09962841278498	2.94991434633646	Hypermethylation	chr4:96469519	In DMR	Hypermethylation_In DMR
cg04228039	-2.1846574102183	1.18834792563465	-10.828155583514	1.22423412165085e-07	0.00112223976604538	8.08769438011399	PDGFD;PDGFD	cg04228039	-2.1846574102183	2.94991434633646	Hypomethylation	chr11:104035557	In DMR	Hypomethylation_In DMR
cg03582787	-1.6051756140416	0.701608783388481	-10.826454371012	1.22638815904679e-07	0.00112223976604538	8.08604214837551	CDH4	cg03582787	-1.6051756140416	2.94991434633646	Hypomethylation	chr20:60492176	In DMR	Hypomethylation_In DMR
cg26202762	-1.59962298999179	0.644106091673225	-10.7968181349411	1.26457318954008e-07	0.00114316377441243	8.05721597500312	SNORD115-10	cg26202762	-1.59962298999179	2.94189154630776	Hypomethylation	chr15:25432236	In DMR	Hypomethylation_In DMR
cg24859617	-1.68998720219676	0.157632028092778	-10.7940781948865	1.2681674097975e-07	0.00114316377441243	8.05454679375253	PATE3	cg24859617	-1.68998720219676	2.94189154630776	Hypomethylation	chr11:125656966	In DMR	Hypomethylation_In DMR
cg23383871	2.65495692160094	-1.16885604393065	10.7855701959202	1.27939818202142e-07	0.00114781673516264	8.0462540469479		cg23383871	2.65495692160094	2.94012744753138	Hypermethylation	chr20:47934987	In DMR	Hypermethylation_In DMR
cg04804539	2.33608512050266	-1.15102697781988	10.7848560754385	1.28034568477231e-07	0.00114781673516264	8.04555768617507	MAL;MAL;MAL;MAL	cg04804539	2.33608512050266	2.94012744753138	Hypermethylation	chr2:95691255	In DMR	Hypermethylation_In DMR
cg01389964	-2.10855442586702	0.217073681395638	-10.7734368077606	1.29559967814151e-07	0.00115281780547474	8.03441593294156		cg01389964	-2.10855442586702	2.93823932438724	Hypomethylation	chr20:37301692	In DMR	Hypomethylation_In DMR
cg13314965	-1.53819210050302	0.43843472853272	-10.7695519717986	1.30083347468415e-07	0.00115418193617166	8.03062272706398	TM4SF19	cg13314965	-1.53819210050302	2.93772572701432	Hypomethylation	chr3:196065506	In DMR	Hypomethylation_In DMR
cg13001868	3.31051641771865	-0.752624923568142	10.7506863881137	1.32657469738838e-07	0.00116843795546205	8.01218201905499	C17orf46;LOC100133991;LOC100133991	cg13001868	3.31051641771865	2.93239434387583	Hypermethylation	chr17:43339223	In DMR	Hypermethylation_In DMR
cg07080358	2.85058327378307	-1.13291396591278	10.7442152037642	1.33552985626786e-07	0.0011728957970341	8.00584888628791	CNRIP1;CNRIP1	cg07080358	2.85058327378307	2.93074056996742	Hypermethylation	chr2:68546507	In DMR	Hypermethylation_In DMR
cg10224098	2.50797998021432	-0.487729971059741	10.7402067285513	1.3411095278647e-07	0.00117579974007972	8.00192395310868	RNF220	cg10224098	2.50797998021432	2.92966664015132	Hypermethylation	chr1:44873229	In DMR	Hypermethylation_In DMR
cg27486637	3.16508672175257	-1.51090969891504	10.7300378839828	1.35537682427301e-07	0.00118268846949754	7.9919602679138	WDR17;WDR17;WDR17;WDR17	cg27486637	3.16508672175257	2.92712963727881	Hypermethylation	chr4:176987174	In DMR	Hypermethylation_In DMR
cg23729417	1.90778582789332	-0.326916701085412	10.7229513673084	1.36541579426133e-07	0.00118372088896655	7.98501097396803		cg23729417	1.90778582789332	2.92675068838288	Hypermethylation	chr2:118593926	In DMR	Hypermethylation_In DMR
cg10140114	3.21922013520216	-0.864999541421508	10.7224261522352	1.36616300035587e-07	0.00118372088896655	7.98449574099888	ZNF334;ZNF334	cg10140114	3.21922013520216	2.92675068838288	Hypermethylation	chr20:45142258	In DMR	Hypermethylation_In DMR
cg04392506	-1.71239924918108	1.05455800602221	-10.7185334992918	1.37171465121594e-07	0.00118654364296418	7.98067626122744	MTUS2;MTUS2	cg04392506	-1.71239924918108	2.92571628311041	Hypomethylation	chr13:30079113	In DMR	Hypomethylation_In DMR
cg19757573	-2.24185177101589	0.384433006479599	-10.7100760532895	1.38386020217198e-07	0.00118712385252243	7.97237287648682	MIR654;MIR376B;MIR376A2;MIR300;MIR376A1	cg19757573	-2.24185177101589	2.92550396877827	Hypomethylation	chr14:101506246	In DMR	Hypomethylation_In DMR
cg02931353	-2.40642204784875	1.10055422964975	-10.6983945139073	1.40082602470624e-07	0.00119968819789685	7.96089303684646	PCSK2	cg02931353	-2.40642204784875	2.92093161355949	Hypomethylation	chr20:17294918	In DMR	Hypomethylation_In DMR
cg23427269	3.24598165441065	-1.57176059420837	10.6899239531551	1.41326795108105e-07	0.00120238086114102	7.9525606758505	ADD2;ADD2;ADD2;ADD2;ADD2	cg23427269	3.24598165441065	2.91995794523468	Hypermethylation	chr2:70995444	In DMR	Hypermethylation_In DMR
cg22010957	-1.8649070710488	0.694383065959228	-10.6875918306623	1.41671426316052e-07	0.00120260448268402	7.95026541236438		cg22010957	-1.8649070710488	2.91987718166356	Hypomethylation	chr8:49888988	In DMR	Hypomethylation_In DMR
cg23831891	-2.25532127520216	0.754218244590492	-10.6842015615501	1.42174035981858e-07	0.00120260448268402	7.94692780905871	ZBTB46	cg23831891	-2.25532127520216	2.91987718166356	Hypomethylation	chr20:62437033	In DMR	Hypomethylation_In DMR
cg03339987	-1.82681128904768	1.75087193329054	-10.6834680323568	1.42283033858406e-07	0.00120260448268402	7.94620553176796	OBSCN;OBSCN	cg03339987	-1.82681128904768	2.91987718166356	Hypomethylation	chr1:228504333	In DMR	Hypomethylation_In DMR
cg09552631	-1.68221797943206	1.10390021882076	-10.6778207898789	1.43125188798658e-07	0.00120578207931625	7.9406432100831	PSCA	cg09552631	-1.68221797943206	2.91873117503353	Hypomethylation	chr8:143763326	In DMR	Hypomethylation_In DMR
cg07473553	-2.10829867099292	0.381047240231718	-10.6729060604076	1.43862461923156e-07	0.00120805831662712	7.93579992952808	ALG1L	cg07473553	-2.10829867099292	2.91791210050126	Hypomethylation	chr3:125655407	In DMR	Hypomethylation_In DMR
cg02126235	-1.59768603537717	0.791484853341529	-10.6576600355073	1.46175620840087e-07	0.00121353080610083	7.92076098497066	SERPINA1;SERPINA1;SERPINA1;SERPINA1;SERPINA1;SERPINA1;SERPINA1;SERPINA1;SERPINA1;SERPINA1;SERPINA1;SERPINA1	cg02126235	-1.59768603537717	2.91594919440433	Hypomethylation	chr14:94855034	In DMR	Hypomethylation_In DMR
cg22389137	1.59335516402507	-0.788793406695085	10.6563492650658	1.46376349340291e-07	0.00121353080610083	7.91946698911842		cg22389137	1.59335516402507	2.91594919440433	Hypermethylation	chr4:113432227	In DMR	Hypermethylation_In DMR
cg04984852	-1.46895782374684	0.24987882713912	-10.6413931227924	1.48687766457627e-07	0.00122277264872347	7.90469069721271	BRSK2	cg04984852	-1.46895782374684	2.91265428424209	Hypomethylation	chr11:1463935	In DMR	Hypomethylation_In DMR
cg03168749	-1.57186658344282	0.763473515076071	-10.6391615705891	1.49035990528742e-07	0.00122343990693512	7.90248415743964	OR8B12	cg03168749	-1.57186658344282	2.91241735751563	Hypomethylation	chr11:124413574	In DMR	Hypomethylation_In DMR
cg05824990	-1.51078110961216	0.414229404727968	-10.6347411947834	1.49728358306968e-07	0.00122343990693512	7.89811192925031		cg05824990	-1.51078110961216	2.91241735751563	Hypomethylation	chr8:143055856	In DMR	Hypomethylation_In DMR
cg20228119	3.43626775660965	-2.68945640535092	10.6333213180015	1.49951487004025e-07	0.00122343990693512	7.89670712357054	ANKS1B;ANKS1B;ANKS1B	cg20228119	3.43626775660965	2.91241735751563	Hypermethylation	chr12:99288695	In DMR	Hypermethylation_In DMR
cg04728429	1.93520442188446	-0.103030140675206	10.6316721649793	1.50211093789678e-07	0.00122362800136399	7.89507523442981		cg04728429	1.93520442188446	2.91235059322812	Hypermethylation	chr7:35225862	In DMR	Hypermethylation_In DMR
cg01687558	-1.92683679648876	1.26299780201495	-10.6244763093527	1.51349511344099e-07	0.00122903065197832	7.8879516774546		cg01687558	-1.92683679648876	2.9104372856904	Hypomethylation	chr7:5647786	In DMR	Hypomethylation_In DMR
cg06269753	2.35358694653443	-1.00728941655365	10.6147448589387	1.52903826194336e-07	0.00123198224404818	7.87831015366164	MSC	cg06269753	2.35358694653443	2.90939555139843	Hypermethylation	chr8:72755871	In DMR	Hypermethylation_In DMR
cg27608911	-1.83572535128399	1.81104611554104	-10.6091458027059	1.5380586985875e-07	0.00123417805595811	7.87275874422132	GAP43;GAP43	cg27608911	-1.83572535128399	2.90862217973416	Hypomethylation	chr3:115341429	In DMR	Hypomethylation_In DMR
cg07668671	-1.18919256461282	-0.0667117553145597	-10.6066820616184	1.54204602509188e-07	0.00123417805595811	7.87031502112342	RPH3A;RPH3A	cg07668671	-1.18919256461282	2.90862217973416	Hypomethylation	chr12:113305756	In DMR	Hypomethylation_In DMR
cg08918576	-1.49266346084613	0.218708611563601	-10.6052570345406	1.54435735716965e-07	0.00123417805595811	7.86890130790051	OR6K3	cg08918576	-1.49266346084613	2.90862217973416	Hypomethylation	chr1:158688775	In DMR	Hypomethylation_In DMR
cg18457737	-1.31450671385761	0.248302229179094	-10.6033292355558	1.54749008339172e-07	0.00123417805595811	7.86698850584614	SPATA19	cg18457737	-1.31450671385761	2.90862217973416	Hypomethylation	chr11:133715076	In DMR	Hypomethylation_In DMR
cg10421808	-1.8725433474125	1.26331695426091	-10.598667346018	1.55509400897627e-07	0.00123450140466672	7.86236141520418		cg10421808	-1.8725433474125	2.90850841157356	Hypomethylation	chr16:88236664	In DMR	Hypomethylation_In DMR
cg25922610	-1.67363136273959	-0.249091298660378	-10.5969902911453	1.55783922399049e-07	0.00123450140466672	7.86069637084177	OCM	cg25922610	-1.67363136273959	2.90850841157356	Hypomethylation	chr7:5919589	In DMR	Hypomethylation_In DMR
cg12922161	-1.29663702493144	1.24595262013365	-10.5945057424378	1.56191581277081e-07	0.00123450140466672	7.85822912143104	LOC150622	cg12922161	-1.29663702493144	2.90850841157356	Hypomethylation	chr2:6072153	In DMR	Hypomethylation_In DMR
cg07298482	-1.85666119430454	1.18444440386119	-10.594216726394	1.56239076640861e-07	0.00123450140466672	7.85794207941247	SUNC1;SUNC1	cg07298482	-1.85666119430454	2.90850841157356	Hypomethylation	chr7:48068728	In DMR	Hypomethylation_In DMR
cg15698945	-1.7529671488923	1.34397616636966	-10.5929966769011	1.56439744018395e-07	0.00123450140466672	7.85673027501734	TAAR9	cg15698945	-1.7529671488923	2.90850841157356	Hypomethylation	chr6:132858597	In DMR	Hypomethylation_In DMR
cg11328661	-1.94367318354257	0.598036761157227	-10.5893876224382	1.57034963711694e-07	0.00123450140466672	7.85314477704932		cg11328661	-1.94367318354257	2.90850841157356	Hypomethylation	chr11:2235203	In DMR	Hypomethylation_In DMR
cg08696316	-1.96967269589021	0.320903907535373	-10.5808064934617	1.58459981067256e-07	0.00124005019150873	7.84461465215909		cg08696316	-1.96967269589021	2.90656073624572	Hypomethylation	chr8:144236629	In DMR	Hypomethylation_In DMR
cg12635314	-1.46456889168545	0.669270720719563	-10.5741335634958	1.5957770743113e-07	0.00124364814983226	7.83797651003412		cg12635314	-1.46456889168545	2.9053024718961	Hypomethylation	chr10:2815004	In DMR	Hypomethylation_In DMR
cg04258696	-1.71828375317554	0.882408317643613	-10.5661584816092	1.60924658328785e-07	0.00125021981721283	7.83003740506167	SDK1;SDK1	cg04258696	-1.71828375317554	2.90301362138429	Hypomethylation	chr7:4174567	In DMR	Hypomethylation_In DMR
cg17135722	-1.93568252579634	0.686108318716668	-10.5659031929557	1.60967976351175e-07	0.00125021981721283	7.82978316728502	PCSK2	cg17135722	-1.93568252579634	2.90301362138429	Hypomethylation	chr20:17295815	In DMR	Hypomethylation_In DMR
cg27568504	-1.4400327545555	0.896041336310846	-10.5612865583732	1.61753502023997e-07	0.00125443736546472	7.82518445743163	TCERG1L	cg27568504	-1.4400327545555	2.90155101829687	Hypomethylation	chr10:133058901	In DMR	Hypomethylation_In DMR
cg04519626	-1.29253028635012	0.610904960965733	-10.5570422122956	1.62479313273444e-07	0.00125508072748236	7.82095478522803		cg04519626	-1.29253028635012	2.90132833922471	Hypomethylation	chr7:3208493	In DMR	Hypomethylation_In DMR
cg26386852	2.82696147026168	-1.02943539574701	10.5559223175629	1.62671404985112e-07	0.00125508072748236	7.81983847378327	CELSR3	cg26386852	2.82696147026168	2.90132833922471	Hypermethylation	chr3:48693882	In DMR	Hypermethylation_In DMR
cg14421860	3.89190122016882	-1.47178208715503	10.5499413041438	1.637014433604e-07	0.00125508072748236	7.81387455706657	GPR88	cg14421860	3.89190122016882	2.90132833922471	Hypermethylation	chr1:101004934	In DMR	Hypermethylation_In DMR
cg13354414	-1.59955791821139	0.906758747100029	-10.5480988218544	1.64020160743231e-07	0.00125508072748236	7.81203664868941	ZNF804B;MGC26647	cg13354414	-1.59955791821139	2.90132833922471	Hypomethylation	chr7:88425139	In DMR	Hypomethylation_In DMR
cg26102295	-1.9307791733329	1.2617236027755	-10.5380602075845	1.65768406526605e-07	0.00126033934728368	7.80201721834212		cg26102295	-1.9307791733329	2.89951250503296	Hypomethylation	chr7:1423622	In DMR	Hypomethylation_In DMR
cg27531878	-1.38189902241021	0.966722983315184	-10.5371427274623	1.65929182192215e-07	0.00126033934728368	7.80110100780134	COL11A2;COL11A2;COL11A2	cg27531878	-1.38189902241021	2.89951250503296	Hypomethylation	chr6:33144795	In DMR	Hypomethylation_In DMR
cg15642933	-1.60191823273284	0.472648501598382	-10.5287580423985	1.6740625949361e-07	0.00126600877095674	7.79272416884987		cg15642933	-1.60191823273284	2.89756328549961	Hypomethylation	chr1:179557780	In DMR	Hypomethylation_In DMR
cg08626004	-3.7136567077004	3.60911517996302	-10.4993858275337	1.72692910427378e-07	0.00129275904474073	7.76332594457117	GNG7	cg08626004	-3.7136567077004	2.88848241502002	Hypomethylation	chr19:2513687	In DMR	Hypomethylation_In DMR
cg07572930	-1.52929761342651	0.308705091954947	-10.4962462826449	1.7326850250437e-07	0.00129445467814907	7.76017868773801	CMIP	cg07572930	-1.52929761342651	2.88791315061678	Hypomethylation	chr16:81527107	In DMR	Hypomethylation_In DMR
cg17108819	2.66229320333426	-1.50799576815314	10.4936193527637	1.73751695901077e-07	0.00129506243207685	7.75754457213242	CD8A;CD8A;CD8A;CD8A;CD8A;CD8A	cg17108819	2.66229320333426	2.8877092947079	Hypermethylation	chr2:87017953	In DMR	Hypermethylation_In DMR
cg05445326	-2.32073184786355	1.50422337312391	-10.4876056521263	1.74863299897504e-07	0.00129780436769305	7.75151190610939	TM4SF19	cg05445326	-2.32073184786355	2.88679076857933	Hypomethylation	chr3:196065569	In DMR	Hypomethylation_In DMR
cg12594940	-2.02468147542364	2.47426448902906	-10.4875574253117	1.74872245184038e-07	0.00129780436769305	7.75146351304465	SNORD115-40	cg12594940	-2.02468147542364	2.88679076857933	Hypomethylation	chr15:25488765	In DMR	Hypomethylation_In DMR
cg17826424	-2.49073145078054	1.17753678357595	-10.4801920617384	1.76244181863954e-07	0.00130424366776105	7.74407011346508	UNC5CL	cg17826424	-2.49073145078054	2.88464126314545	Hypomethylation	chr6:41007692	In DMR	Hypomethylation_In DMR
cg17958315	3.43575877935386	-2.00307279308395	10.4684338071418	1.78458373041426e-07	0.00131498542952999	7.73225619779999	FBN2;FBN2	cg17958315	3.43575877935386	2.88107905927292	Hypermethylation	chr5:127873552	In DMR	Hypermethylation_In DMR
cg19275890	-1.07964559749382	0.344798536533506	-10.4608669764332	1.798990541284e-07	0.00131996035226245	7.72464644882752		cg19275890	-1.07964559749382	2.87943911353069	Hypomethylation	chr15:97323132	In DMR	Hypomethylation_In DMR
cg06159352	3.13027789733535	-0.811802010943374	10.4557457687018	1.80881182113846e-07	0.00132341208854624	7.71949303674545	ELMO1	cg06159352	3.13027789733535	2.87830490266435	Hypermethylation	chr7:37487613	In DMR	Hypermethylation_In DMR
cg12354382	-1.37811098718369	0.706357917599608	-10.4444018107504	1.83077237668695e-07	0.00133758754718132	7.70806865826192	BFSP2;BFSP2	cg12354382	-1.37811098718369	2.87367778312845	Hypomethylation	chr3:133118839	In DMR	Hypomethylation_In DMR
cg08135904	-1.37014771407704	0.255759326960091	-10.4371627595964	1.84493575371901e-07	0.00134413850434795	7.70077173798816	NOTCH4	cg08135904	-1.37014771407704	2.87155597787831	Hypomethylation	chr6:32181025	In DMR	Hypomethylation_In DMR
cg22322158	-1.63363474519411	0.253920164851177	-10.4334647402112	1.85221635380755e-07	0.00134565225747946	7.6970421856381	MMP20	cg22322158	-1.63363474519411	2.87106715569131	Hypomethylation	chr11:102496115	In DMR	Hypomethylation_In DMR
cg25345102	-1.74457346329648	0.371859505653663	-10.4226059415922	1.87377374109491e-07	0.00135043182363261	7.68608308456127	BPIL3	cg25345102	-1.74457346329648	2.86952733622109	Hypomethylation	chr20:31619420	In DMR	Hypomethylation_In DMR
cg01121978	-2.02447599853845	1.25615777761038	-10.4194163463809	1.88015691397788e-07	0.00135043182363261	7.68286184007862	SLC29A4;SLC29A4	cg01121978	-2.02447599853845	2.86952733622109	Hypomethylation	chr7:5342326	In DMR	Hypomethylation_In DMR
cg04304705	1.63354025590354	-0.328821789175168	10.4125014447215	1.89407562320203e-07	0.00135700435271678	7.67587491093823	FAM19A5	cg04304705	1.63354025590354	2.86741875929837	Hypermethylation	chr22:48884960	In DMR	Hypermethylation_In DMR
cg12686407	-1.69170660607222	1.0743166241965	-10.4052156550995	1.90886058561324e-07	0.00136480671294076	7.66850817276646	PDGFD;PDGFD	cg12686407	-1.69170660607222	2.86492885004968	Hypomethylation	chr11:104035942	In DMR	Hypomethylation_In DMR
cg08185105	-1.80906920899393	1.50864768152714	-10.4005196500433	1.91845573451649e-07	0.00136480671294076	7.66375724017996		cg08185105	-1.80906920899393	2.86492885004968	Hypomethylation	chr2:92031986	In DMR	Hypomethylation_In DMR
cg13292042	2.53728294928915	-1.17531131452441	10.3953397635631	1.92909964178797e-07	0.00136682624889245	7.6585142619473		cg13292042	2.53728294928915	2.8642866894872	Hypermethylation	chr4:111535334	In DMR	Hypermethylation_In DMR
cg01627847	2.27738990307141	-1.39111122335396	10.3941438547619	1.93156605211327e-07	0.00136682624889245	7.65730341335036	LOC100133991;LOC100133991;C17orf46	cg01627847	2.27738990307141	2.8642866894872	Hypermethylation	chr17:43339512	In DMR	Hypermethylation_In DMR
cg13462957	-1.40621802971378	-0.449385989446842	-10.3828421115466	1.95504226115395e-07	0.00136811046379846	7.64585356101001		cg13462957	-1.40621802971378	2.86387883545119	Hypomethylation	chr7:142493732	In DMR	Hypomethylation_In DMR
cg03537215	-1.18778223861034	1.15411709342466	-10.3826870900391	1.95536639577299e-07	0.00136811046379846	7.64569642085281	CNTN2	cg03537215	-1.18778223861034	2.86387883545119	Hypomethylation	chr1:205011262	In DMR	Hypomethylation_In DMR
cg07281781	-1.89736145249468	1.49464999410798	-10.37959921334	1.96183486879162e-07	0.00136811046379846	7.64256585137172	PDCD1	cg07281781	-1.89736145249468	2.86387883545119	Hypomethylation	chr2:242794854	In DMR	Hypomethylation_In DMR
cg13736376	1.71426115885115	-0.896143421857092	10.370437687038	1.9811618912974e-07	0.00137539631605917	7.63327214902844	PITX2;PITX2;PITX2	cg13736376	1.71426115885115	2.86157214323183	Hypermethylation	chr4:111539291	In DMR	Hypermethylation_In DMR
cg26742995	2.02885577153147	-0.94992541138861	10.3633008429287	1.99635922521119e-07	0.00138241746763244	7.62602662461448	LOC100133991;LOC100133991;C17orf46	cg26742995	2.02885577153147	2.85936078727226	Hypermethylation	chr17:43339594	In DMR	Hypermethylation_In DMR
cg14431547	-1.67876915963491	1.04944128546096	-10.3599135230606	2.00361598154847e-07	0.00138558767886861	7.62258596954387	MELK	cg14431547	-1.67876915963491	2.85836598720834	Hypomethylation	chr9:36572421	In DMR	Hypomethylation_In DMR
cg00482232	-1.72375579985766	1.34130413739439	-10.3436812006756	2.03878595458625e-07	0.001401470076316	7.60608238369221	NKAPL	cg00482232	-1.72375579985766	2.85341617070396	Hypomethylation	chr6:28226203	In DMR	Hypomethylation_In DMR
cg16047292	-1.74142781306403	0.826987138493353	-10.3430671885995	2.04012924737928e-07	0.001401470076316	7.60545760107511	CYP3A43;CYP3A43;CYP3A43	cg16047292	-1.74142781306403	2.85341617070396	Hypomethylation	chr7:99441585	In DMR	Hypomethylation_In DMR
cg02804275	-1.77025127427359	1.62154454704475	-10.3404018082238	2.04597139900325e-07	0.00140224901039353	7.60274503562837		cg02804275	-1.77025127427359	2.85317485781214	Hypomethylation	chr12:22528603	In DMR	Hypomethylation_In DMR
cg07150255	-1.6831896571974	0.565679020640213	-10.3388433375536	2.04939566935857e-07	0.00140224901039353	7.60115865082297	OR5V1	cg07150255	-1.6831896571974	2.85317485781214	Hypomethylation	chr6:29324414	In DMR	Hypomethylation_In DMR
cg24562819	2.6598727069259	-0.551985763341101	10.3350064451145	2.05785231955355e-07	0.00140617524689853	7.59725201369608	THBD	cg24562819	2.6598727069259	2.85196055128048	Hypermethylation	chr20:23029806	In DMR	Hypermethylation_In DMR
cg17228900	4.0416376811747	-2.09929712956354	10.3333156990527	2.06159066302101e-07	0.00140687125579203	7.5955300731209	IRF4;IRF4	cg17228900	4.0416376811747	2.8517456434731	Hypermethylation	chr6:391764	In DMR	Hypermethylation_In DMR
cg25078427	-1.50162186650917	1.27891955563247	-10.3279500218144	2.07350284049913e-07	0.00141127668197988	7.59006352922217	AGPAT3;AGPAT3	cg25078427	-1.50162186650917	2.85038783410004	Hypomethylation	chr21:45344576	In DMR	Hypomethylation_In DMR
cg13193239	1.30723620326508	-0.764071930296793	10.3242892916627	2.08167228528698e-07	0.00141481167621758	7.58633235092051	PITX2;PITX2;PITX2	cg13193239	1.30723620326508	2.84930136467865	Hypermethylation	chr4:111539479	In DMR	Hypermethylation_In DMR
cg26238800	2.45334366104513	-0.478207197046219	10.3231745496326	2.08416684633713e-07	0.00141481167621758	7.58519589345243	ZNF334;ZNF334	cg26238800	2.45334366104513	2.84930136467865	Hypermethylation	chr20:45142206	In DMR	Hypermethylation_In DMR
cg21834061	2.82316845463972	-1.02933739590358	10.3063979837706	2.12209921550708e-07	0.00142744856568454	7.56807767305288		cg21834061	2.82316845463972	2.84543953144766	Hypermethylation	chr6:29521162	In DMR	Hypermethylation_In DMR
cg03267487	-1.3485358254911	0.684762831605412	-10.2958049534107	2.14643145221504e-07	0.00143367108137504	7.55725456185853	PXDN	cg03267487	-1.3485358254911	2.843550474839	Hypomethylation	chr2:1668936	In DMR	Hypomethylation_In DMR
cg01827426	-1.47175769356205	0.606534771449677	-10.289225588904	2.16169485460813e-07	0.00143427107131899	7.55052669202854		cg01827426	-1.47175769356205	2.84336876104438	Hypomethylation	chr5:1752668	In DMR	Hypomethylation_In DMR
cg08317412	-1.26918600577368	0.0956305497580927	-10.2843905492847	2.17298583332194e-07	0.00143635039190401	7.54557978033713	PANX3	cg08317412	-1.26918600577368	2.84273960277625	Hypomethylation	chr11:124481193	In DMR	Hypomethylation_In DMR
cg22691319	-2.21375031923845	1.36263728924956	-10.2838689232796	2.1742077313939e-07	0.00143635039190401	7.54504594634696	TAS2R40	cg22691319	-2.21375031923845	2.84273960277625	Hypomethylation	chr7:142919141	In DMR	Hypomethylation_In DMR
cg19341849	-1.6449086706491	0.654056577386098	-10.2696205032773	2.20787106679893e-07	0.00144631218834976	7.53045360418346		cg19341849	-1.6449086706491	2.83973795389915	Hypomethylation	chr4:1504542	In DMR	Hypomethylation_In DMR
cg05616355	-1.27868584662246	-0.179735525353552	-10.2666519182468	2.21495478991519e-07	0.00144631218834976	7.5274108234908	PANX3	cg05616355	-1.27868584662246	2.83973795389915	Hypomethylation	chr11:124480990	In DMR	Hypomethylation_In DMR
cg11848244	-1.98400587538757	1.47474373899426	-10.2648868475739	2.21917820839331e-07	0.00144631218834976	7.52560122157485		cg11848244	-1.98400587538757	2.83973795389915	Hypomethylation	chr4:27058499	In DMR	Hypomethylation_In DMR
cg12297066	-1.8122365005804	1.32330705813285	-10.2612913108753	2.22780827125323e-07	0.00144662029108361	7.52191401312013		cg12297066	-1.8122365005804	2.83964544754539	Hypomethylation	chr3:150238373	In DMR	Hypomethylation_In DMR
cg02048922	-1.90605148764604	-1.44790848392326	-10.25881047256	2.23378380637023e-07	0.00144746726472274	7.51936917279232	BAI1	cg02048922	-1.90605148764604	2.83939124930072	Hypomethylation	chr8:143546858	In DMR	Hypomethylation_In DMR
cg19863073	-2.16024125911979	1.63181817901981	-10.256813752933	2.23860574594774e-07	0.00144746726472274	7.51732049540022	ANGEL2	cg19863073	-2.16024125911979	2.83939124930072	Hypomethylation	chr1:213189823	In DMR	Hypomethylation_In DMR
cg09731694	1.92011311952067	-0.748272770199315	10.2410184991356	2.27714607264387e-07	0.00146324191611957	7.50110021525767	C9orf50;C9orf50	cg09731694	1.92011311952067	2.83468386652652	Hypermethylation	chr9:132383003	In DMR	Hypermethylation_In DMR
cg23564700	3.04648373680273	-1.4056774997206	10.2381744957437	2.28416073712475e-07	0.00146561838307656	7.49817703929586	EPB41L3	cg23564700	3.04648373680273	2.83397909633818	Hypermethylation	chr18:5544169	In DMR	Hypermethylation_In DMR
cg04213073	-1.86998855806758	0.935161248609531	-10.2372236655415	2.28651110429489e-07	0.00146561838307656	7.49719955931641		cg04213073	-1.86998855806758	2.83397909633818	Hypomethylation	chr6:169309596	In DMR	Hypomethylation_In DMR
cg09689317	-2.14446356559993	1.59281846440163	-10.2335971539802	2.29549936398654e-07	0.00146766111221646	7.49347057514276	MRC2	cg09689317	-2.14446356559993	2.83337421287016	Hypomethylation	chr17:60744732	In DMR	Hypomethylation_In DMR
cg17671005	2.68385537101981	-1.90182933975637	10.2318762507519	2.29977785405408e-07	0.00146766111221646	7.49170058542868		cg17671005	2.68385537101981	2.83337421287016	Hypermethylation	chr5:113391774	In DMR	Hypermethylation_In DMR
cg22572908	1.84640539593468	-1.00599022789365	10.2114626920913	2.35118760008209e-07	0.00148862856954562	7.47068215975456	ARHGEF4;ARHGEF4	cg22572908	1.84640539593468	2.82721365034687	Hypermethylation	chr2:131722274	In DMR	Hypermethylation_In DMR
cg00552973	3.61863693531585	-2.25664270256173	10.2007250330319	2.37872305927277e-07	0.00149872464552162	7.45960958615388		cg00552973	3.61863693531585	2.8242781509511	Hypermethylation	chr1:206137054	In DMR	Hypermethylation_In DMR
cg09950681	-1.39841445992163	0.78726929255134	-10.188780819387	2.40975956186264e-07	0.00150544363203682	7.44727923391561	PKP3	cg09950681	-1.39841445992163	2.82233550103044	Hypomethylation	chr11:393392	In DMR	Hypomethylation_In DMR
cg07302938	-2.10950833340445	1.62532751734999	-10.1860953636851	2.41679723827082e-07	0.00150585996937876	7.44450498851884	ARL4A;ARL4A;ARL4A	cg07302938	-2.10950833340445	2.82221541150424	Hypomethylation	chr7:12729527	In DMR	Hypomethylation_In DMR
cg09248613	-1.87659056494247	1.02354801726837	-10.1851958761116	2.41915941943006e-07	0.00150585996937876	7.44357559899428	KCNH1;KCNH1	cg09248613	-1.87659056494247	2.82221541150424	Hypomethylation	chr1:210861240	In DMR	Hypomethylation_In DMR
cg20915632	2.63571998494189	-1.44536776738803	10.1816784694648	2.4284204315286e-07	0.0015095187115099	7.43994048117947		cg20915632	2.63571998494189	2.82116149923238	Hypermethylation	chr15:28352485	In DMR	Hypermethylation_In DMR
cg23961842	2.47295881157741	-1.79828127939352	10.1773031887314	2.43999325712403e-07	0.00151019669868748	7.43541704386809		cg23961842	2.47295881157741	2.82096648344117	Hypermethylation	chr6:85483800	In DMR	Hypermethylation_In DMR
cg15377933	-2.20787399857022	1.15825949681901	-10.1467110479052	2.52258262703609e-07	0.00153544135160807	7.40373511400678	TBC1D16	cg15377933	-2.20787399857022	2.8137667674068	Hypomethylation	chr17:77960007	In DMR	Hypomethylation_In DMR
cg26562532	-1.45101783970637	0.898946025301948	-10.1465300565258	2.52308007980572e-07	0.00153544135160807	7.40354739424754	COX6B2	cg26562532	-1.45101783970637	2.8137667674068	Hypomethylation	chr19:55864365	In DMR	Hypomethylation_In DMR
cg17590805	-1.59603751427714	1.12287708934807	-10.1295292885586	2.57027894940558e-07	0.00155129103481717	7.38589986020103	FLI1;FLI1	cg17590805	-1.59603751427714	2.80930671736496	Hypomethylation	chr11:128680490	In DMR	Hypomethylation_In DMR
cg15929698	1.84724925183806	-0.209687859532164	10.1285179180645	2.57311648367076e-07	0.00155129103481717	7.38484909259643	NPY	cg15929698	1.84724925183806	2.80930671736496	Hypermethylation	chr7:24323792	In DMR	Hypermethylation_In DMR
cg10172415	3.82937995708687	-1.64292866160088	10.1227264732511	2.58942999601383e-07	0.00155613115362409	7.37883005257525	GPR27;EIF4E3;EIF4E3	cg10172415	3.82937995708687	2.80795380265813	Hypermethylation	chr3:71803558	In DMR	Hypermethylation_In DMR
cg20842326	2.2577777017181	-1.00603916496592	10.1151066849808	2.61106284696692e-07	0.00156142936001421	7.37090564229543	PTPRN2;PTPRN2;PTPRN2	cg20842326	2.2577777017181	2.80647765872804	Hypermethylation	chr7:157476887	In DMR	Hypermethylation_In DMR
cg10644701	-1.17080245837056	0.300128809182145	-10.1035181500589	2.64433554351337e-07	0.001572976013605	7.35884253859887		cg10644701	-1.17080245837056	2.8032778999059	Hypomethylation	chr12:34532907	In DMR	Hypomethylation_In DMR
cg05703009	-1.39768455680118	0.15077556945069	-10.1030891682058	2.64557592117869e-07	0.001572976013605	7.35839572769071	OR52N2	cg05703009	-1.39768455680118	2.8032778999059	Hypomethylation	chr11:5841688	In DMR	Hypomethylation_In DMR
cg15008984	-1.60301486320773	0.790510858880032	-10.0940562594371	2.67183952801987e-07	0.00157771076212436	7.3489830590011	EPHB6	cg15008984	-1.60301486320773	2.80197261198017	Hypomethylation	chr7:142568715	In DMR	Hypomethylation_In DMR
cg04718102	-1.69729347395721	1.19268425098191	-10.0897541284025	2.6844463643082e-07	0.00158154421795973	7.34449714361051	HS3ST2	cg04718102	-1.69729347395721	2.80091866125856	Hypomethylation	chr16:22926538	In DMR	Hypomethylation_In DMR
cg18883317	-1.42480597643357	0.700251300973716	-10.0826666032676	2.70535477914867e-07	0.00159204916330438	7.33710273878406		cg18883317	-1.42480597643357	2.79804352515229	Hypomethylation	chr5:6349400	In DMR	Hypomethylation_In DMR
cg25840824	-1.88925111754038	0.935321713429713	-10.0727630124129	2.73486373306291e-07	0.00160394041476442	7.32676177212569	PMEPA1;PMEPA1;PMEPA1;PMEPA1	cg25840824	-1.88925111754038	2.79481176948058	Hypomethylation	chr20:56269575	In DMR	Hypomethylation_In DMR
cg27616661	3.17353675550372	-1.97701574953706	10.0696613816011	2.74417626148061e-07	0.00160757936568699	7.3235211081846	SYNGR3	cg27616661	3.17353675550372	2.79382757689266	Hypermethylation	chr16:2040981	In DMR	Hypermethylation_In DMR
cg18706476	-3.0363147278686	2.06317096673534	-10.0647462118074	2.75900359402916e-07	0.00161261286088673	7.31838360328081	MST1R	cg18706476	-3.0363147278686	2.79246988094379	Hypomethylation	chr3:49940245	In DMR	Hypomethylation_In DMR
cg19118812	4.0119965658191	-1.95860565643105	10.0532712612622	2.79395498105843e-07	0.00162442019376404	7.30637999464175	ELMO1;ELMO1	cg19118812	4.0119965658191	2.78930162027423	Hypermethylation	chr7:37488438	In DMR	Hypermethylation_In DMR
cg05953124	-1.48439237875898	0.239605247762667	-10.0506866592016	2.80189272409071e-07	0.00162539206230112	7.30367446311557		cg05953124	-1.48439237875898	2.78904186548096	Hypomethylation	chr16:88236626	In DMR	Hypomethylation_In DMR
cg14802742	-1.99727867204016	0.989597515562354	-10.050371278129	2.8028629663152e-07	0.00162539206230112	7.30334427913672		cg14802742	-1.99727867204016	2.78904186548096	Hypomethylation	chr2:78768994	In DMR	Hypomethylation_In DMR
cg09734791	3.37013268421183	-1.2443179485912	10.0377623084156	2.84195006998461e-07	0.00163442825426253	7.29013515749523	MSC	cg09734791	3.37013268421183	2.78663413868823	Hypermethylation	chr8:72756155	In DMR	Hypermethylation_In DMR
cg19933965	-2.14263101837268	1.48811653386518	-10.0366708645742	2.84536087134738e-07	0.00163442825426253	7.28899099916428	SPATA16;SPATA16	cg19933965	-2.14263101837268	2.78663413868823	Hypomethylation	chr3:172858969	In DMR	Hypomethylation_In DMR
cg18349835	3.34224022342646	-2.14208766996623	10.0361844309604	2.8468824080031e-07	0.00163442825426253	7.28848103253013	VIPR2	cg18349835	3.34224022342646	2.78663413868823	Hypermethylation	chr7:158937107	In DMR	Hypermethylation_In DMR
cg17739841	2.33048761543842	-1.0751148463448	10.0268004403133	2.8764064294718e-07	0.00164541252688103	7.27863831455627	TMEM90B	cg17739841	2.33048761543842	2.78372520063953	Hypermethylation	chr20:24450698	In DMR	Hypermethylation_In DMR
cg16674351	2.79585806120817	-1.08672595256054	10.0256516401877	2.88004329695467e-07	0.00164541252688103	7.27743273666816	LOC647121	cg16674351	2.79585806120817	2.78372520063953	Hypermethylation	chr1:121260892	In DMR	Hypermethylation_In DMR
cg16072814	-1.24020098926486	0.0278994945191321	-10.0177793514209	2.90509843356046e-07	0.00164541252688103	7.2691677313113	NOTCH4	cg16072814	-1.24020098926486	2.78372520063953	Hypomethylation	chr6:32189397	In DMR	Hypomethylation_In DMR
cg27068996	-1.45755269041228	1.07565246421451	-10.0164961093103	2.90920471907343e-07	0.00164541252688103	7.26781987096688	KLK9	cg27068996	-1.45755269041228	2.78372520063953	Hypomethylation	chr19:51513883	In DMR	Hypomethylation_In DMR
cg15467646	3.18093347955379	-1.89496637322874	10.0150845025854	2.91372895318777e-07	0.00164541252688103	7.26633698699165	LDLRAD2	cg15467646	3.18093347955379	2.78372520063953	Hypermethylation	chr1:22141014	In DMR	Hypermethylation_In DMR
cg11800608	-1.74182387267993	-0.19436375747151	-10.0089881535792	2.93335474127621e-07	0.00165379026582517	7.25993046173348	C20orf85	cg11800608	-1.74182387267993	2.78151956864705	Hypomethylation	chr20:56724999	In DMR	Hypomethylation_In DMR
cg03907855	-2.15949059963086	2.1336608637995	-10.0067428194276	2.9406187575868e-07	0.00165517659028998	7.25756992556954		cg03907855	-2.15949059963086	2.7811556646694	Hypomethylation	chr8:1106401	In DMR	Hypomethylation_In DMR
cg18685594	2.24669882304174	-1.52349512871775	9.99837876168571	2.96784806660824e-07	0.0016613589102535	7.24877217169585	TCF21;TCF21	cg18685594	2.24669882304174	2.77953653497518	Hypermethylation	chr6:134211217	In DMR	Hypermethylation_In DMR
cg07826246	-1.32487374704607	0.285070079660197	-9.99815123531526	2.96859254928764e-07	0.0016613589102535	7.24853274707141		cg07826246	-1.32487374704607	2.77953653497518	Hypomethylation	chr7:1717111	In DMR	Hypomethylation_In DMR
cg19408626	-2.00484024562385	1.7119025422308	-9.99745469830295	2.97087291386932e-07	0.0016613589102535	7.24779975228832	TNFRSF8;TNFRSF8	cg19408626	-2.00484024562385	2.77953653497518	Hypomethylation	chr1:12189773	In DMR	Hypomethylation_In DMR
cg11249129	-1.75154663479012	1.42912294744214	-9.99446535095415	2.98068097106128e-07	0.0016650436830396	7.2446533714724	D4S234E;D4S234E	cg11249129	-1.75154663479012	2.77857436813112	Hypomethylation	chr4:4405844	In DMR	Hypomethylation_In DMR
cg05039475	1.88250541977047	-1.0302590979436	9.98544662093915	3.01048244735293e-07	0.00167806680620436	7.23515530615712		cg05039475	1.88250541977047	2.77519075328779	Hypermethylation	chr3:35680791	In DMR	Hypermethylation_In DMR
cg25347941	-1.34860672618339	0.300688046413823	-9.97317586893729	3.0515440995693e-07	0.00169547383932925	7.22221892291009	TTLL1;TTLL1	cg25347941	-1.34860672618339	2.77070890687239	Hypomethylation	chr22:43486472	In DMR	Hypomethylation_In DMR
cg01033865	2.17173771893514	-1.54235097495161	9.96619357310129	3.07517674342372e-07	0.00170285161122402	7.21485093841106		cg01033865	2.17173771893514	2.76882319539288	Hypermethylation	chr11:115630896	In DMR	Hypermethylation_In DMR
cg02612927	-1.38869665753113	-0.377909608319513	-9.96606546380889	3.07561217809072e-07	0.00170285161122402	7.21471570560074	DEFB124	cg02612927	-1.38869665753113	2.76882319539288	Hypomethylation	chr20:30060884	In DMR	Hypomethylation_In DMR
cg10779336	-1.7451621967851	0.576418138094629	-9.96538112716325	3.07793931142485e-07	0.00170285161122402	7.21399328771239	TREML2P	cg10779336	-1.7451621967851	2.76882319539288	Hypomethylation	chr6:41215806	In DMR	Hypomethylation_In DMR
cg05307234	-3.10419131655426	1.41563560868377	-9.95143830670728	3.12576628473325e-07	0.00172191628637318	7.19926405815262	PHF20L1;PHF20L1;PHF20L1	cg05307234	-3.10419131655426	2.76398796626792	Hypomethylation	chr8:133786975	In DMR	Hypomethylation_In DMR
cg23887776	-1.69160639251281	0.80478905119535	-9.93609284288105	3.17932741157467e-07	0.00174769947019386	7.183029830645		cg23887776	-1.69160639251281	2.75753324541879	Hypomethylation	chr1:2827798	In DMR	Hypomethylation_In DMR
cg20702559	3.16409322534731	-1.51305359797777	9.92751767294386	3.20968573172633e-07	0.00176036068906896	7.17394738846297	FAM110B	cg20702559	3.16409322534731	2.75439833830896	Hypermethylation	chr8:58907821	In DMR	Hypermethylation_In DMR
cg08676249	2.34462746721532	-0.865831430631565	9.90242747230661	3.30031057200987e-07	0.00178831887982605	7.14732911871054	AUTS2;AUTS2;AUTS2	cg08676249	2.34462746721532	2.74755503844779	Hypermethylation	chr7:69064868	In DMR	Hypermethylation_In DMR
cg22335490	3.87671283174611	-2.60904944857276	9.90086318155888	3.30605086723914e-07	0.00178831887982605	7.1456673910269	EPB41L3	cg22335490	3.87671283174611	2.74755503844779	Hypermethylation	chr18:5544237	In DMR	Hypermethylation_In DMR
cg18030265	-1.50471349960754	0.761338461778966	-9.8954799718309	3.32588695596577e-07	0.00178835418494285	7.13994692439124	HLA-DOA	cg18030265	-1.50471349960754	2.74754646466029	Hypomethylation	chr6:32975083	In DMR	Hypomethylation_In DMR
cg16185834	1.67308768037305	-0.109554668052719	9.89306955158298	3.33481021721578e-07	0.0017912902409033	7.13738451390572	VSX1;VSX1	cg16185834	1.67308768037305	2.7468340401642	Hypermethylation	chr20:25062819	In DMR	Hypermethylation_In DMR
cg07443932	-1.4693559152367	0.938996190026987	-9.88932195561478	3.34873465784324e-07	0.00179183380956498	7.13339940950537	C17orf73	cg07443932	-1.4693559152367	2.74670227309793	Hypomethylation	chr17:48845064	In DMR	Hypomethylation_In DMR
cg10400174	-1.73814371967546	1.56776708365119	-9.88813922115131	3.35314211737919e-07	0.00179183380956498	7.13214141402255	MIR494	cg10400174	-1.73814371967546	2.74670227309793	Hypomethylation	chr14:101495758	In DMR	Hypomethylation_In DMR
cg15016740	-1.79952188012936	1.53601746849696	-9.87577463009259	3.39959295985882e-07	0.00181268358862341	7.11898129342946		cg15016740	-1.79952188012936	2.74167799717719	Hypomethylation	chr5:959680	In DMR	Hypomethylation_In DMR
cg25119261	-1.58250904556692	0.119757200383857	-9.87466803603699	3.40378368076346e-07	0.00181268358862341	7.11780272423118	HLA-DPB2	cg25119261	-1.58250904556692	2.74167799717719	Hypomethylation	chr6:33081351	In DMR	Hypomethylation_In DMR
cg03382304	2.92182531801227	-1.47627129962648	9.87219083002295	3.41318506131346e-07	0.00181268358862341	7.11516393226305	JAM2	cg03382304	2.92182531801227	2.74167799717719	Hypermethylation	chr21:27012176	In DMR	Hypermethylation_In DMR
cg14947634	-2.41987032462695	1.36696831492688	-9.86247839302291	3.45031470978843e-07	0.00182134726157007	7.1048117784923	ABCC2;ABCC2	cg14947634	-2.41987032462695	2.73960724288958	Hypomethylation	chr10:101542587	In DMR	Hypomethylation_In DMR
cg09850418	-1.83168424264309	0.935728584541489	-9.8603149206385	3.45864427457185e-07	0.00182134726157007	7.10250446477996	BEND5;AGBL4	cg09850418	-1.83168424264309	2.73960724288958	Hypomethylation	chr1:49224855	In DMR	Hypomethylation_In DMR
cg07974511	2.91840508303808	-0.997980226394328	9.85990608241796	3.46022075944116e-07	0.00182134726157007	7.10206838942532	OTX1	cg07974511	2.91840508303808	2.73960724288958	Hypermethylation	chr2:63283013	In DMR	Hypermethylation_In DMR
cg00250422	2.62830638623938	-1.32843364357377	9.85489427181563	3.47960909279414e-07	0.00182732312412138	7.09672126712456		cg00250422	2.62830638623938	2.73818464990261	Hypermethylation	chr15:28352347	In DMR	Hypermethylation_In DMR
cg27650175	3.52633228108346	-1.59719543776483	9.85155932808485	3.49257493629084e-07	0.00183227198611008	7.09316174500989	DAB2IP	cg27650175	3.52633228108346	2.73701005834328	Hypermethylation	chr9:124461640	In DMR	Hypermethylation_In DMR
cg21838970	-2.41206213312425	1.99722459656666	-9.83826335433204	3.54478527455119e-07	0.00184841457487689	7.0789588286192	MRPS17	cg21838970	-2.41206213312425	2.73320061569778	Hypomethylation	chr7:56018561	In DMR	Hypomethylation_In DMR
cg04849842	2.29476320178444	-0.460602881959719	9.83428324024967	3.56057656128393e-07	0.00185291316825111	7.07470362016724	KCNK9	cg04849842	2.29476320178444	2.73214493223695	Hypermethylation	chr8:140714610	In DMR	Hypermethylation_In DMR
cg07352438	3.38572604186171	-0.652417996108838	9.83334541650493	3.5643083886808e-07	0.00185299102375096	7.07370073477838	EPB41L3	cg07352438	3.38572604186171	2.73212668448297	Hypermethylation	chr18:5543548	In DMR	Hypermethylation_In DMR
cg25053164	-2.14094099688698	1.07033624295658	-9.83146697150601	3.57179579265204e-07	0.00185315858802291	7.07169169489089	LOC286094	cg25053164	-2.14094099688698	2.73208741340849	Hypomethylation	chr8:136245226	In DMR	Hypomethylation_In DMR
cg04997124	-1.43151988173691	0.544059448876454	-9.82269943504921	3.60696654569624e-07	0.00186515292783042	7.06230971529489	SNORD113-2	cg04997124	-1.43151988173691	2.72928555367298	Hypomethylation	chr14:101393397	In DMR	Hypomethylation_In DMR
cg08292485	-1.95714890588369	-1.33905314176892	-9.82211188554209	3.60933672321626e-07	0.00186515292783042	7.06168070075245	DEFB121	cg08292485	-1.95714890588369	2.72928555367298	Hypomethylation	chr20:29993663	In DMR	Hypomethylation_In DMR
cg06550462	1.98659253929128	-1.24550766357306	9.8191446802308	3.62133197910717e-07	0.00186660470723584	7.05850353722951	EPB41L3	cg06550462	1.98659253929128	2.72894764329498	Hypermethylation	chr18:5544208	In DMR	Hypermethylation_In DMR
cg01247127	-1.78227412939778	0.46606782490234	-9.81892552923027	3.62221961453905e-07	0.00186660470723584	7.05826884250548	SIRPD	cg01247127	-1.78227412939778	2.72894764329498	Hypomethylation	chr20:1538366	In DMR	Hypomethylation_In DMR
cg09957386	3.12648099131543	-2.07084193918542	9.81301622939331	3.64624242756873e-07	0.00187225896685579	7.05193851022967	AKR1B1	cg09957386	3.12648099131543	2.72763408075927	Hypermethylation	chr7:134144062	In DMR	Hypermethylation_In DMR
cg00942814	-2.57463947085096	1.39542622273245	-9.81213168854283	3.64985298435182e-07	0.00187225896685579	7.05099063066235		cg00942814	-2.57463947085096	2.72763408075927	Hypomethylation	chr1:1214601	In DMR	Hypomethylation_In DMR
cg11915309	-1.62062948771847	1.16650177518584	-9.81017295931558	3.65786185757898e-07	0.00187225896685579	7.04889135112615	LRRC18;WDFY4	cg11915309	-1.62062948771847	2.72763408075927	Hypomethylation	chr10:50123344	In DMR	Hypomethylation_In DMR
cg09760889	-1.55326799036151	0.968709780942999	-9.80994425798862	3.65879820163337e-07	0.00187225896685579	7.04864621282274	SCN4A	cg09760889	-1.55326799036151	2.72763408075927	Hypomethylation	chr17:62019307	In DMR	Hypomethylation_In DMR
cg01421342	2.07388595318005	-1.52463485295211	9.80641530765883	3.67327897339548e-07	0.00187519829721501	7.04486293586895		cg01421342	2.07388595318005	2.72695280002552	Hypermethylation	chr11:14995754	In DMR	Hypermethylation_In DMR
cg12054171	-2.3050279201942	1.40487561496192	-9.80203241270785	3.69134943706792e-07	0.00187937123186948	7.04016234658772	PTPRN2;PTPRN2;PTPRN2	cg12054171	-2.3050279201942	2.72598742531294	Hypomethylation	chr7:157346614	In DMR	Hypomethylation_In DMR
cg05084668	-2.17875978304359	0.338880716333863	-9.7899674200729	3.74158685507908e-07	0.00189291903939968	7.02721236964322	ALG1L	cg05084668	-2.17875978304359	2.72286796051791	Hypomethylation	chr3:125655381	In DMR	Hypomethylation_In DMR
cg11295724	-1.77930441563326	0.373914119419297	-9.78600684720523	3.75823767823724e-07	0.00189291903939968	7.0229579371484	SIRPD	cg11295724	-1.77930441563326	2.72286796051791	Hypomethylation	chr20:1538353	In DMR	Hypomethylation_In DMR
cg12628075	-1.14158442041905	-0.26992977749495	-9.78514485326978	3.76187214095513e-07	0.00189291903939968	7.02203176720433	OR14J1	cg12628075	-1.14158442041905	2.72286796051791	Hypomethylation	chr6:29274875	In DMR	Hypomethylation_In DMR
cg04128746	1.94600903947763	-1.20960029252235	9.78306828691985	3.77064313915501e-07	0.00189326029560231	7.01980027714319	FAM196A;DOCK1	cg04128746	1.94600903947763	2.72278967279142	Hypermethylation	chr10:128995134	In DMR	Hypermethylation_In DMR
cg14348439	3.23776473218688	-1.46521179707532	9.77163981998639	3.81930865189356e-07	0.00190697994080211	7.00751103223675	LONRF2	cg14348439	3.23776473218688	2.71965387519981	Hypermethylation	chr2:100938444	In DMR	Hypermethylation_In DMR
cg23997421	-2.1471796719276	1.37336302938662	-9.76443288902122	3.85034358986097e-07	0.00192062179622451	6.99975418712939	GTSF1L;GTSF1L	cg23997421	-2.1471796719276	2.71655814684246	Hypomethylation	chr20:42356299	In DMR	Hypomethylation_In DMR
cg00234384	2.15646383121571	-0.954771446363617	9.76332790067493	3.85512581305774e-07	0.0019211546484635	6.99856439856376		cg00234384	2.15646383121571	2.71643767403938	Hypermethylation	chr5:54179570	In DMR	Hypermethylation_In DMR
cg06299427	-1.60932580642916	0.54448182575393	-9.75789037526035	3.8787515406845e-07	0.00192740989093415	6.99270769820954	SDK1;SDK1	cg06299427	-1.60932580642916	2.71502591666732	Hypomethylation	chr7:4255011	In DMR	Hypomethylation_In DMR
cg22450927	-1.30360909292227	1.14205622876965	-9.75483059058315	3.89211432676268e-07	0.00193028930241069	6.98941066061282	FBXO2;FBXO44	cg22450927	-1.30360909292227	2.71437759616075	Hypomethylation	chr1:11713238	In DMR	Hypomethylation_In DMR
cg22796860	3.08328414385412	-1.18466780067057	9.75380080252184	3.89662274121911e-07	0.00193067416718179	6.9883008007058	MACROD1	cg22796860	3.08328414385412	2.71429101432788	Hypermethylation	chr11:63828346	In DMR	Hypermethylation_In DMR
cg16314263	-1.53877644546627	0.589534290373046	-9.74721061124102	3.92560748507947e-07	0.00194064228420652	6.98119552436043	A2M	cg16314263	-1.53877644546627	2.71205451011004	Hypomethylation	chr12:9227320	In DMR	Hypomethylation_In DMR
cg24415293	-1.85380808149684	0.944925412526255	-9.74651961244174	3.92865997127723e-07	0.00194064228420652	6.98045025090507	CUX2	cg24415293	-1.85380808149684	2.71205451011004	Hypomethylation	chr12:111725460	In DMR	Hypomethylation_In DMR
cg14673618	1.3669552168248	-0.106220314484804	9.73669073948585	3.97235558525301e-07	0.00194951898717543	6.96984388339827	SIX3	cg14673618	1.3669552168248	2.71007253068099	Hypermethylation	chr2:45170322	In DMR	Hypermethylation_In DMR
cg08542199	-2.09320349206613	0.887904946584875	-9.73585078732542	3.97611379640246e-07	0.00194951898717543	6.96893701293699	C6orf208;C6orf122	cg08542199	-2.09320349206613	2.71007253068099	Hypomethylation	chr6:170199193	In DMR	Hypomethylation_In DMR
cg13195923	2.20624099035489	-1.66862594175666	9.73325970353295	3.98773115569039e-07	0.00195151551176306	6.96613902768394	AMOTL1	cg13195923	2.20624099035489	2.70962799234772	Hypermethylation	chr11:94502008	In DMR	Hypermethylation_In DMR
cg08738570	1.94252586603882	0.152742872594206	9.72185461077231	4.03930119804597e-07	0.00196930044026555	6.95381474420094	C1orf70	cg08738570	1.94252586603882	2.70568802200517	Hypermethylation	chr1:1475265	In DMR	Hypermethylation_In DMR
cg20284629	1.72717355884367	-1.2163518258235	9.69201359250022	4.17764467152786e-07	0.00200648962589126	6.92150320201288		cg20284629	1.72717355884367	2.69756308134745	Hypermethylation	chr1:47911019	In DMR	Hypermethylation_In DMR
cg23189175	-1.24869941583226	-0.631673513647109	-9.68715485678945	4.20064660872678e-07	0.00201450444403937	6.91623322582791	BAI1	cg23189175	-1.24869941583226	2.69583177021174	Hypomethylation	chr8:143546825	In DMR	Hypomethylation_In DMR
cg16924702	4.04324390425342	-1.98145012516048	9.68684439762254	4.20212097271963e-07	0.00201450444403937	6.91589640390822	EPB41L3	cg16924702	4.04324390425342	2.69583177021174	Hypermethylation	chr18:5544231	In DMR	Hypermethylation_In DMR
cg15415452	2.20588878366171	-0.109097611557503	9.68263343377214	4.22217362528558e-07	0.00202037282353074	6.91132684770324		cg15415452	2.20588878366171	2.69456848190886	Hypermethylation	chr13:112759355	In DMR	Hypermethylation_In DMR
cg27546977	2.58941507233607	-0.585960178605081	9.67385603917553	4.26430213063591e-07	0.00203203118331664	6.90179590616621		cg27546977	2.58941507233607	2.69206963170385	Hypermethylation	chr6:29521152	In DMR	Hypermethylation_In DMR
cg10554801	-1.23916326349709	1.73697147997969	-9.67041171564447	4.2809565995283e-07	0.00203247132648708	6.89805363360657	TRIM50	cg10554801	-1.23916326349709	2.69197557259061	Hypomethylation	chr7:72726937	In DMR	Hypomethylation_In DMR
cg04996873	2.24084826519775	-0.513027786039965	9.65644668186241	4.34920005920705e-07	0.00205454846163705	6.88286754982806	KIAA1026;KIAA1026	cg04996873	2.24084826519775	2.68728361036544	Hypermethylation	chr1:14925992	In DMR	Hypermethylation_In DMR
cg07531516	-2.11883554600876	1.60700393242138	-9.6534243083932	4.36412253114414e-07	0.00205783918018365	6.8795781609382		cg07531516	-2.11883554600876	2.68658856829461	Hypomethylation	chr19:4566644	In DMR	Hypomethylation_In DMR
cg02450613	3.43045595861818	-1.87168147997826	9.6502575853105	4.37981659142026e-07	0.00206335857818963	6.87613061888458	GDNF	cg02450613	3.43045595861818	2.68542529214475	Hypermethylation	chr5:37840089	In DMR	Hypermethylation_In DMR
cg14128411	-1.86452591200304	0.619883892845494	-9.64511624694078	4.40542567372133e-07	0.00207164967794593	6.87053106525227	MYT1L	cg14128411	-1.86452591200304	2.68368368319232	Hypomethylation	chr2:1926907	In DMR	Hypomethylation_In DMR
cg19449377	-2.01053858735912	0.756963796928739	-9.63997642630975	4.43118767165689e-07	0.00207998246097734	6.86493032862154	KRT20	cg19449377	-2.01053858735912	2.68194032712035	Hypomethylation	chr17:39041199	In DMR	Hypomethylation_In DMR
cg27200446	3.83217625947691	-1.73575867634243	9.62995033989549	4.4819066221552e-07	0.0020969534170598	6.8539969806871	MDFI	cg27200446	3.83217625947691	2.67841121709717	Hypermethylation	chr6:41606439	In DMR	Hypermethylation_In DMR
cg20556517	2.29367204231528	-0.797450182517809	9.62978352077137	4.48275575366653e-07	0.0020969534170598	6.85381497469746	SSBP4;SSBP4	cg20556517	2.29367204231528	2.67841121709717	Hypermethylation	chr19:18540330	In DMR	Hypermethylation_In DMR
cg07536926	2.09893021990798	-1.64795653341477	9.62609878690542	4.5015555687482e-07	0.00210346901111347	6.84979402715932	ERBB4;ERBB4	cg07536926	2.09893021990798	2.67706388174613	Hypermethylation	chr2:213401565	In DMR	Hypermethylation_In DMR
cg08520746	1.34244655357019	-0.8790274481252	9.62270442134589	4.51894868410847e-07	0.0021058893797042	6.84608865004538		cg08520746	1.34244655357019	2.67656444561294	Hypermethylation	chr2:172945932	In DMR	Hypermethylation_In DMR
cg15486123	-2.03668411926577	0.581195153196041	-9.61806352047892	4.5428458346231e-07	0.00211131949648796	6.84102051593062	IVL	cg15486123	-2.03668411926577	2.67544604188772	Hypomethylation	chr1:152881815	In DMR	Hypomethylation_In DMR
cg18949521	-1.72373383842917	1.02629132396663	-9.61521866556205	4.55756162677476e-07	0.00211625736495875	6.83791262205441	OR5V1	cg18949521	-1.72373383842917	2.67443151745696	Hypomethylation	chr6:29324300	In DMR	Hypomethylation_In DMR
cg25221254	-1.56315651622012	1.01479349584452	-9.61378170289679	4.56501412181651e-07	0.00211781676295013	6.83634246457851	ACER1	cg25221254	-1.56315651622012	2.6741116184883	Hypomethylation	chr19:6333547	In DMR	Hypomethylation_In DMR
cg00809917	-1.45329881831926	0.334518131718396	-9.60614582546869	4.60483564379973e-07	0.00212485669145523	6.8279950699805	AGPAT4	cg00809917	-1.45329881831926	2.67267035512376	Hypomethylation	chr6:161560605	In DMR	Hypomethylation_In DMR
cg16561893	2.41388601676379	-0.681764021533896	9.60487169373351	4.61151647427671e-07	0.00212604293653758	6.82660160164135		cg16561893	2.41388601676379	2.67242796892229	Hypermethylation	chr6:85483536	In DMR	Hypermethylation_In DMR
cg06759944	-1.58045969582455	0.894994408141742	-9.60018920370768	4.63615819240128e-07	0.00213360027473363	6.82147903995154		cg06759944	-1.58045969582455	2.67088694139613	Hypomethylation	chr13:65532408	In DMR	Hypomethylation_In DMR
cg11304240	-2.1468717935409	1.6317094897986	-9.59048836710168	4.68765922075446e-07	0.00214952268420215	6.81085896478124	CHST11	cg11304240	-2.1468717935409	2.66765796735468	Hypomethylation	chr12:105150870	In DMR	Hypomethylation_In DMR
cg01145653	-1.78308644006644	1.52341151005954	-9.58378683677643	4.72359502458238e-07	0.00214952268420215	6.80351646861042	SLC41A3;SLC41A3;SLC41A3;SLC41A3;SLC41A3	cg01145653	-1.78308644006644	2.66765796735468	Hypomethylation	chr3:125775696	In DMR	Hypomethylation_In DMR
cg02776750	-1.91900664176721	0.848681484296431	-9.58340622345295	4.72564483808319e-07	0.00214952268420215	6.80309930593578	C12orf42;C12orf42	cg02776750	-1.91900664176721	2.66765796735468	Hypomethylation	chr12:103890789	In DMR	Hypomethylation_In DMR
cg22724854	-1.6402772812547	0.742225626311031	-9.58284308892981	4.72867937799406e-07	0.00214952268420215	6.80248206626847	OR10AG1	cg22724854	-1.6402772812547	2.66765796735468	Hypomethylation	chr11:55737072	In DMR	Hypomethylation_In DMR
cg21960265	-1.7063552026001	1.26616089565188	-9.58279601990866	4.72893311144334e-07	0.00214952268420215	6.80243047337131	TNXB	cg21960265	-1.7063552026001	2.66765796735468	Hypomethylation	chr6:32015635	In DMR	Hypomethylation_In DMR
cg24410391	-2.26008834499114	2.04741581588805	-9.56571284011883	4.82199359512521e-07	0.00217462479142819	6.78368956792895	ANGEL2	cg24410391	-2.26008834499114	2.66261566517796	Hypomethylation	chr1:213189773	In DMR	Hypomethylation_In DMR
cg03060201	4.19256320407373	-2.19446221943092	9.56231782291664	4.84072061232191e-07	0.00218116868068675	6.77996133833986	ZNF568;ZNF568;ZNF829	cg03060201	4.19256320407373	2.66131074695742	Hypermethylation	chr19:37407374	In DMR	Hypermethylation_In DMR
cg27137836	-1.58218248950629	1.02750645394327	-9.55626420530418	4.87430620229762e-07	0.00219057742558504	6.77331047248239	SLC41A3;SLC41A3;SLC41A3;SLC41A3;SLC41A3	cg27137836	-1.58218248950629	2.65944139215022	Hypomethylation	chr3:125775693	In DMR	Hypomethylation_In DMR
cg02370417	4.06861709019267	-3.06147943925866	9.54583732555707	4.93274157593413e-07	0.00219986581595406	6.76184555615355	ZNF829;ZNF568;ZNF829	cg02370417	4.06861709019267	2.6576038087996	Hypermethylation	chr19:37407060	In DMR	Hypermethylation_In DMR
cg07168939	-1.10974484309368	-0.291610545078046	-9.53955592654959	4.96830640453618e-07	0.00220978377515167	6.75493311981383	PSCA	cg07168939	-1.10974484309368	2.65565021946086	Hypomethylation	chr8:143763412	In DMR	Hypomethylation_In DMR
cg06419761	2.46790012233667	-1.20624160388368	9.53849454869055	4.97434293754108e-07	0.00221056793426214	6.75376469104739		cg06419761	2.46790012233667	2.6554961339941	Hypermethylation	chr10:72043661	In DMR	Hypermethylation_In DMR
cg10784386	2.59604969218776	-0.62939791812903	9.53543455325479	4.99179053987235e-07	0.00221451653205349	6.7503953778457	THBS4	cg10784386	2.59604969218776	2.65472107322397	Hypermethylation	chr5:79330943	In DMR	Hypermethylation_In DMR
cg25249068	-1.65229210043412	0.425481597166129	-9.53190528465442	5.01199532933373e-07	0.00221777390935749	6.74650809055611	BFSP2	cg25249068	-1.65229210043412	2.65408273001881	Hypomethylation	chr3:133118940	In DMR	Hypomethylation_In DMR
cg23295623	-1.34067605103663	0.664516734181948	-9.53104674935376	5.01692361700276e-07	0.00221805170163782	6.74556225814595	OR51A7	cg23295623	-1.34067605103663	2.65402833488915	Hypomethylation	chr11:4928579	In DMR	Hypomethylation_In DMR
cg25046651	2.57921633611825	-0.827561869722969	9.51063217866866	5.13565317783252e-07	0.00224122106607212	6.7230482555164	ADHFE1	cg25046651	2.57921633611825	2.64951530408958	Hypermethylation	chr8:67345006	In DMR	Hypermethylation_In DMR
cg01972576	-2.12435215072624	1.081541574832	-9.50990645056423	5.13992898866572e-07	0.00224122106607212	6.72224705742537	GML;GML	cg01972576	-2.12435215072624	2.64951530408958	Hypomethylation	chr8:143916273	In DMR	Hypomethylation_In DMR
cg16809040	-1.61965629068532	0.294561077936728	-9.50933944278489	5.14327231273183e-07	0.00224122106607212	6.72162104533332	NOTCH4	cg16809040	-1.61965629068532	2.64951530408958	Hypomethylation	chr6:32189610	In DMR	Hypomethylation_In DMR
cg23148731	-1.65672949548698	2.00719707790167	-9.50751285797476	5.15405850308826e-07	0.00224122106607212	6.71960414279775	LOC285830;LOC285830	cg23148731	-1.65672949548698	2.64951530408958	Hypomethylation	chr6:29697938	In DMR	Hypomethylation_In DMR
cg26317006	-2.85255410741153	1.78910700075528	-9.50681546636337	5.15818307069064e-07	0.00224122106607212	6.71883399167476		cg26317006	-2.85255410741153	2.64951530408958	Hypomethylation	chr2:240428290	In DMR	Hypomethylation_In DMR
cg16734433	-3.30081398627495	1.96968050833598	-9.48854497296346	5.2675096274257e-07	0.00226943692157682	6.69863839552077		cg16734433	-3.30081398627495	2.64408188385826	Hypomethylation	chr10:115860297	In DMR	Hypomethylation_In DMR
cg04117435	2.58895636357781	-1.17589922915541	9.4836853821072	5.29700449429099e-07	0.00227474026354051	6.6932606211017	NALCN	cg04117435	2.58895636357781	2.64306818518309	Hypermethylation	chr13:102069251	In DMR	Hypermethylation_In DMR
cg18590335	1.64789133654324	-1.5484797361134	9.47449561083198	5.35326582712525e-07	0.0022777254392093	6.68308386767958	CACNB1	cg18590335	1.64789133654324	2.64249862767692	Hypermethylation	chr17:37331279	In DMR	Hypermethylation_In DMR
cg03714619	2.76352575864327	-1.02507184529044	9.47417884853566	5.35521647813928e-07	0.0022777254392093	6.68273292017397		cg03714619	2.76352575864327	2.64249862767692	Hypermethylation	chr2:45160445	In DMR	Hypermethylation_In DMR
cg12818699	-1.6520108632643	0.968936821610523	-9.47366842450235	5.35836131813909e-07	0.0022777254392093	6.68216738768895	FAM65B;FAM65B;FAM65B	cg12818699	-1.6520108632643	2.64249862767692	Hypomethylation	chr6:24877582	In DMR	Hypomethylation_In DMR
cg17067638	-1.45108587637271	0.674496325713393	-9.47359068680495	5.35884045158818e-07	0.0022777254392093	6.68208125445663	SNORD115-10	cg17067638	-1.45108587637271	2.64249862767692	Hypomethylation	chr15:25432270	In DMR	Hypomethylation_In DMR
cg25468058	-1.60717162532688	1.4212044955788	-9.47225300958996	5.36709237075404e-07	0.00227858859277056	6.68059900670603	ANXA9	cg25468058	-1.60717162532688	2.64233408114631	Hypomethylation	chr1:150953680	In DMR	Hypomethylation_In DMR
cg00185566	2.54303566661668	-1.11341972359194	9.47040882858892	5.37849116120646e-07	0.00227858859277056	6.67855519280356	KIAA1026;KIAA1026	cg00185566	2.54303566661668	2.64233408114631	Hypermethylation	chr1:14925856	In DMR	Hypermethylation_In DMR
cg10174931	2.81820540544875	-2.25059786572613	9.46049188782789	5.44023366503784e-07	0.00229160789783254	6.66755834659528	ARHGAP20	cg10174931	2.81820540544875	2.63985968966069	Hypermethylation	chr11:110582732	In DMR	Hypermethylation_In DMR
cg08628911	-1.56865833546262	0.50425551652376	-9.45537900216513	5.47236259069952e-07	0.00230215093355806	6.66188447691886		cg08628911	-1.56865833546262	2.63786620656958	Hypomethylation	chr16:1199592	In DMR	Hypomethylation_In DMR
cg25755575	1.55661536777987	-0.876675754852234	9.45509333075869	5.47416371099565e-07	0.00230215093355806	6.66156737707901	ESRRG	cg25755575	1.55661536777987	2.63786620656958	Hypermethylation	chr1:217311531	In DMR	Hypermethylation_In DMR
cg24053721	2.17428488313245	-1.99880437654804	9.45236951465088	5.4913689416858e-07	0.00230299355384222	6.6585434473656	RNF150;RNF150	cg24053721	2.17428488313245	2.63770727763919	Hypermethylation	chr4:142053970	In DMR	Hypermethylation_In DMR
cg00198436	2.35852662728645	-2.40198569171427	9.44044618030001	5.56736853707857e-07	0.00232039568524953	6.64529678777212	FAM72B;FAM72B	cg00198436	2.35852662728645	2.63443795076954	Hypermethylation	chr1:120839380	In DMR	Hypermethylation_In DMR
cg13895235	3.54506354959755	-0.103006467720355	9.42832527323777	5.64578370224666e-07	0.00233575440060571	6.63181459573449	PRKAR1B;PRKAR1B;PRKAR1B;PRKAR1B;PRKAR1B;PRKAR1B	cg13895235	3.54506354959755	2.63157282426048	Hypermethylation	chr7:752292	In DMR	Hypermethylation_In DMR
cg13033990	2.6531634410572	-1.41967134486873	9.42728319764752	5.6525803416052e-07	0.00233575440060571	6.63065473053088		cg13033990	2.6531634410572	2.63157282426048	Hypermethylation	chr3:28617304	In DMR	Hypermethylation_In DMR
cg23325963	2.42671757173077	-0.63998504363886	9.42715628734853	5.65340867622052e-07	0.00233575440060571	6.63051346692328		cg23325963	2.42671757173077	2.63157282426048	Hypermethylation	chr2:45160093	In DMR	Hypermethylation_In DMR
cg09900986	-2.06187020029719	3.12357275297128	-9.42243715037852	5.68430265993489e-07	0.00233948360102817	6.62525934446115		cg09900986	-2.06187020029719	2.63087999471542	Hypomethylation	chr5:1193802	In DMR	Hypomethylation_In DMR
cg10726660	-2.29926049168062	1.85080605604468	-9.42163513746956	5.68957101983382e-07	0.00233948360102817	6.62436616719694		cg10726660	-2.29926049168062	2.63087999471542	Hypomethylation	chr10:118153200	In DMR	Hypomethylation_In DMR
cg06970370	2.10385452226968	0.201035813319843	9.41170133369267	5.75526081622111e-07	0.00235712591519857	6.61329731152867	LOC647121	cg06970370	2.10385452226968	2.62761721729947	Hypermethylation	chr1:121261077	In DMR	Hypermethylation_In DMR
cg02353184	2.54770791467923	-1.87983482729624	9.40896089887599	5.77352528578517e-07	0.00236097156091532	6.61024183367478	SFMBT2	cg02353184	2.54770791467923	2.62690924418427	Hypermethylation	chr10:7454561	In DMR	Hypermethylation_In DMR
cg18507129	2.82782351560963	-1.71355020674592	9.40849279814484	5.77665129102125e-07	0.00236097156091532	6.60971983670601	CHST2	cg18507129	2.82782351560963	2.62690924418427	Hypermethylation	chr3:142839903	In DMR	Hypermethylation_In DMR
cg24864399	-1.96796379801686	1.09998582950359	-9.40621695037154	5.79187539966851e-07	0.00236097156091532	6.60718160723342		cg24864399	-1.96796379801686	2.62690924418427	Hypomethylation	chr5:26669610	In DMR	Hypomethylation_In DMR
cg04812644	-1.63122075897655	0.377384740793583	-9.40500060564804	5.80002966365255e-07	0.00236236835979778	6.60582479593345	LOC286094	cg04812644	-1.63122075897655	2.62665238269437	Hypomethylation	chr8:136302000	In DMR	Hypomethylation_In DMR
cg24226219	-1.63858022754139	1.13398680479506	-9.40299330089648	5.81351335753378e-07	0.0023659973161449	6.60358532504742	RASA3	cg24226219	-1.63858022754139	2.62598575234719	Hypomethylation	chr13:114887369	In DMR	Hypomethylation_In DMR
cg17722675	1.91824783637341	-1.14192535145089	9.38793454205707	5.91574498650089e-07	0.0023903156030248	6.5867706524849	EYA4;EYA4;EYA4	cg17722675	1.91824783637341	2.62154475361122	Hypermethylation	chr6:133563382	In DMR	Hypermethylation_In DMR
cg01380361	-1.56938241351431	0.733715247852261	-9.38365761590436	5.94513030274955e-07	0.0023903156030248	6.5819904430955	PFKFB2;PFKFB2;YOD1	cg01380361	-1.56938241351431	2.62154475361122	Hypomethylation	chr1:207225647	In DMR	Hypomethylation_In DMR
cg12682133	-1.83958964496517	0.962043042570268	-9.38278180277768	5.95116698460463e-07	0.0023903156030248	6.5810113195762	HKDC1;HKDC1	cg12682133	-1.83958964496517	2.62154475361122	Hypomethylation	chr10:70980067	In DMR	Hypomethylation_In DMR
cg12097883	1.5272721114404	-0.0867683702016389	9.37851503023413	5.98067045743467e-07	0.00239631967841507	6.57624002551968	LOC146880;LOC146880	cg12097883	1.5272721114404	2.62045524583586	Hypermethylation	chr17:62774939	In DMR	Hypermethylation_In DMR
cg03024619	2.98090558764896	-1.77028782135156	9.37264775587319	6.02149705722383e-07	0.00240522568837829	6.56967568401136	GPR27;EIF4E3;EIF4E3	cg03024619	2.98090558764896	2.61884416643415	Hypermethylation	chr3:71803308	In DMR	Hypermethylation_In DMR
cg09248054	2.15216529443789	0.118315830915938	9.34924321099827	6.18734948620887e-07	0.00243801321874964	6.54345251871933	AGRN	cg09248054	2.15216529443789	2.61296394399472	Hypermethylation	chr1:969257	In DMR	Hypermethylation_In DMR
cg06340552	3.53261445154145	-2.29897748080752	9.34843107100647	6.19319171529462e-07	0.00243801321874964	6.54254147952119	RNF150;RNF150	cg06340552	3.53261445154145	2.61296394399472	Hypermethylation	chr4:142054329	In DMR	Hypermethylation_In DMR
cg17872757	3.5830740350079	-1.59054809779844	9.34713078017754	6.20255782436048e-07	0.00243801321874964	6.5410826916232	FLI1;FLI1	cg17872757	3.5830740350079	2.61296394399472	Hypermethylation	chr11:128564180	In DMR	Hypermethylation_In DMR
cg07139762	2.70954244086248	-0.570978738823679	9.3462235401179	6.20910173946126e-07	0.00243873226781079	6.54006475344033	ZNF334;ZNF334	cg07139762	2.70954244086248	2.61283587537084	Hypermethylation	chr20:45142244	In DMR	Hypermethylation_In DMR
cg03005124	-1.36350975693098	0.421117458395059	-9.34408490813005	6.22455695524485e-07	0.00244294763787311	6.53766481095565	OBSL1	cg03005124	-1.36350975693098	2.61208584159246	Hypomethylation	chr2:220426848	In DMR	Hypomethylation_In DMR
cg21619594	-1.78298965550348	0.653400186524203	-9.34038864812161	6.25136589080614e-07	0.00244354028041431	6.53351572012898	ADCYAP1R1	cg21619594	-1.78298965550348	2.61198049747171	Hypomethylation	chr7:31146128	In DMR	Hypomethylation_In DMR
cg16318112	1.60583141857341	0.609840146090991	9.3396505114739	6.25673438830316e-07	0.00244354028041431	6.53268697175178	AGRN	cg16318112	1.60583141857341	2.61198049747171	Hypermethylation	chr1:969254	In DMR	Hypermethylation_In DMR
cg10874111	-1.89106887008018	1.37007641512696	-9.33924892626999	6.2596572075665e-07	0.00244354028041431	6.53223606351234	LOC154822	cg10874111	-1.89106887008018	2.61198049747171	Hypomethylation	chr7:158799748	In DMR	Hypomethylation_In DMR
cg15898536	-1.47034107499765	0.130615031071908	-9.33867210513644	6.263857989004e-07	0.00244354028041431	6.53158836529296		cg15898536	-1.47034107499765	2.61198049747171	Hypomethylation	chr5:1753301	In DMR	Hypomethylation_In DMR
cg03535663	2.87813590706352	-1.68752945800919	9.32773076290776	6.34411436673961e-07	0.00246555146104538	6.51929558150048	FBN1;FBN1	cg03535663	2.87813590706352	2.60808592843408	Hypermethylation	chr15:48937856	In DMR	Hypermethylation_In DMR
cg12125117	-1.08930216199413	0.274891176171027	-9.32188320370429	6.38745808565067e-07	0.00247867186643991	6.51272027656454	GPR97	cg12125117	-1.08930216199413	2.60578096255318	Hypomethylation	chr16:57701461	In DMR	Hypomethylation_In DMR
cg09319815	-3.48750072799852	2.89406948185193	-9.31638259854389	6.4285196846621e-07	0.00248179041315418	6.50653162221394	PDCD1	cg09319815	-3.48750072799852	2.60523489739568	Hypomethylation	chr2:242794941	In DMR	Hypomethylation_In DMR
cg00504226	-1.50727720111618	1.77045978849841	-9.31598205892441	6.43152070546567e-07	0.00248179041315418	6.5060808487157	AGPAT3;AGPAT3	cg00504226	-1.50727720111618	2.60523489739568	Hypomethylation	chr21:45344525	In DMR	Hypomethylation_In DMR
cg20044860	2.57781437229266	-1.44429286293496	9.31157706484494	6.46462405015436e-07	0.00248179041315418	6.50112221792577		cg20044860	2.57781437229266	2.60523489739568	Hypermethylation	chr11:91958799	In DMR	Hypermethylation_In DMR
cg20440187	-1.19950500439167	1.25410796368509	-9.31100328554515	6.46894939277539e-07	0.00248179041315418	6.50047616425374	NOTCH4	cg20440187	-1.19950500439167	2.60523489739568	Hypomethylation	chr6:32180641	In DMR	Hypomethylation_In DMR
cg01112899	-1.34428721457238	0.781060932365873	-9.30817061753861	6.49034847441612e-07	0.00248179041315418	6.49728614864521	CAMK2B;CAMK2B;CAMK2B;CAMK2B;CAMK2B;CAMK2B;CAMK2B;CAMK2B	cg01112899	-1.34428721457238	2.60523489739568	Hypomethylation	chr7:44278309	In DMR	Hypomethylation_In DMR
cg01390728	-1.72268770802879	1.09617378317662	-9.30389094809775	6.52282269735142e-07	0.00248179041315418	6.49246488777512	SCRN2;SCRN2	cg01390728	-1.72268770802879	2.60523489739568	Hypomethylation	chr17:45919287	In DMR	Hypomethylation_In DMR
cg01357233	-1.31753283748332	0.573888631211378	-9.30379785905811	6.52353098986704e-07	0.00248179041315418	6.49235999557597	LRRC18;WDFY4	cg01357233	-1.31753283748332	2.60523489739568	Hypomethylation	chr10:50123030	In DMR	Hypomethylation_In DMR
cg17044311	-1.8785419562682	1.28442722259857	-9.30333703291772	6.52703852055903e-07	0.00248179041315418	6.49184072503451	ABCC2	cg17044311	-1.8785419562682	2.60523489739568	Hypomethylation	chr10:101542983	In DMR	Hypomethylation_In DMR
cg16794506	2.60834821520274	-1.01569812481099	9.30274350654908	6.53155906170684e-07	0.00248179041315418	6.49117188952745	EN1	cg16794506	2.60834821520274	2.60523489739568	Hypermethylation	chr2:119600002	In DMR	Hypermethylation_In DMR
cg22166883	-1.17374525161271	-0.148215695832768	-9.30018415392137	6.55109058546773e-07	0.00248179041315418	6.48828734409179	LYPLA2	cg22166883	-1.17374525161271	2.60523489739568	Hypomethylation	chr1:24116900	In DMR	Hypomethylation_In DMR
cg26690103	-1.25894638848486	0.61237479878718	-9.29433543521932	6.59595988435808e-07	0.00249028243517328	6.48169273246168	HLA-DOA	cg26690103	-1.25894638848486	2.6037513946387	Hypomethylation	chr6:32974924	In DMR	Hypomethylation_In DMR
cg06151165	2.44642613629203	-0.461006993830586	9.29112250084602	6.62074834939837e-07	0.00249028243517328	6.47806841967467	VSX1;VSX1	cg06151165	2.44642613629203	2.6037513946387	Hypermethylation	chr20:25062254	In DMR	Hypermethylation_In DMR
cg10130155	-2.68361220100261	1.73648140247456	-9.29002259146883	6.62925729067159e-07	0.00249028243517328	6.47682741421426		cg10130155	-2.68361220100261	2.6037513946387	Hypomethylation	chr6:28833480	In DMR	Hypomethylation_In DMR
cg03391684	2.27596118187058	-0.845246147661261	9.28827400928411	6.64280850836905e-07	0.00249028243517328	6.47485424538794	KIAA1026;KIAA1026	cg03391684	2.27596118187058	2.6037513946387	Hypermethylation	chr1:14925524	In DMR	Hypermethylation_In DMR
cg05241571	-1.35993565399489	0.641837557487986	-9.28728627203686	6.65047641572293e-07	0.00249103713978574	6.47373949246845	KRTDAP	cg05241571	-1.35993565399489	2.60361979735961	Hypomethylation	chr19:35981224	In DMR	Hypomethylation_In DMR
cg19377250	-1.81433272548173	0.377127911983885	-9.28228141451019	6.68947562621337e-07	0.00249465135418154	6.46808936677184	SLC12A9	cg19377250	-1.81433272548173	2.6029901416379	Hypomethylation	chr7:100463206	In DMR	Hypomethylation_In DMR
cg13936452	1.83080169425041	-0.952729716757794	9.28171760739185	6.69388429059518e-07	0.00249465135418154	6.46745269293217		cg13936452	1.83080169425041	2.6029901416379	Hypermethylation	chr1:47911336	In DMR	Hypermethylation_In DMR
cg01553182	-1.40469581790673	0.175464029405309	-9.27536560991882	6.74376902513812e-07	0.00250782184322627	6.46027729656594	OR12D3	cg01553182	-1.40469581790673	2.6007033192177	Hypomethylation	chr6:29342533	In DMR	Hypomethylation_In DMR
cg00046026	-1.1835187512335	-0.371047251307488	-9.26811206223825	6.80122134859075e-07	0.00252012808703958	6.45207794611614	COL20A1	cg00046026	-1.1835187512335	2.59857738537686	Hypomethylation	chr20:61950761	In DMR	Hypomethylation_In DMR
cg27053975	-1.7926326608082	0.940001020513539	-9.26264011654333	6.84490914909908e-07	0.00252906956962753	6.44588859375821	MAEL	cg27053975	-1.7926326608082	2.59703922392179	Hypomethylation	chr1:166958233	In DMR	Hypomethylation_In DMR
cg23359394	2.74430964845923	-1.88977239539085	9.25919755698543	6.8725483550878e-07	0.00253565938353264	6.44199296852228	DOK5	cg23359394	2.74430964845923	2.59590908587997	Hypermethylation	chr20:53092040	In DMR	Hypermethylation_In DMR
cg19453059	-1.55217453926691	0.655661209493387	-9.25037130596871	6.94395900560452e-07	0.00254386215923662	6.4319990303351	DEFB118	cg19453059	-1.55217453926691	2.59450642490442	Hypomethylation	chr20:29955259	In DMR	Hypomethylation_In DMR
cg13442016	-1.63039952337512	0.385953094393852	-9.24919048362444	6.95357280295695e-07	0.00254558127507321	6.43066132386772	MIR146B	cg13442016	-1.63039952337512	2.59421303229299	Hypomethylation	chr10:104196339	In DMR	Hypomethylation_In DMR
cg22493809	2.81782015387436	-2.6153677012243	9.24147046065498	7.01677851785196e-07	0.00255785838640543	6.42191174969296	FAM72B	cg22493809	2.81782015387436	2.59212350352631	Hypermethylation	chr1:120838387	In DMR	Hypermethylation_In DMR
cg17188147	2.88206366014139	-1.83030497598146	9.23739200379655	7.0504179689741e-07	0.00256080232904968	6.41728667465694	CELSR3	cg17188147	2.88206366014139	2.59162394387292	Hypermethylation	chr3:48699373	In DMR	Hypermethylation_In DMR
cg04270402	-1.32479468562979	0.832472930739815	-9.2368915284061	7.05455781329163e-07	0.00256080232904968	6.41671899353932	PON2;PON2	cg04270402	-1.32479468562979	2.59162394387292	Hypomethylation	chr7:95064921	In DMR	Hypomethylation_In DMR
cg05773207	-1.69847710576278	0.610427457008777	-9.2359587589737	7.06228046634423e-07	0.00256180788982362	6.41566089294523	GAP43;GAP43	cg05773207	-1.69847710576278	2.59145344114783	Hypomethylation	chr3:115340791	In DMR	Hypomethylation_In DMR
cg09327253	-1.67473044802608	-0.0150008752161323	-9.2325813162595	7.09031906330309e-07	0.00256657921897324	6.41182882087841		cg09327253	-1.67473044802608	2.59064532644239	Hypomethylation	chr7:31147318	In DMR	Hypomethylation_In DMR
cg10285337	2.01713174615358	-0.997915525017334	9.22863340860384	7.12324469322212e-07	0.00257292503119701	6.40734786399645		cg10285337	2.01713174615358	2.58957286789451	Hypermethylation	chr7:84815543	In DMR	Hypermethylation_In DMR
cg25832771	3.30886366493527	-1.24732281403801	9.22579362811511	7.14702974892745e-07	0.00257292503119701	6.40412356686752	MSC	cg25832771	3.30886366493527	2.58957286789451	Hypermethylation	chr8:72756058	In DMR	Hypermethylation_In DMR
cg02205193	-2.43279338200167	1.02692773076868	-9.2251281636012	7.15261574900006e-07	0.00257292503119701	6.40336786438683		cg02205193	-2.43279338200167	2.58957286789451	Hypomethylation	chr13:107029387	In DMR	Hypomethylation_In DMR
cg07047131	-1.56957168592025	1.0048054278695	-9.22313643238343	7.16936256805575e-07	0.00257688340184419	6.4011057527388	CAND2;CAND2	cg07047131	-1.56957168592025	2.58890523184928	Hypomethylation	chr3:12856650	In DMR	Hypomethylation_In DMR
cg21602257	-1.50537784272107	0.113063396059375	-9.21958251414867	7.19934891706504e-07	0.00258434425677201	6.39706827209681	PLTP;PLTP	cg21602257	-1.50537784272107	2.58764963508172	Hypomethylation	chr20:44538675	In DMR	Hypomethylation_In DMR
cg13696012	-2.2225604806807	0.902726988654376	-9.21824439474201	7.21067414115306e-07	0.00258540594524536	6.39554771231944	BPIL1	cg13696012	-2.2225604806807	2.58747125684914	Hypomethylation	chr20:31595360	In DMR	Hypomethylation_In DMR
cg10439914	3.9878857892895	-3.30752115363083	9.21516177320533	7.23683668634973e-07	0.00258540594524536	6.39204403357436	FAM72A	cg10439914	3.9878857892895	2.58747125684914	Hypermethylation	chr1:206137759	In DMR	Hypermethylation_In DMR
cg03364504	-1.18682529491483	1.14127135907773	-9.2149070471103	7.23900311674329e-07	0.00258540594524536	6.39175446624602		cg03364504	-1.18682529491483	2.58747125684914	Hypomethylation	chr1:113393176	In DMR	Hypomethylation_In DMR
cg25975621	1.91939047524762	-0.70577054605102	9.2145348740859	7.24216967503129e-07	0.00258540594524536	6.39133137450479	ESRRG	cg25975621	1.91939047524762	2.58747125684914	Hypermethylation	chr1:217311177	In DMR	Hypermethylation_In DMR
cg22623273	-1.44381968295308	0.851803597214469	-9.21452055129296	7.24229156722988e-07	0.00258540594524536	6.3913150918313		cg22623273	-1.44381968295308	2.58747125684914	Hypomethylation	chr1:179557712	In DMR	Hypomethylation_In DMR
cg16919456	-1.9875384618924	1.15214138538536	-9.21299013457684	7.2553286394412e-07	0.00258827376586746	6.38957512466156		cg16919456	-1.9875384618924	2.5869897895499	Hypomethylation	chr18:6929790	In DMR	Hypomethylation_In DMR
cg09554876	-1.98763934770643	1.25460096590153	-9.20975577372318	7.28296375200313e-07	0.00258970841153773	6.38589703167243	BEND5;AGBL4	cg09554876	-1.98763934770643	2.58674913259409	Hypomethylation	chr1:49224825	In DMR	Hypomethylation_In DMR
cg08111284	-1.18283604708894	0.20130244619105	-9.20843354404198	7.29429362105707e-07	0.00258970841153773	6.38439306047145	TNXB	cg08111284	-1.18283604708894	2.58674913259409	Hypomethylation	chr6:32057125	In DMR	Hypomethylation_In DMR
cg16692258	-1.68769918056921	1.42360876228235	-9.20822538163638	7.29607903367761e-07	0.00258970841153773	6.3841562679611	KRTAP24-1	cg16692258	-1.68769918056921	2.58674913259409	Hypomethylation	chr21:31655822	In DMR	Hypomethylation_In DMR
cg04022112	-1.30502221662134	0.352367674451567	-9.20723543307647	7.30457624671239e-07	0.00258970841153773	6.38303009741893	COL11A2;COL11A2;COL11A2	cg04022112	-1.30502221662134	2.58674913259409	Hypomethylation	chr6:33146323	In DMR	Hypomethylation_In DMR
cg13372231	-1.40225266560044	0.573588250474245	-9.20695238573821	7.30700772817981e-07	0.00258970841153773	6.38270808093897	UBQLN3	cg13372231	-1.40225266560044	2.58674913259409	Hypomethylation	chr11:5531235	In DMR	Hypomethylation_In DMR
cg08626916	1.28943061031874	0.634735436243351	9.20472231346353	7.32619521599807e-07	0.00259033112646388	6.38017066168715	TRAPPC9;TRAPPC9	cg08626916	1.28943061031874	2.5866447157627	Hypermethylation	chr8:141111080	In DMR	Hypermethylation_In DMR
cg25859489	-1.94897171411249	1.42486114894601	-9.20399007640011	7.33250712602545e-07	0.00259079195937547	6.37933738550488	PDGFD;PDGFD;DDI1;DDI1	cg25859489	-1.94897171411249	2.58656745946602	Hypomethylation	chr11:103908787	In DMR	Hypomethylation_In DMR
cg12280901	-1.18066215328205	-0.313350816097962	-9.20180493017114	7.35137780755775e-07	0.00259568652019969	6.37685035697119	GPX5;GPX5	cg12280901	-1.18066215328205	2.58574775823841	Hypomethylation	chr6:28501816	In DMR	Hypomethylation_In DMR
cg04541474	2.31143006882344	-0.819100261094587	9.19802394840237	7.3841528974761e-07	0.00260015961364775	6.37254574813397	RNF220	cg04541474	2.31143006882344	2.58499999156811	Hypermethylation	chr1:44873592	In DMR	Hypermethylation_In DMR
cg23906067	-0.904757290814229	-0.428566519566006	-9.1959551341527	7.4021524206955e-07	0.00260472460406714	6.37018973912854	STK19;STK19;DOM3Z;STK19	cg23906067	-0.904757290814229	2.58423818762608	Non-significant	chr6:31939112	In DMR	Non-significant_In DMR
cg09296407	1.97983633787389	-1.3431666852253	9.19378138741947	7.42111552605656e-07	0.0026054679453449	6.36771370844658		cg09296407	1.97983633787389	2.58411426551985	Hypermethylation	chr2:119593322	In DMR	Hypermethylation_In DMR
cg04879561	-1.53764709986434	0.911565623935339	-9.18843569484894	7.46797133617211e-07	0.00260776642886901	6.36162235947946	ADCYAP1R1	cg04879561	-1.53764709986434	2.58373130987109	Hypomethylation	chr7:31126531	In DMR	Hypomethylation_In DMR
cg12084436	-1.9478167888703	-0.230470855134266	-9.188408835073	7.46820756448402e-07	0.00260776642886901	6.36159174492572	C20orf160	cg12084436	-1.9478167888703	2.58373130987109	Hypomethylation	chr20:30597664	In DMR	Hypomethylation_In DMR
cg13839457	2.9961586230316	-0.886785029849718	9.18560892357143	7.49287637350007e-07	0.00261144212307825	6.35839997985857		cg13839457	2.9961586230316	2.58311959491076	Hypermethylation	chr11:115630889	In DMR	Hypermethylation_In DMR
cg19304797	-1.39479396444119	0.553915921131168	-9.18518132332822	7.49665144786243e-07	0.00261144212307825	6.35791245779327		cg19304797	-1.39479396444119	2.58311959491076	Hypomethylation	chr12:34445021	In DMR	Hypomethylation_In DMR
cg19175193	-2.142850652989	0.894565861526555	-9.18374258472491	7.50936833191768e-07	0.00261224292652156	6.35627194905329	UNC5CL	cg19175193	-2.142850652989	2.58298643813889	Hypomethylation	chr6:41007450	In DMR	Hypomethylation_In DMR
cg02077084	-1.40410446282423	0.608361919792555	-9.178701296231	7.55411042138404e-07	0.00262075732835024	6.35052181192603	OR2T6	cg02077084	-1.40410446282423	2.58157319112423	Hypomethylation	chr1:248549941	In DMR	Hypomethylation_In DMR
cg23602832	-1.28629224033336	0.638468951859231	-9.17400896421839	7.59601203121801e-07	0.00263000255256944	6.34516710527548	NOTCH4	cg23602832	-1.28629224033336	2.58004383000215	Hypomethylation	chr6:32188021	In DMR	Hypomethylation_In DMR
cg17576736	-1.6074032902898	0.15694366117603	-9.17187749797757	7.615127743999e-07	0.0026348574485204	6.34273393306077		cg17576736	-1.6074032902898	2.57924287608546	Hypomethylation	chr13:112908450	In DMR	Hypomethylation_In DMR
cg16163535	-1.85157662755004	1.16976593956527	-9.16759550660138	7.65368595148951e-07	0.00264561455109128	6.33784427187035	SLC12A7	cg16163535	-1.85157662755004	2.57747342943346	Hypomethylation	chr5:1107098	In DMR	Hypomethylation_In DMR
cg13566596	-1.41148510213116	1.02338664433425	-9.16728983628536	7.65644641482204e-07	0.00264561455109128	6.33749514330829	CEACAM20;CEACAM20;CEACAM20;CEACAM20	cg13566596	-1.41148510213116	2.57747342943346	Hypomethylation	chr19:45033572	In DMR	Hypomethylation_In DMR
cg19814400	2.62978014860872	-1.53892352629685	9.16476858895315	7.67925612666978e-07	0.00264995588174818	6.33461503607355	VIPR2	cg19814400	2.62978014860872	2.57676135643029	Hypermethylation	chr7:158936632	In DMR	Hypermethylation_In DMR
cg24884217	-1.45381914078082	0.480272869845978	-9.16326176386607	7.69292309344296e-07	0.00265176705061411	6.33289339307979	TNXB	cg24884217	-1.45381914078082	2.57646462999441	Hypomethylation	chr6:32038155	In DMR	Hypomethylation_In DMR
cg07896832	-2.39858085320995	0.613810009393394	-9.16034818822807	7.71942326591552e-07	0.00265741915510197	6.32956371620172	CSPP1;CSPP1;COPS5	cg07896832	-2.39858085320995	2.57553993885628	Hypomethylation	chr8:67975874	In DMR	Hypomethylation_In DMR
cg23971987	-1.60691151121223	0.700992175821756	-9.16012764285151	7.72143319255562e-07	0.00265741915510197	6.3293116344043		cg23971987	-1.60691151121223	2.57553993885628	Hypomethylation	chr4:11652505	In DMR	Hypomethylation_In DMR
cg04283307	-1.08134521602175	0.460384875931122	-9.15929496084105	7.72902684148905e-07	0.00265785737167362	6.3283598348982	OR2M5	cg04283307	-1.08134521602175	2.57546832826804	Hypomethylation	chr1:248308813	In DMR	Hypomethylation_In DMR
cg00155882	1.10292396306457	0.370331209899608	9.15824030130557	7.73865629526026e-07	0.00265804121053449	6.32715419012111	TRAPPC9;TRAPPC9	cg00155882	1.10292396306457	2.57543828999638	Hypermethylation	chr8:141110747	In DMR	Hypermethylation_In DMR
cg09918296	2.15073988924304	-0.783019598386249	9.15010312949219	7.81338515089383e-07	0.00267393202379256	6.31784784261159	ZNF331;ZNF331	cg09918296	2.15073988924304	2.57284963748803	Hypermethylation	chr19:54024649	In DMR	Hypermethylation_In DMR
cg18894878	-1.84883841824463	0.958346253470973	-9.14617278596397	7.84975639625618e-07	0.00268195463632531	6.31335007364189	MAEL	cg18894878	-1.84883841824463	2.57154857225631	Hypomethylation	chr1:166958221	In DMR	Hypomethylation_In DMR
cg08380440	-2.76579620025218	0.924290604980019	-9.14453083084024	7.86500463024494e-07	0.00268360524140716	6.31147054745883		cg08380440	-2.76579620025218	2.57128136856544	Hypomethylation	chr11:2235030	In DMR	Hypomethylation_In DMR
cg25382687	-1.14307695013994	-0.510920656149046	-9.14174981303304	7.8909033117523e-07	0.00268360524140716	6.30828644897522	MUC21	cg25382687	-1.14307695013994	2.57128136856544	Hypomethylation	chr6:30954602	In DMR	Hypomethylation_In DMR
cg02215070	4.58317939785113	-2.69943557738266	9.13628080611854	7.94210105215212e-07	0.00269747003351054	6.30202219185952	AKR1B1	cg02215070	4.58317939785113	2.56904337124313	Hypermethylation	chr7:134144055	In DMR	Hypermethylation_In DMR
cg05910415	-1.52353086420635	0.369097276419906	-9.13064231305803	7.99525797623753e-07	0.00270486827062136	6.29556023085319	IGFL1	cg05910415	-1.52353086420635	2.56785388055198	Hypomethylation	chr19:46733041	In DMR	Hypomethylation_In DMR
cg11737232	3.75423898341778	-2.4883994992652	9.12693842848641	8.03038357811867e-07	0.00270996700877871	6.29131344116143		cg11737232	3.75423898341778	2.56703599620772	Hypermethylation	chr14:60981638	In DMR	Hypermethylation_In DMR
cg22879515	3.89796743286201	-1.62208802625919	9.12252348538162	8.07246844055176e-07	0.00271965893221183	6.28624932090878	MIR34B;BTG4;MIR34C	cg22879515	3.89796743286201	2.56548555668122	Hypermethylation	chr11:111383515	In DMR	Hypermethylation_In DMR
cg00463449	-1.42333981084168	0.981169549395255	-9.12162743504363	8.08103871261156e-07	0.00271965893221183	6.28522124265863	ZNF549	cg00463449	-1.42333981084168	2.56548555668122	Hypomethylation	chr19:58038065	In DMR	Hypomethylation_In DMR
cg10074544	2.14644068161896	-1.37747957759515	9.11623411971387	8.13282927143906e-07	0.00272821382461718	6.27903131434893	COL25A1;COL25A1;COL25A1;COL25A1	cg10074544	2.14644068161896	2.56412159471491	Hypermethylation	chr4:110223700	In DMR	Hypermethylation_In DMR
cg03490200	-2.12317608425503	0.993384509062411	-9.10486022106318	8.24321834430317e-07	0.00275355711527845	6.26596654068002	A2ML1;A2ML1	cg03490200	-2.12317608425503	2.56010591079592	Hypomethylation	chr12:8975196	In DMR	Hypomethylation_In DMR
cg04242525	-1.98379900840176	0.658686843615423	-9.10461251152145	8.24564025817381e-07	0.00275355711527845	6.2656818411979		cg04242525	-1.98379900840176	2.56010591079592	Hypomethylation	chr8:144236576	In DMR	Hypomethylation_In DMR
cg15055060	-2.04478518327752	0.956217761379844	-9.1002508618477	8.28841015621507e-07	0.00276427063310053	6.26066772428273	C20orf185	cg15055060	-2.04478518327752	2.55841944005745	Hypomethylation	chr20:31643051	In DMR	Hypomethylation_In DMR
cg22802813	2.11535181437991	-0.784424489267	9.09686648381075	8.32176065484874e-07	0.00276469821232331	6.25677556908228	USP44;USP44	cg22802813	2.11535181437991	2.55835226829266	Hypermethylation	chr12:95942761	In DMR	Hypermethylation_In DMR
cg13641185	2.76116311734409	-1.03547458683336	9.08922744209943	8.39756691948794e-07	0.00276921567214144	6.24798557229053		cg13641185	2.76116311734409	2.55764321920083	Hypermethylation	chr6:29521143	In DMR	Hypermethylation_In DMR
cg12873454	1.35622678019603	-0.540129126376301	9.08902856695164	8.3995503097753e-07	0.00276921567214144	6.24775664373747	KIAA1026;KIAA1026	cg12873454	1.35622678019603	2.55764321920083	Hypermethylation	chr1:14924611	In DMR	Hypermethylation_In DMR
cg06621682	-1.46941334363775	1.54232709360868	-9.08687962478549	8.42101381601051e-07	0.00276921567214144	6.24528267054432	GRID2	cg06621682	-1.46941334363775	2.55764321920083	Hypomethylation	chr4:94125057	In DMR	Hypomethylation_In DMR
cg08110861	-1.70293661719029	1.27737065083221	-9.08606502137106	8.42916536684445e-07	0.00276933207634233	6.24434471851424	APOM	cg08110861	-1.70293661719029	2.55762496398144	Hypomethylation	chr6:31623842	In DMR	Hypomethylation_In DMR
cg20785459	-2.08481273900355	0.847308295445017	-9.08485724233178	8.44126688728537e-07	0.00277059178356412	6.24295391537638	HBBP1	cg20785459	-2.08481273900355	2.5574274580523	Hypomethylation	chr11:5265155	In DMR	Hypomethylation_In DMR
cg22821324	2.44656918491553	-0.804776477374678	9.08226798067728	8.46727309929982e-07	0.00277435504662676	6.23997171858498	GPM6A;GPM6A	cg22821324	2.44656918491553	2.55683796109839	Hypermethylation	chr4:176923439	In DMR	Hypermethylation_In DMR
cg06303224	-1.78022967385888	1.64205738913077	-9.08211395734778	8.46882279030388e-07	0.00277435504662676	6.23979429708651		cg06303224	-1.78022967385888	2.55683796109839	Hypomethylation	chr18:6930087	In DMR	Hypomethylation_In DMR
cg06861181	-1.47030360927477	1.24097283735978	-9.08057214410789	8.48435233973925e-07	0.00277768332882338	6.23801811202176	CMIP	cg06861181	-1.47030360927477	2.55631726773584	Hypomethylation	chr16:81527237	In DMR	Hypomethylation_In DMR
cg14432251	-1.59301888410258	0.21874200884517	-9.07217633403445	8.56945386332792e-07	0.00279493096662854	6.22834125824776		cg14432251	-1.59301888410258	2.55362891449761	Hypomethylation	chr7:157260817	In DMR	Hypomethylation_In DMR
cg16260888	-1.94658811979594	1.18594197946058	-9.07111628820678	8.58026348917844e-07	0.00279669316797384	6.22711889325372	MVK;MVK	cg16260888	-1.94658811979594	2.55335517852138	Hypomethylation	chr12:110026822	In DMR	Hypomethylation_In DMR
cg09936218	-1.76095367027093	0.360793709855105	-9.06867972085115	8.60516531888199e-07	0.00280004561340261	6.22430873753241		cg09936218	-1.76095367027093	2.55283489384074	Hypomethylation	chr7:38331871	In DMR	Hypomethylation_In DMR
cg20896431	-1.17336887468638	0.786680590159042	-9.0685212060886	8.60678802505114e-07	0.00280004561340261	6.22412589473261	TAS2R39	cg20896431	-1.17336887468638	2.55283489384074	Hypomethylation	chr7:142879966	In DMR	Hypomethylation_In DMR
cg02991571	2.69658435994433	-1.25281827695994	9.05728628669703	8.72263779410011e-07	0.00282529659618924	6.21115933322868		cg02991571	2.69658435994433	2.54893595374651	Hypermethylation	chr13:28501126	In DMR	Hypermethylation_In DMR
cg06944249	-1.45394178758772	1.07632400812705	-9.04854559492245	8.81392242858977e-07	0.00284063419541633	6.20106138292414	PLCH2	cg06944249	-1.45394178758772	2.54658468924109	Hypomethylation	chr1:2428270	In DMR	Hypomethylation_In DMR
cg19178853	3.14238031402538	-1.39173532408572	9.04690411037654	8.83117927357778e-07	0.00284442366787972	6.19916402588739	NBLA00301;HAND2	cg19178853	3.14238031402538	2.54600571633932	Hypermethylation	chr4:174450408	In DMR	Hypermethylation_In DMR
cg06531379	2.20876062765134	-1.10568495997147	9.04400610681681	8.86173419358073e-07	0.00285071498354805	6.1958135268119		cg06531379	2.20876062765134	2.54504620158215	Hypermethylation	chr1:47911449	In DMR	Hypermethylation_In DMR
cg14573803	-1.6135779996394	1.14697751861618	-9.04303906252809	8.87195533002482e-07	0.00285222922774742	6.19469527227588	COL11A2;COL11A2;COL11A2	cg14573803	-1.6135779996394	2.54481557407077	Hypomethylation	chr6:33144993	In DMR	Hypomethylation_In DMR
cg05238517	2.76900190458182	-1.52524772071261	9.03929349722263	8.91166318911246e-07	0.00285258458722322	6.1903630197784	PDGFD;PDGFD	cg05238517	2.76900190458182	2.54476146865572	Hypermethylation	chr11:104034227	In DMR	Hypermethylation_In DMR
cg01610231	2.08400040806382	-1.29080638496683	9.03334078542243	8.97516159404164e-07	0.00286228286232644	6.18347457252042	PITX2;PITX2	cg01610231	2.08400040806382	2.54328744972465	Hypermethylation	chr4:111555314	In DMR	Hypermethylation_In DMR
cg04974587	2.34254365720669	-2.03746973865758	9.02922770221613	9.0193192548348e-07	0.00287282292945743	6.17871254345213	ARHGAP20	cg04974587	2.34254365720669	2.54169114154354	Hypermethylation	chr11:110583549	In DMR	Hypermethylation_In DMR
cg00578154	4.23622277759162	-3.02928707373167	9.02052448441713	9.11352465811029e-07	0.00289214386280297	6.16862972149782		cg00578154	4.23622277759162	2.53878010789634	Hypermethylation	chr19:37288705	In DMR	Hypermethylation_In DMR
cg08595268	-1.45782898272858	1.45036682652642	-9.01986412213638	9.1207154167269e-07	0.00289265119123172	6.16786432338425		cg08595268	-1.45782898272858	2.53870393235836	Hypomethylation	chr18:6929701	In DMR	Hypomethylation_In DMR
cg26806791	-1.97956787985263	0.920226270148376	-9.01708171929473	9.15108008061722e-07	0.00289695285262032	6.16463880335068	EEF1A2	cg26806791	-1.97956787985263	2.53805857280226	Hypomethylation	chr20:62126253	In DMR	Hypomethylation_In DMR
cg01853828	-1.6041401293471	0.719766716293213	-9.0159072211472	9.16392996725516e-07	0.00289924641020978	6.16327698927219		cg01853828	-1.6041401293471	2.53771487190039	Hypomethylation	chr16:30684633	In DMR	Hypomethylation_In DMR
cg22823146	2.48812943287323	-0.93524610582077	9.00698447179068	9.26218449468272e-07	0.00292139783448436	6.15292597222993	EIF4E3;EIF4E3;GPR27	cg22823146	2.48812943287323	2.53440929699551	Hypermethylation	chr3:71802594	In DMR	Hypermethylation_In DMR
cg21527708	-1.37389628426771	0.306531745416128	-9.00532191789657	9.28061632396947e-07	0.00292148691597169	6.15099627366222	LOC149620	cg21527708	-1.37389628426771	2.53439605435937	Hypomethylation	chr1:111822043	In DMR	Hypomethylation_In DMR
cg10130497	-1.46155969331809	0.274981253643654	-9.00233303455532	9.31385125069369e-07	0.00292343346314108	6.1475263211523	ARRDC5	cg10130497	-1.46155969331809	2.53410678618432	Hypomethylation	chr19:4890970	In DMR	Hypomethylation_In DMR
cg14663984	1.96657913334448	-1.27105394253449	8.9863668086061	9.49355903677789e-07	0.00294440836846094	6.12897273783754	AGRN	cg14663984	1.96657913334448	2.531001956607	Hypermethylation	chr1:969042	In DMR	Hypermethylation_In DMR
cg04748593	-1.63414296548271	1.73190498492124	-8.98625611994624	9.49481776977672e-07	0.00294440836846094	6.12884400860716	LRRIQ4	cg04748593	-1.63414296548271	2.531001956607	Hypomethylation	chr3:169539775	In DMR	Hypomethylation_In DMR
cg17796982	-1.63468402908616	0.216194342403118	-8.98520316690307	9.50680071191846e-07	0.00294468634475159	6.12761936906258		cg17796982	-1.63468402908616	2.5309609575825	Hypomethylation	chr8:143055406	In DMR	Hypomethylation_In DMR
cg03609427	-1.46594896303491	0.15825222608262	-8.98316780530342	9.53000968540646e-07	0.00294512515515336	6.12525177186352	SUNC1;SUNC1	cg03609427	-1.46594896303491	2.53089624483696	Hypomethylation	chr7:48068758	In DMR	Hypomethylation_In DMR
cg08012045	-1.60255528950486	1.52472890690814	-8.9830818140636	9.53099156694251e-07	0.00294512515515336	6.12515173352964	A2M	cg08012045	-1.60255528950486	2.53089624483696	Hypomethylation	chr12:9227195	In DMR	Hypomethylation_In DMR
cg18242907	2.01611980545931	-1.37983347853713	8.97897690233877	9.57798923190743e-07	0.00295435313440223	6.12037526475483		cg18242907	2.01611980545931	2.52953759461782	Hypermethylation	chr4:62067393	In DMR	Hypermethylation_In DMR
cg19764047	-1.75776492941555	0.893432358977441	-8.97702028223844	9.60047806231858e-07	0.00295776242188453	6.11809785552518	CDH18;CDH18	cg19764047	-1.75776492941555	2.52903671303294	Hypomethylation	chr5:19988944	In DMR	Hypomethylation_In DMR
cg17230640	-2.81386245509741	1.87862204984879	-8.97031748586102	9.67794748401143e-07	0.002968333758532	6.11029275686695	SLC29A4;SLC29A4	cg17230640	-2.81386245509741	2.52748726870993	Hypomethylation	chr7:5342893	In DMR	Hypomethylation_In DMR
cg19502867	3.23551143295096	-1.30383350603744	8.95800168595613	9.8220402367851e-07	0.00298193745113761	6.09593794439623	FAM110B	cg19502867	3.23551143295096	2.52550147051102	Hypermethylation	chr8:58907088	In DMR	Hypermethylation_In DMR
cg06001997	-1.62391814471992	-0.0738005701612525	-8.94686530855074	9.95431167236415e-07	0.00300941685143185	6.08294260589497	SLC12A5;SLC12A5	cg06001997	-1.62391814471992	2.52151765149625	Hypomethylation	chr20:44664422	In DMR	Hypomethylation_In DMR
cg21474351	-2.09230476575715	1.79308448761916	-8.94373526325465	9.99183079949612e-07	0.00301812407382156	6.07928746775139	CCBP2	cg21474351	-2.09230476575715	2.52026291052847	Hypomethylation	chr3:42850941	In DMR	Hypomethylation_In DMR
cg24266670	2.65161612905778	-0.591323670523256	8.94348958664389	9.99478206681802e-07	0.00301812407382156	6.0790005283206		cg24266670	2.65161612905778	2.52026291052847	Hypermethylation	chr11:115630629	In DMR	Hypermethylation_In DMR
cg13981078	-1.46395846545496	1.47075035497098	-8.9389647225554	1.00493055645748e-06	0.0030292833082752	6.07371442700731	MTA1	cg13981078	-1.46395846545496	2.51866010815711	Hypomethylation	chr14:105885112	In DMR	Hypomethylation_In DMR
cg03540606	2.01161816605778	-0.55978110549731	8.93151497888977	1.01397677767378e-06	0.0030463016908556	6.06500617188657		cg03540606	2.01161816605778	2.51622708846364	Hypermethylation	chr14:60982016	In DMR	Hypermethylation_In DMR
cg05046377	-1.45086210128017	0.0739679021687234	-8.93030386944523	1.01545564443e-06	0.0030468061252597	6.06358985262576	OR51A7	cg05046377	-1.45086210128017	2.51615517997775	Hypomethylation	chr11:4927915	In DMR	Hypomethylation_In DMR
cg04540442	-2.32809193017475	1.86737382815505	-8.92783171554046	1.01848152219579e-06	0.00305078753666199	6.06069828590133		cg04540442	-2.32809193017475	2.51558803649664	Hypomethylation	chr12:34445809	In DMR	Hypomethylation_In DMR
cg03983331	1.72673194151609	-1.29231974103903	8.92674526332005	1.01981437352052e-06	0.00305078753666199	6.05942728580316	RSPO3	cg03983331	1.72673194151609	2.51558803649664	Hypermethylation	chr6:127441605	In DMR	Hypermethylation_In DMR
cg11017065	4.74890464100177	-1.72056532978794	8.92663904898541	1.01994477658526e-06	0.00305078753666199	6.05930302219145	FLI1;FLI1	cg11017065	4.74890464100177	2.51558803649664	Hypermethylation	chr11:128564874	In DMR	Hypermethylation_In DMR
cg21860629	4.06274452982172	-3.20494577361423	8.92633246811833	1.02032127676853e-06	0.00305078753666199	6.0589443358433	LOR	cg21860629	4.06274452982172	2.51558803649664	Hypermethylation	chr1:153234268	In DMR	Hypermethylation_In DMR
cg11352847	-1.52524906839013	1.58349564572089	-8.92576845487526	1.02101430830794e-06	0.00305109607989652	6.05828443604211	BHLHA15	cg11352847	-1.52524906839013	2.51554411608362	Hypomethylation	chr7:97841440	In DMR	Hypomethylation_In DMR
cg14775114	2.9413205258783	-1.31837004942874	8.91699772478106	1.03185641857282e-06	0.00306457184129797	6.04801782557327	TFPI2;TFPI2	cg14775114	2.9413205258783	2.51363019323386	Hypermethylation	chr7:93520036	In DMR	Hypermethylation_In DMR
cg06291111	-1.85827338823819	1.86578799385962	-8.91606548205592	1.03301605183835e-06	0.00306457184129797	6.04692605606515	PDCD1	cg06291111	-1.85827338823819	2.51363019323386	Hypomethylation	chr2:242794981	In DMR	Hypomethylation_In DMR
cg06326690	-1.18021558333947	0.956332218764302	-8.91010762153622	1.04046015550251e-06	0.00307380112497783	6.03994627371269	GGTLC1	cg06326690	-1.18021558333947	2.51232423479292	Hypomethylation	chr20:23970065	In DMR	Hypomethylation_In DMR
cg26720125	2.01030060818101	-1.31072886611248	8.90913141198717	1.04168535327588e-06	0.00307380112497783	6.03880222335844	SIM2;SIM2	cg26720125	2.01030060818101	2.51232423479292	Hypermethylation	chr21:38077673	In DMR	Hypermethylation_In DMR
cg12828073	-1.76539322413237	0.636268629794917	-8.90127746526426	1.05159885522208e-06	0.00308498244866638	6.02959387420031	MYT1	cg12828073	-1.76539322413237	2.51074730244728	Hypomethylation	chr20:62795688	In DMR	Hypomethylation_In DMR
cg19141411	-1.40714046568685	0.139271004498639	-8.89943053081113	1.05394474610737e-06	0.00308517342337469	6.02742738790415	PTPN5;PTPN5;PTPN5	cg19141411	-1.40714046568685	2.51072041843859	Hypomethylation	chr11:18754784	In DMR	Hypomethylation_In DMR
cg08080145	-1.73437413098107	0.584602027461032	-8.89884167114667	1.05469386531024e-06	0.00308517342337469	6.02673656112457	RAB37	cg08080145	-1.73437413098107	2.51072041843859	Hypomethylation	chr17:72666670	In DMR	Hypomethylation_In DMR
cg14032025	3.2061343784121	-1.0817974538409	8.89853659937523	1.05508218711464e-06	0.00308517342337469	6.0263786470363	ZFP64	cg14032025	3.2061343784121	2.51072041843859	Hypermethylation	chr20:50721129	In DMR	Hypermethylation_In DMR
cg12321193	-1.75912632221999	0.764028838483969	-8.89665878012194	1.05747580997493e-06	0.0030886806257314	6.0241753250826	EDNRB	cg12321193	-1.75912632221999	2.51022699608615	Hypomethylation	chr13:78550384	In DMR	Hypomethylation_In DMR
cg11202887	-2.11081729729607	0.289184294207409	-8.89336997784366	1.06168199963924e-06	0.00309572206168445	6.0203154420659		cg11202887	-2.11081729729607	2.50923803781318	Hypomethylation	chr13:112076016	In DMR	Hypomethylation_In DMR
cg11229334	-1.28988978112489	0.49431939613793	-8.89013365038385	1.06583855786483e-06	0.00310259524810227	6.01651590620801		cg11229334	-1.28988978112489	2.50827487700401	Hypomethylation	chr12:42681186	In DMR	Hypomethylation_In DMR
cg18704658	-2.34896280551868	1.64852123149936	-8.8889227186029	1.06739828475636e-06	0.0031034229077749	6.01509392337294		cg18704658	-2.34896280551868	2.50815903846734	Hypomethylation	chr17:80300165	In DMR	Hypomethylation_In DMR
cg11380748	-1.56558109233855	1.20924633172201	-8.88802588675722	1.0685550129863e-06	0.0031034229077749	6.01404067335043	ZNF80	cg11380748	-1.56558109233855	2.50815903846734	Hypomethylation	chr3:113957908	In DMR	Hypomethylation_In DMR
cg08660562	-1.87256461264565	0.774839058886318	-8.88758615379833	1.06912266788125e-06	0.0031034229077749	6.01352421119476	IRAK3;IRAK3	cg08660562	-1.87256461264565	2.50815903846734	Hypomethylation	chr12:66627900	In DMR	Hypomethylation_In DMR
cg07573078	-1.50337172687033	0.956530243275857	-8.88492438288839	1.07256566538836e-06	0.00310780945856738	6.01039750174326	CR2;CR2	cg07573078	-1.50337172687033	2.50754561587803	Hypomethylation	chr1:207626214	In DMR	Hypomethylation_In DMR
cg25223771	2.44064597147415	-0.547074568474937	8.8840973479515	1.07363784848724e-06	0.00310780945856738	6.00942583690725		cg25223771	2.44064597147415	2.50754561587803	Hypermethylation	chr8:145105503	In DMR	Hypermethylation_In DMR
cg16628205	-1.37133049075777	0.257314901439005	-8.87370635971418	1.08720707673758e-06	0.00313131718750828	5.99721084497275	TFR2	cg16628205	-1.37133049075777	2.50427293819353	Hypomethylation	chr7:100240094	In DMR	Hypomethylation_In DMR
cg06829686	2.57002360631649	-1.00330795123627	8.87192980972371	1.08954532347301e-06	0.00313202996098115	5.9951211732223		cg06829686	2.57002360631649	2.50417409213563	Hypermethylation	chr1:47910843	In DMR	Hypermethylation_In DMR
cg13701180	-1.91971627990783	1.74612104351802	-8.87167497427028	1.08988117200618e-06	0.00313202996098115	5.99482139186657	GNG7	cg13701180	-1.91971627990783	2.50417409213563	Hypomethylation	chr19:2513436	In DMR	Hypomethylation_In DMR
cg13267264	3.32267788697744	-0.722313581980155	8.86438751774775	1.09953236582341e-06	0.00314658912886209	5.98624539476698	PRDM14	cg13267264	3.32267788697744	2.50215996211298	Hypermethylation	chr8:70983600	In DMR	Hypermethylation_In DMR
cg04408595	2.58058948008026	-1.27007804721752	8.85982711145708	1.10561846039406e-06	0.00316146106873833	5.98087545259023	EIF4E3;EIF4E3;GPR27	cg04408595	2.58058948008026	2.50011216186159	Hypermethylation	chr3:71802608	In DMR	Hypermethylation_In DMR
cg01303480	-2.53644195639633	1.74182130997862	-8.85831119297631	1.1076495049871e-06	0.0031620249174482	5.97908989462481	RIPK4	cg01303480	-2.53644195639633	2.50003471205478	Hypomethylation	chr21:43185884	In DMR	Hypomethylation_In DMR
cg10745499	1.53283041310421	-0.253584118804326	8.85360564193985	1.11397952459968e-06	0.00317126860223621	5.97354563197912	SIM1	cg10745499	1.53283041310421	2.49876697224957	Hypermethylation	chr6:100906685	In DMR	Hypermethylation_In DMR
cg22115706	-2.14581750384917	1.17595572282119	-8.84786900171099	1.12174899271794e-06	0.00318279574375902	5.96678296725702	MEST	cg22115706	-2.14581750384917	2.49719123137733	Hypomethylation	chr7:130125719	In DMR	Hypomethylation_In DMR
cg11338643	2.76396076854932	-0.84758620254292	8.84745667187855	1.12230966421321e-06	0.00318279574375902	5.96629674074744	T	cg11338643	2.76396076854932	2.49719123137733	Hypermethylation	chr6:166580983	In DMR	Hypermethylation_In DMR
cg01534145	2.69797076749976	-0.566947216146917	8.84540936293102	1.12509796622787e-06	0.00318546557321776	5.96388222123053	CREB5	cg01534145	2.69797076749976	2.49682708417552	Hypermethylation	chr7:28449474	In DMR	Hypermethylation_In DMR
cg01939274	3.53045953167291	-1.20773657010666	8.83944528342506	1.1332629848676e-06	0.00320474645344741	5.9568455882767	FBN2	cg01939274	3.53045953167291	2.49420632440553	Hypermethylation	chr5:127874478	In DMR	Hypermethylation_In DMR
cg11762346	-1.87899007600781	1.12888927458842	-8.83255148313095	1.14277988843697e-06	0.00321791490926961	5.94870680151539	HKDC1;HKDC1	cg11762346	-1.87899007600781	2.49242544405404	Hypomethylation	chr10:70980112	In DMR	Hypomethylation_In DMR
cg10832938	1.0306936304844	-0.882050775172137	8.83087270700037	1.14511036519477e-06	0.00321807971221105	5.94672399604257	SIX3	cg10832938	1.0306936304844	2.49240320257862	Hypermethylation	chr2:45170365	In DMR	Hypermethylation_In DMR
cg25030515	-1.40354315281764	1.08647917023733	-8.82587093354334	1.15208402019576e-06	0.00322576723666883	5.94081441647633		cg25030515	-1.40354315281764	2.49136697342485	Hypomethylation	chr1:117284802	In DMR	Hypomethylation_In DMR
cg14604681	1.2319174615888	-0.38233426867618	8.82325738343022	1.15574598887377e-06	0.00322981092807338	5.93772533782782	OTX1	cg14604681	1.2319174615888	2.49082290036171	Hypermethylation	chr2:63283355	In DMR	Hypermethylation_In DMR
cg26175846	-1.2330948357189	-0.0178871942467517	-8.81307400334882	1.17013363869954e-06	0.0032612088797451	5.92568140404736	HLA-DOA	cg26175846	-1.2330948357189	2.48662138383266	Hypomethylation	chr6:32972492	In DMR	Hypomethylation_In DMR
cg02953007	-2.14767073041638	1.06758182234116	-8.80635633526417	1.17972955619216e-06	0.00327843698021776	5.9177296586104	ZCCHC24	cg02953007	-2.14767073041638	2.48433316014654	Hypomethylation	chr10:81154192	In DMR	Hypomethylation_In DMR
cg07972135	2.41524279025687	-0.816687991442016	8.80441491642563	1.18251845022399e-06	0.00327843698021776	5.9154305923999	GRIA4;GRIA4;GRIA4;GRIA4	cg07972135	2.41524279025687	2.48433316014654	Hypermethylation	chr11:105481322	In DMR	Hypermethylation_In DMR
cg02675047	-1.62453695874852	1.02161554881927	-8.80329090783787	1.18413633840108e-06	0.00327843698021776	5.91409931506154	SNORD113-2	cg02675047	-1.62453695874852	2.48433316014654	Hypomethylation	chr14:101393226	In DMR	Hypomethylation_In DMR
cg00173005	-1.46383799468103	-0.235164787032705	-8.80149622221621	1.18672450447238e-06	0.00327843698021776	5.91197337617844	CD1C	cg00173005	-1.46383799468103	2.48433316014654	Hypomethylation	chr1:158258366	In DMR	Hypomethylation_In DMR
cg00733780	3.03701584740338	-1.0498313132329	8.80111947028166	1.18726859712055e-06	0.00327843698021776	5.91152703689515	GAD2;GAD2	cg00733780	3.03701584740338	2.48433316014654	Hypermethylation	chr10:26505127	In DMR	Hypermethylation_In DMR
cg25743026	-1.65759277093975	1.03366799557204	-8.79944688747866	1.18968731008242e-06	0.00327843698021776	5.90954531903697		cg25743026	-1.65759277093975	2.48433316014654	Hypomethylation	chr6:107194450	In DMR	Hypomethylation_In DMR
cg08857144	2.77896143288886	-1.39853537431109	8.79880979767822	1.19060998810183e-06	0.00327843698021776	5.90879039181558	ADD2;ADD2;ADD2;ADD2;ADD2	cg08857144	2.77896143288886	2.48433316014654	Hypermethylation	chr2:70995351	In DMR	Hypermethylation_In DMR
cg20525229	-2.85787100875128	2.2132271198572	-8.79508147668697	1.19602497534877e-06	0.00328382854545621	5.90437150693799	CUX2	cg20525229	-2.85787100875128	2.48361952624995	Hypomethylation	chr12:111725516	In DMR	Hypomethylation_In DMR
cg04123776	3.67067293468549	-1.64217873640223	8.79081203749891	1.20225825773309e-06	0.0032944293734806	5.89930924984426		cg04123776	3.67067293468549	2.48221979849327	Hypermethylation	chr1:170630602	In DMR	Hypermethylation_In DMR
cg19737004	-1.50820368719889	0.237737812513946	-8.7906923478667	1.20243350184176e-06	0.0032944293734806	5.89916730312003	PARK2;PARK2;PARK2	cg19737004	-1.50820368719889	2.48221979849327	Hypomethylation	chr6:161860359	In DMR	Hypomethylation_In DMR
cg05337806	-1.44953978714169	0.794187965393725	-8.78645969100022	1.20864836940666e-06	0.00330659977235715	5.89414646069259	ELFN1	cg05337806	-1.44953978714169	2.48061836848989	Hypomethylation	chr7:1775904	In DMR	Hypomethylation_In DMR
cg22830663	-1.84578788853041	1.3811541713963	-8.78636127742733	1.20879327954381e-06	0.00330659977235715	5.89402969567515	POTEE	cg22830663	-1.84578788853041	2.48061836848989	Hypomethylation	chr2:131975750	In DMR	Hypomethylation_In DMR
cg18674643	1.9512873268909	-0.89684546423207	8.77092632846285	1.23175233136483e-06	0.00335167885575597	5.8757022915186		cg18674643	1.9512873268909	2.47473760038026	Hypermethylation	chr4:154713748	In DMR	Hypermethylation_In DMR
cg06542022	2.01085940700016	-0.933284897358776	8.76300274596265	1.24371924752879e-06	0.00336653234863119	5.86628284041928		cg06542022	2.01085940700016	2.47281720808909	Hypermethylation	chr7:155174991	In DMR	Hypermethylation_In DMR
cg07462112	-0.98781519800964	-0.437793212505908	-8.76010199666318	1.24813127147737e-06	0.00337408836245587	5.86283259674246		cg07462112	-0.98781519800964	2.47184354805854	Non-significant	chr7:1639381	In DMR	Non-significant_In DMR
cg15081128	-0.840966246663627	-0.153956051150697	-8.75986385344398	1.24849422897195e-06	0.00337408836245587	5.86254929704742	COL11A2;COL11A2;COL11A2	cg15081128	-0.840966246663627	2.47184354805854	Non-significant	chr6:33133752	In DMR	Non-significant_In DMR
cg01951712	-1.11327527848325	-0.292186894386789	-8.756384189667	1.25381053175085e-06	0.00337969930418018	5.8584090515872	HLA-DPB2	cg01951712	-1.11327527848325	2.47112193769409	Hypomethylation	chr6:33081535	In DMR	Hypomethylation_In DMR
cg20402653	-1.29036205608228	0.881658099795751	-8.75179230439792	1.26086320298099e-06	0.00339329749529484	5.85294322910383	EBF3	cg20402653	-1.29036205608228	2.46937806346093	Hypomethylation	chr10:131671616	In DMR	Hypomethylation_In DMR
cg19523082	2.2033550350077	-1.08186847620524	8.75042124296309	1.26297723260031e-06	0.00339329749529484	5.85131073657735	ARMC3	cg19523082	2.2033550350077	2.46937806346093	Hypermethylation	chr10:23216841	In DMR	Hypermethylation_In DMR
cg25228126	1.82048231547659	-1.63551225191156	8.74807941491303	1.26659685389294e-06	0.00339646622958359	5.84852185474674	FZD2	cg25228126	1.82048231547659	2.46897269915905	Hypermethylation	chr17:42635310	In DMR	Hypermethylation_In DMR
cg02155398	2.35059191029335	-0.914870422225763	8.74611395609394	1.26964330912947e-06	0.00340110921538933	5.84618068544214		cg02155398	2.35059191029335	2.46837942191045	Hypermethylation	chr2:45160490	In DMR	Hypermethylation_In DMR
cg05567334	-1.2605699010621	0.992224011790271	-8.74261869751497	1.27508032959349e-06	0.00341166125635708	5.84201614521599	CACNA1G;CACNA1G;CACNA1G;CACNA1G;CACNA1G;CACNA1G;CACNA1G;CACNA1G;CACNA1G;CACNA1G;CACNA1G;CACNA1G;CACNA1G;CACNA1G;CACNA1G	cg05567334	-1.2605699010621	2.46703409643715	Hypomethylation	chr17:48649370	In DMR	Hypomethylation_In DMR
cg15272362	2.72644559369478	-0.59381351249253	8.73362451534623	1.28918598271926e-06	0.0034307580171896	5.83129302063776	VSX1;VSX1	cg15272362	2.72644559369478	2.4646099131025	Hypermethylation	chr20:25062823	In DMR	Hypermethylation_In DMR
cg11981868	-1.36253450797442	0.551520242944142	-8.73328720173926	1.2897182312968e-06	0.0034307580171896	5.83089067741734	NOTCH4	cg11981868	-1.36253450797442	2.4646099131025	Hypomethylation	chr6:32185954	In DMR	Hypomethylation_In DMR
cg16368442	3.76302855020296	-1.90059027559659	8.73283351625362	1.29043447425886e-06	0.0034307580171896	5.83034950589437	GRIN2A;GRIN2A;GRIN2A	cg16368442	3.76302855020296	2.4646099131025	Hypermethylation	chr16:10276799	In DMR	Hypermethylation_In DMR
cg03201492	-1.00642174474786	0.415268390241447	-8.73278172006947	1.29051627305676e-06	0.0034307580171896	5.8302877200733		cg03201492	-1.00642174474786	2.4646099131025	Hypomethylation	chr16:1096348	In DMR	Hypomethylation_In DMR
cg15135773	-1.66632593738434	0.553874912577948	-8.7321373363271	1.2915343758594e-06	0.0034307580171896	5.82951903085541	SDK1;SDK1	cg15135773	-1.66632593738434	2.4646099131025	Hypomethylation	chr7:4308372	In DMR	Hypomethylation_In DMR
cg10116178	-1.55758412076793	0.692940464799178	-8.73185146195853	1.29198632201945e-06	0.0034307580171896	5.82917799370698	UBQLNL	cg10116178	-1.55758412076793	2.4646099131025	Hypomethylation	chr11:5538200	In DMR	Hypomethylation_In DMR
cg17966167	2.51626107770464	-1.48938821818887	8.72894031825633	1.29659826856727e-06	0.00343721532240767	5.82570455429084	ELMO1	cg17966167	2.51626107770464	2.46379326087867	Hypermethylation	chr7:37488564	In DMR	Hypermethylation_In DMR
cg12951296	2.03603617952445	-1.74500381737092	8.72863938882438	1.29707601590229e-06	0.00343721532240767	5.82534544165214		cg12951296	2.03603617952445	2.46379326087867	Hypermethylation	chr8:69243602	In DMR	Hypermethylation_In DMR
cg07412254	-1.46906840022548	0.109645850080395	-8.72799306335185	1.29810274114497e-06	0.00343733697386527	5.82457411573591	LOC84931	cg07412254	-1.46906840022548	2.46377789040668	Hypomethylation	chr2:121223534	In DMR	Hypomethylation_In DMR
cg00343312	2.74950783085668	-1.35106151600751	8.72471313868022	1.30332650704487e-06	0.00343735893881283	5.82065907739822		cg00343312	2.74950783085668	2.46377511522778	Hypermethylation	chr7:84816338	In DMR	Hypermethylation_In DMR
cg24360034	-1.57217904715653	-0.00609182052899465	-8.72406607434588	1.30435970580754e-06	0.00343735893881283	5.81988656559337	OR8B12	cg24360034	-1.57217904715653	2.46377511522778	Hypomethylation	chr11:124414205	In DMR	Hypomethylation_In DMR
cg00361898	-1.23342977944047	0.860238856280093	-8.72365752059018	1.30501251443453e-06	0.00343735893881283	5.81939877900307	SNORD115-40	cg00361898	-1.23342977944047	2.46377511522778	Hypomethylation	chr15:25488753	In DMR	Hypomethylation_In DMR
cg09056181	2.42635391800919	-1.13540114457171	8.72360312966579	1.30509944946313e-06	0.00343735893881283	5.81933383827236	GAD2;GAD2;GAD2;GAD2	cg09056181	2.42635391800919	2.46377511522778	Hypermethylation	chr10:26505503	In DMR	Hypermethylation_In DMR
cg20326359	-1.13468146829607	1.04288364549394	-8.72360004969679	1.30510437247696e-06	0.00343735893881283	5.8193301608939	SNORD114-23;SNORD114-24	cg20326359	-1.13468146829607	2.46377511522778	Hypomethylation	chr14:101450218	In DMR	Hypomethylation_In DMR
cg27261597	-1.74644002719071	0.590032756696799	-8.7197790047899	1.31122724534611e-06	0.00344646596533655	5.8147670880096	LOC642587;MIR205	cg27261597	-1.74644002719071	2.46262600590895	Hypomethylation	chr1:209604378	In DMR	Hypomethylation_In DMR
cg00020052	2.84668674198398	-1.21987948937989	8.71435362934956	1.31997375084018e-06	0.00346066318700684	5.808285126712	CNRIP1;CNRIP1;CNRIP1;CNRIP1	cg00020052	2.84668674198398	2.46084066685507	Hypermethylation	chr2:68546899	In DMR	Hypermethylation_In DMR
cg06733419	1.88752862687958	-0.972993047782919	8.7075663947792	1.33100373738003e-06	0.00347610282315681	5.80017111766135	TBX18	cg06733419	1.88752862687958	2.45890738559818	Hypermethylation	chr6:85473344	In DMR	Hypermethylation_In DMR
cg25195987	-1.58336783544033	0.292865202579031	-8.70165612790828	1.34068886956499e-06	0.00349372418543251	5.79310100566668	ADCYAP1R1	cg25195987	-1.58336783544033	2.4567113836899	Hypomethylation	chr7:31125925	In DMR	Hypomethylation_In DMR
cg06234063	2.57171345797331	-2.05398214584756	8.70046605132887	1.34264814512918e-06	0.00349537363614238	5.79167687849218		cg06234063	2.57171345797331	2.4565063937547	Hypermethylation	chr12:65219392	In DMR	Hypermethylation_In DMR
cg20154403	2.95349528234869	-1.50876864971803	8.69341093120163	1.35432637094823e-06	0.00350805499946883	5.7832307456601	ZNF829;ZNF568;ZNF568	cg20154403	2.95349528234869	2.45493360636113	Hypermethylation	chr19:37407486	In DMR	Hypermethylation_In DMR
cg00868074	-1.22045562525956	0.243932573735284	-8.69083230176729	1.35862180460594e-06	0.00351741992976731	5.78014221225227	ZCCHC14	cg00868074	-1.22045562525956	2.45377578002144	Hypomethylation	chr16:87441555	In DMR	Hypomethylation_In DMR
cg03063639	2.7662007885253	-0.235410748559469	8.6891736713331	1.36139241958917e-06	0.00351846261151122	5.77815517817588	TM6SF1;TM6SF1;TM6SF1;TM6SF1	cg03063639	2.7662007885253	2.45364705958632	Hypermethylation	chr15:83776422	In DMR	Hypermethylation_In DMR
cg06802641	-2.19321574398574	2.44707983837809	-8.68331667418066	1.37122453169376e-06	0.00353941902260635	5.77113586763482	TAS1R3	cg06802641	-2.19321574398574	2.45106801932539	Hypomethylation	chr1:1267252	In DMR	Hypomethylation_In DMR
cg05285902	2.85331953233358	-1.42539445643717	8.67876503684057	1.37891777914274e-06	0.00355353328074833	5.76567811444157	DNAH11;DNAH11	cg05285902	2.85331953233358	2.44933961280136	Hypermethylation	chr7:21582834	In DMR	Hypermethylation_In DMR
cg27200895	1.5145409682906	-0.772070664621684	8.67512855173061	1.38509739472036e-06	0.00355924317589366	5.76131590532549	AFAP1;AFAP1;LOC84740	cg27200895	1.5145409682906	2.44864233895853	Hypermethylation	chr4:7763703	In DMR	Hypermethylation_In DMR
cg01683883	2.08380789601196	-1.19336602713831	8.66452643403558	1.40328363055929e-06	0.0035824684223279	5.74858885946905	CMTM2	cg01683883	2.08380789601196	2.44581762900297	Hypermethylation	chr16:66613053	In DMR	Hypermethylation_In DMR
cg24284838	-1.37289753264982	1.29604205750951	-8.66342166409772	1.40519332642435e-06	0.00358417537289402	5.74726188684565		cg24284838	-1.37289753264982	2.4456107485588	Hypomethylation	chr7:1639908	In DMR	Hypomethylation_In DMR
cg21368402	-1.25380160436907	2.06496643894105	-8.6581664818076	1.41431552246612e-06	0.00360211445399057	5.74094771308276		cg21368402	-1.25380160436907	2.44344249197544	Hypomethylation	chr10:130507705	In DMR	Hypomethylation_In DMR
cg11965976	2.59996435695754	-1.06958227518702	8.65690144431214	1.41652087916144e-06	0.00360241013042814	5.73942725567127	FBN2	cg11965976	2.59996435695754	2.44340684475297	Hypermethylation	chr5:127874463	In DMR	Hypermethylation_In DMR
cg09092054	3.15663207072908	-0.966360440161972	8.65262883035519	1.42399661154885e-06	0.00361179839766425	5.73429054350125	CLDN5;CLDN5	cg09092054	3.15663207072908	2.44227649900789	Hypermethylation	chr22:19511987	In DMR	Hypermethylation_In DMR
cg14409559	2.85382336551873	-0.737479536979888	8.65223766311102	1.42468313655887e-06	0.00361179839766425	5.73382015605912	MSC	cg14409559	2.85382336551873	2.44227649900789	Hypermethylation	chr8:72756341	In DMR	Hypermethylation_In DMR
cg18162583	2.3341958369196	-1.35704408862536	8.65093096299804	1.42697905110366e-06	0.00361179839766425	5.73224868574921		cg18162583	2.3341958369196	2.44227649900789	Hypermethylation	chr6:85484717	In DMR	Hypermethylation_In DMR
cg08100687	2.12324566303354	-0.232697499256391	8.64979430319361	1.42897941737376e-06	0.00361179839766425	5.73088154251127		cg08100687	2.12324566303354	2.44227649900789	Hypermethylation	chr13:28502630	In DMR	Hypermethylation_In DMR
cg26878190	-1.34975821024261	0.0569403094066229	-8.64219434593318	1.44243160434078e-06	0.00363081839224239	5.72173651234188		cg26878190	-1.34975821024261	2.43999547326267	Hypomethylation	chr5:1794420	In DMR	Hypomethylation_In DMR
cg20856834	-1.38050986179497	0.393103472867232	-8.63742756130304	1.45093803970795e-06	0.00364336573909584	5.7159970773722	OR12D3	cg20856834	-1.38050986179497	2.43849722993888	Hypomethylation	chr6:29342522	In DMR	Hypomethylation_In DMR
cg06529264	-1.26790598037316	1.1228197380982	-8.63611735236575	1.45328552502611e-06	0.00364748974623384	5.71441904225534	MIR1297	cg06529264	-1.26790598037316	2.43800592031465	Hypomethylation	chr13:54887288	In DMR	Hypomethylation_In DMR
cg03764193	-1.71720566448207	1.13416347105079	-8.63218881958198	1.46034860836381e-06	0.00365228347830224	5.70968621428098	ZCCHC24	cg03764193	-1.71720566448207	2.43743552131176	Hypomethylation	chr10:81154150	In DMR	Hypomethylation_In DMR
cg18624108	-1.02197617739457	0.771701913841479	-8.63210157988848	1.46050587206932e-06	0.00365228347830224	5.70958109266445	COL11A2;COL11A2;COL11A2	cg18624108	-1.02197617739457	2.43743552131176	Hypomethylation	chr6:33148812	In DMR	Hypomethylation_In DMR
cg00697992	2.29083304787322	-0.429188901054084	8.63147272602758	1.46164001913713e-06	0.00365228347830224	5.70882331247701	NXPH2	cg00697992	2.29083304787322	2.43743552131176	Hypermethylation	chr2:139537131	In DMR	Hypermethylation_In DMR
cg24258712	-3.58301160039633	1.86376618528915	-8.62913785392626	1.46585924209757e-06	0.0036595159301063	5.70600933097347		cg24258712	-3.58301160039633	2.4365763579901	Hypomethylation	chr8:144236525	In DMR	Hypomethylation_In DMR
cg16626067	2.55477172850831	-0.874374574887446	8.62638663219416	1.4708475499019e-06	0.00366483016411313	5.70269271913523	CMTM2	cg16626067	2.55477172850831	2.4359461466702	Hypermethylation	chr16:66613266	In DMR	Hypermethylation_In DMR
cg05569814	-1.40953237030751	1.30348028701848	-8.6248210346814	1.47369427473157e-06	0.00366492578754672	5.70080497420349		cg05569814	-1.40953237030751	2.43593481512525	Hypomethylation	chr14:106066896	In DMR	Hypomethylation_In DMR
cg21176643	2.83846232716226	-1.24310636782811	8.61898992655292	1.48434892283485e-06	0.0036772794169763	5.69377140766708	RFX4	cg21176643	2.83846232716226	2.43447336914106	Hypermethylation	chr12:106979874	In DMR	Hypermethylation_In DMR
cg00383384	2.16874413499265	-1.86402322764529	8.6178176582354	1.48650082895683e-06	0.00367908645246995	5.69235690339114		cg00383384	2.16874413499265	2.43426000684419	Hypermethylation	chr10:57391271	In DMR	Hypermethylation_In DMR
cg03103218	2.43808820478181	-0.500030892364872	8.61548149353334	1.49079922799088e-06	0.00368151254874417	5.68953750002013	MACROD1	cg03103218	2.43808820478181	2.4339737148556	Hypermethylation	chr11:63828672	In DMR	Hypermethylation_In DMR
cg17379886	2.19784341262434	-1.82837265829876	8.61547054789292	1.49081939854902e-06	0.00368151254874417	5.68952428870279		cg17379886	2.19784341262434	2.4339737148556	Hypermethylation	chr20:21490515	In DMR	Hypermethylation_In DMR
cg13643376	2.41377007186881	-1.7956812648007	8.61376320555294	1.49396925425276e-06	0.00368151254874417	5.68746335967777	ARHGAP20	cg13643376	2.41377007186881	2.4339737148556	Hypermethylation	chr11:110583543	In DMR	Hypermethylation_In DMR
cg06320136	-1.46256857456014	0.986279871534111	-8.61341715976356	1.4946085369763e-06	0.00368151254874417	5.68704560552053	PROKR1	cg06320136	-1.46256857456014	2.4339737148556	Hypomethylation	chr2:68882507	In DMR	Hypomethylation_In DMR
cg03976877	3.37325069771492	-0.658859638684222	8.61079291881078	1.4994660734712e-06	0.00368998886666448	5.68387709095783	VIPR2;VIPR2	cg03976877	3.37325069771492	2.43297494418063	Hypermethylation	chr7:158937610	In DMR	Hypermethylation_In DMR
cg11861491	-1.32245130454024	-0.234474421255396	-8.6096577112827	1.50157259977247e-06	0.00369137567942053	5.68250617995808	DEFB123	cg11861491	-1.32245130454024	2.4328117534506	Hypomethylation	chr20:30028292	In DMR	Hypomethylation_In DMR
cg12549906	-1.0187665728966	1.69494975982144	-8.60852844116028	1.50367124844292e-06	0.00369155619280491	5.68114228403788		cg12549906	-1.0187665728966	2.43279051636806	Hypomethylation	chr5:6846268	In DMR	Hypomethylation_In DMR
cg08354093	2.41999451491712	-0.716638207359245	8.60680967311404	1.50687144884108e-06	0.00369415294829616	5.67906611463056	THBD	cg08354093	2.41999451491712	2.43248512751355	Hypermethylation	chr20:23029640	In DMR	Hypermethylation_In DMR
cg01941895	2.16822006596747	-0.790653648970914	8.60294672543991	1.51409053888572e-06	0.00369783061259518	5.67439859556714	VSX1;VSX1	cg01941895	2.16822006596747	2.43205298655166	Hypermethylation	chr20:25062771	In DMR	Hypermethylation_In DMR
cg13540981	-1.19308472833567	0.197233491726926	-8.59946793657559	1.52062336445999e-06	0.00370286589654741	5.67019369722302	TNXB;TNXB	cg13540981	-1.19308472833567	2.43146201612881	Hypomethylation	chr6:32011506	In DMR	Hypomethylation_In DMR
cg08372350	-1.64786279377534	1.15021195212403	-8.59797895268196	1.52342873596494e-06	0.00370315289272914	5.66839347631643	CBFA2T3;CBFA2T3	cg08372350	-1.64786279377534	2.43142835678722	Hypomethylation	chr16:88943191	In DMR	Hypomethylation_In DMR
cg14436862	2.18995249554543	-1.52037704267935	8.59592664331484	1.5273045346682e-06	0.00370487412252194	5.66591173857542	CNTN1;CNTN1	cg14436862	2.18995249554543	2.43122654310242	Hypermethylation	chr12:41086308	In DMR	Hypermethylation_In DMR
cg16117653	-1.76961954799278	0.854717393328784	-8.59496225702427	1.52912942413295e-06	0.00370655930909481	5.66474538587665	ARRDC5	cg16117653	-1.76961954799278	2.43102904628916	Hypomethylation	chr19:4891192	In DMR	Hypomethylation_In DMR
cg06230247	-1.35143599885877	0.986441169702959	-8.59435684866521	1.53027621775464e-06	0.00370760170366174	5.66401313224981	MPST;MPST;MPST;MPST	cg06230247	-1.35143599885877	2.43090692695278	Hypomethylation	chr22:37420730	In DMR	Hypomethylation_In DMR
cg02789515	-1.83128785727361	0.736577741699447	-8.59299685023664	1.53285574688519e-06	0.00371211277405795	5.6623680242872	WSB1;WSB1	cg02789515	-1.83128785727361	2.43037883837799	Hypomethylation	chr17:25620677	In DMR	Hypomethylation_In DMR
cg05188948	-0.980062103419564	-0.223537565056766	-8.59109259706372	1.53647538763369e-06	0.00371627473585356	5.66006418646664	HEPHL1	cg05188948	-0.980062103419564	2.42989218707488	Non-significant	chr11:93754288	In DMR	Non-significant_In DMR
cg14149503	-1.74127169885924	1.70420027884125	-8.59075232495515	1.53712314526744e-06	0.00371627473585356	5.65965246592282	RNASE12	cg14149503	-1.74127169885924	2.42989218707488	Hypomethylation	chr14:21060349	In DMR	Hypomethylation_In DMR
cg06204711	1.67220901809535	-1.1679133466331	8.59020454974923	1.5381665288128e-06	0.00371627473585356	5.6589896423709	TBX15	cg06204711	1.67220901809535	2.42989218707488	Hypermethylation	chr1:119528424	In DMR	Hypermethylation_In DMR
cg02408333	2.5399098363541	-3.02079215094586	8.58660555552447	1.54504063129294e-06	0.00372592176835114	5.65463384980829		cg02408333	2.5399098363541	2.42876626804689	Hypermethylation	chr19:37288291	In DMR	Hypermethylation_In DMR
cg18501555	1.81574961045299	-1.04404439133483	8.57999429724885	1.5577539185256e-06	0.00374262182733333	5.64662826705639	PITX2;PITX2	cg18501555	1.81574961045299	2.42682405389006	Hypermethylation	chr4:111554966	In DMR	Hypermethylation_In DMR
cg04569555	-2.0060463260171	1.14612345454729	-8.57447911292846	1.56844506153582e-06	0.00376396284213422	5.6399458516802		cg04569555	-2.0060463260171	2.42435467258158	Hypomethylation	chr17:80300614	In DMR	Hypomethylation_In DMR
cg08774368	3.34288079374537	-1.47514977538913	8.57391290377699	1.56954708611011e-06	0.00376396284213422	5.63925960062544	CHST2	cg08774368	3.34288079374537	2.42435467258158	Hypermethylation	chr3:142839578	In DMR	Hypermethylation_In DMR
cg21460402	2.80771316504124	-2.68036432597402	8.56611442470261	1.58480994611368e-06	0.00378827113819784	5.6298037933906	LMO1;LMO1	cg21460402	2.80771316504124	2.42155894476669	Hypermethylation	chr11:8285031	In DMR	Hypermethylation_In DMR
cg00384539	2.41736956641182	-0.291899258056279	8.56525187640444	1.58650781134322e-06	0.00378924121127887	5.62875748156716	PRDM14	cg00384539	2.41736956641182	2.42144774801266	Hypermethylation	chr8:70983567	In DMR	Hypermethylation_In DMR
cg17560332	1.5823295822562	-0.547282068371064	8.55121100832577	1.61442149697461e-06	0.00383073016685584	5.61171248192532	BOLL;BOLL	cg17560332	1.5823295822562	2.41671843824734	Hypermethylation	chr2:198651303	In DMR	Hypermethylation_In DMR
cg08232160	-1.08921177960927	-0.393898562854871	-8.54888393120945	1.61909830535139e-06	0.00383654773426379	5.6088851873387		cg08232160	-1.08921177960927	2.41605939394483	Hypomethylation	chr16:30685037	In DMR	Hypomethylation_In DMR
cg15490715	2.91422026759316	-1.30860014355214	8.54841898045994	1.62003446816321e-06	0.00383700834981842	5.60832021369676		cg15490715	2.91422026759316	2.4160072557206	Hypermethylation	chr6:29521568	In DMR	Hypermethylation_In DMR
cg03027179	1.9760838237051	-0.927390677169221	8.53021453814188	1.65714726455013e-06	0.00388379741008862	5.58617875337431		cg03027179	1.9760838237051	2.41074343220773	Hypermethylation	chr8:69242974	In DMR	Hypermethylation_In DMR
cg07576142	2.75738002236894	-0.703367874072514	8.52916680943006	1.65931071608471e-06	0.00388379741008862	5.58490320183307	GPC6	cg07576142	2.75738002236894	2.41074343220773	Hypermethylation	chr13:93879769	In DMR	Hypermethylation_In DMR
cg14584177	-1.2715069953969	0.508388356592072	-8.52678540449245	1.66423931083314e-06	0.00389181132156635	5.58200347361818	OR11A1	cg14584177	-1.2715069953969	2.40984822287153	Hypomethylation	chr6:29395103	In DMR	Hypomethylation_In DMR
cg07615087	1.91851582330405	-1.14106058030897	8.52563757537886	1.66662046445113e-06	0.00389450325380627	5.58060556640978	SIM2;SIM2	cg07615087	1.91851582330405	2.40954792897698	Hypermethylation	chr21:38077347	In DMR	Hypermethylation_In DMR
cg01864178	-1.56916950080265	0.965205628652056	-8.52325457253574	1.67157560487689e-06	0.0038966360641515	5.57770286227871	SLC12A5;SLC12A5	cg01864178	-1.56916950080265	2.40931015430778	Hypomethylation	chr20:44662890	In DMR	Hypomethylation_In DMR
cg20248549	-1.47293597108757	0.900203479074269	-8.52189657137277	1.67440643259787e-06	0.00389870371462314	5.57604838790717	CEACAM20;CEACAM20;CEACAM20;CEACAM20	cg20248549	-1.47293597108757	2.40907976814454	Hypomethylation	chr19:45033577	In DMR	Hypomethylation_In DMR
cg15186910	-1.78973423370146	1.86268497082198	-8.51799932333176	1.68255895645964e-06	0.00391342154244275	5.57129905388267		cg15186910	-1.78973423370146	2.40744336863488	Hypomethylation	chr4:1504989	In DMR	Hypomethylation_In DMR
cg20490724	-1.26841885935012	0.456730503036282	-8.51162632183173	1.69598199811065e-06	0.00393003347760946	5.56352866091249	OR51B5	cg20490724	-1.26841885935012	2.40560375011334	Hypomethylation	chr11:5364972	In DMR	Hypomethylation_In DMR
cg02500300	2.45373425666271	-1.10160246103693	8.51087006157082	1.69758244273581e-06	0.00393069032388716	5.56260624680462	STOX2;STOX2	cg02500300	2.45373425666271	2.40553117035562	Hypermethylation	chr4:184827754	In DMR	Hypermethylation_In DMR
cg22588936	-1.10362033442734	0.293789070351209	-8.50620154654026	1.70749805802243e-06	0.00394319751278152	5.55691048389041	LCN10	cg22588936	-1.10362033442734	2.40415146878963	Hypomethylation	chr9:139634063	In DMR	Hypomethylation_In DMR
cg26053083	2.30787590130734	-2.0848366027473	8.49675810638232	1.72774509147418e-06	0.00397561650061997	5.54538095337137		cg26053083	2.30787590130734	2.40059551554669	Hypermethylation	chr11:14995770	In DMR	Hypermethylation_In DMR
cg07210454	-1.59955982091412	0.640542637872126	-8.49593530857829	1.72952131124623e-06	0.00397616614510213	5.54437587772628	KCNQ1;KCNQ1	cg07210454	-1.59955982091412	2.40053547679145	Hypomethylation	chr11:2482303	In DMR	Hypomethylation_In DMR
cg04463636	-1.48099004998188	1.85171517550692	-8.4934971832701	1.73479610097096e-06	0.00398298223348594	5.54139713576935		cg04463636	-1.48099004998188	2.39979163080288	Hypomethylation	chr1:117284536	In DMR	Hypomethylation_In DMR
cg10526659	1.92888538997722	-0.858176296981702	8.48528742049518	1.75268442548246e-06	0.00400775502153144	5.53136161093688	ITGA4;ITGA4	cg10526659	1.92888538997722	2.39709883306115	Hypermethylation	chr2:182322058	In DMR	Hypermethylation_In DMR
cg22643217	-1.40183159573322	0.575766811228372	-8.48502403005199	1.75326158372333e-06	0.00400775502153144	5.5310395080684	KRTAP11-1	cg22643217	-1.40183159573322	2.39709883306115	Hypomethylation	chr21:32253964	In DMR	Hypomethylation_In DMR
cg00326719	1.64945215816188	-1.11156901352413	8.48463767757529	1.75410855196047e-06	0.00400775502153144	5.53056701822734	ERBB4;ERBB4	cg00326719	1.64945215816188	2.39709883306115	Hypermethylation	chr2:213401544	In DMR	Hypermethylation_In DMR
cg21535606	1.79476727255515	-0.945187582969589	8.47660177393722	1.77182451073298e-06	0.00403687571532215	5.52073534314139		cg21535606	1.79476727255515	2.3939546211571	Hypermethylation	chr1:47911940	In DMR	Hypermethylation_In DMR
cg20771687	-2.47117861480319	1.76185264830588	-8.47532440088118	1.77465818173941e-06	0.00403687571532215	5.51917178504364	FBXL7	cg20771687	-2.47117861480319	2.3939546211571	Hypomethylation	chr5:15935380	In DMR	Hypomethylation_In DMR
cg06266991	-2.11805386115553	0.957053661765363	-8.47459109882359	1.77628709677864e-06	0.00403757834016273	5.51827410182124	TNXB	cg06266991	-2.11805386115553	2.39387903806757	Hypomethylation	chr6:32073123	In DMR	Hypomethylation_In DMR
cg27268556	1.8916847414157	-1.26118392964297	8.47335604093203	1.77903419716156e-06	0.00403795146614716	5.51676203658406		cg27268556	1.8916847414157	2.39383890533075	Hypermethylation	chr1:119542629	In DMR	Hypermethylation_In DMR
cg06961429	-1.31798577177656	-0.0493869515002338	-8.46966882483266	1.78726260773605e-06	0.0040421049943297	5.51224670797123	MIR329-2	cg06961429	-1.31798577177656	2.39339240980493	Hypomethylation	chr14:101493361	In DMR	Hypomethylation_In DMR
cg20299663	3.31930648625431	-2.05771088400151	8.46808434946366	1.79081101961425e-06	0.00404515716086235	5.51030586028375	SFMBT2	cg20299663	3.31930648625431	2.39306460068474	Hypermethylation	chr10:7451376	In DMR	Hypermethylation_In DMR
cg01323148	2.44531243193381	-0.65433450918911	8.46584502633647	1.7958388023076e-06	0.00405120686410538	5.50756235194131	NRP2;NRP2;NRP2;NRP2;NRP2;NRP2	cg01323148	2.44531243193381	2.39241558015739	Hypermethylation	chr2:206551212	In DMR	Hypermethylation_In DMR
cg02424249	-1.70899052590396	0.301770049839839	-8.46458587572418	1.79867250337885e-06	0.00405229762816302	5.50601943108419		cg02424249	-1.70899052590396	2.39229866461434	Hypomethylation	chr13:65532581	In DMR	Hypomethylation_In DMR
cg03774803	2.26235674757481	-0.312262579416158	8.46363800316024	1.80080883058597e-06	0.00405357964817842	5.50485781089652	BOLL;BOLL;BOLL	cg03774803	2.26235674757481	2.39216128917574	Hypermethylation	chr2:198650880	In DMR	Hypermethylation_In DMR
cg17504591	-2.12010086232516	1.38264606294243	-8.46154812559151	1.80552861134956e-06	0.00405538005075673	5.50229626921277	JAKMIP3	cg17504591	-2.12010086232516	2.39196843955092	Hypomethylation	chr10:133945918	In DMR	Hypomethylation_In DMR
cg06764302	-1.31729354880162	0.424546393817856	-8.45902062899196	1.81125438360138e-06	0.00406118691823091	5.49919762246037		cg06764302	-1.31729354880162	2.39134702142154	Hypomethylation	chr2:241244019	In DMR	Hypomethylation_In DMR
cg13405782	-1.37129971192835	-0.523150663881276	-8.45549611147819	1.81927122522033e-06	0.00407386463329449	5.49487533720414	DEFB124	cg13405782	-1.37129971192835	2.38999340586849	Hypomethylation	chr20:30060868	In DMR	Hypomethylation_In DMR
cg22952849	-2.12127882337548	1.67934776203748	-8.45221053877844	1.82677872919947e-06	0.00407922596268677	5.49084470038165	EBF3	cg22952849	-2.12127882337548	2.38942223691631	Hypomethylation	chr10:131665896	In DMR	Hypomethylation_In DMR
cg27000831	-1.55157812254446	0.20556605972202	-8.45203315583453	1.82718498866752e-06	0.00407922596268677	5.49062705466311	CCL8	cg27000831	-1.55157812254446	2.38942223691631	Hypomethylation	chr17:32645748	In DMR	Hypomethylation_In DMR
cg01216882	-1.60159160411107	0.519644487749861	-8.45203287164339	1.82718563962688e-06	0.00407922596268677	5.4906267059625	C20orf71;C20orf71	cg01216882	-1.60159160411107	2.38942223691631	Hypomethylation	chr20:31804277	In DMR	Hypomethylation_In DMR
cg22807877	1.15201960342917	0.358966160212628	8.44985221712413	1.83218788471942e-06	0.00407935358800917	5.48795076402098	TRAPPC9;TRAPPC9	cg22807877	1.15201960342917	2.38940864950862	Hypermethylation	chr8:141110900	In DMR	Hypermethylation_In DMR
cg24535439	2.21675811277244	-0.861055612689426	8.44933117357136	1.83338528178252e-06	0.00407935358800917	5.48731129001494	MMP23B	cg24535439	2.21675811277244	2.38940864950862	Hypermethylation	chr1:1566351	In DMR	Hypermethylation_In DMR
cg23415212	2.3323684628579	-0.615706411184629	8.44579783522629	1.84152725810603e-06	0.00409181791238862	5.48297395753973	CACNB1	cg23415212	2.3323684628579	2.38808370081627	Hypermethylation	chr17:37331429	In DMR	Hypermethylation_In DMR
cg22796509	1.38901287844901	-1.07993744098525	8.44271084537864	1.84867233618796e-06	0.00409498339466508	5.47918327520294	ZIC4;ZIC4;ZIC4;ZIC4;ZIC4	cg22796509	1.38901287844901	2.38774785498292	Hypermethylation	chr3:147110295	In DMR	Hypermethylation_In DMR
cg06489609	-1.18484409368185	0.93127906833545	-8.44033415944758	1.85419354782449e-06	0.00410388012742345	5.47626401093685	TAS2R39	cg06489609	-1.18484409368185	2.38680533326633	Hypomethylation	chr7:142879929	In DMR	Hypomethylation_In DMR
cg01350803	-1.12383854566049	-0.750287342857328	-8.43950499344703	1.85612390461459e-06	0.00410388012742345	5.47524538864392		cg01350803	-1.12383854566049	2.38680533326633	Hypomethylation	chr7:157260189	In DMR	Hypomethylation_In DMR
cg27319445	-0.997968920337813	-0.0842480613003563	-8.43483175379334	1.86704378050161e-06	0.00411147228441977	5.46950276933239	LOC90246	cg27319445	-0.997968920337813	2.38600263298943	Non-significant	chr3:128225898	In DMR	Non-significant_In DMR
cg08908643	-1.5312303530118	0.460036017011787	-8.43393051006936	1.86915758765155e-06	0.00411333119077394	5.4683949827994		cg08908643	-1.5312303530118	2.38580632123848	Hypomethylation	chr5:12794310	In DMR	Hypomethylation_In DMR
cg01431114	1.75898180034023	-1.52190842405748	8.43017659501495	1.87798970096711e-06	0.004121494714666	5.46377968173387	PDE10A;PDE10A	cg01431114	1.75898180034023	2.3849452527517	Hypermethylation	chr6:166076971	In DMR	Hypermethylation_In DMR
cg10774877	3.0761530881521	-0.341644404094599	8.42932119380358	1.88000850011586e-06	0.00412417547793371	5.46272775324109	NALCN	cg10774877	3.0761530881521	2.38466286436888	Hypermethylation	chr13:102068989	In DMR	Hypermethylation_In DMR
cg00581482	2.71895714024788	-1.12397179532378	8.42832046849001	1.88237321749775e-06	0.00412761248770697	5.46149699763921	ATP8B2	cg00581482	2.71895714024788	2.38430108229903	Hypermethylation	chr1:154298344	In DMR	Hypermethylation_In DMR
cg25439496	2.17903620319366	-0.312583703367242	8.42715902275858	1.88512170432687e-06	0.0041283891116722	5.46006842237186		cg25439496	2.17903620319366	2.38421937603976	Hypermethylation	chr6:85484627	In DMR	Hypermethylation_In DMR
cg21449397	-1.44630340182847	0.209491574593592	-8.42518392283176	1.88980550539626e-06	0.00413219060562784	5.45763867092209	RPH3A;RPH3A	cg21449397	-1.44630340182847	2.38381965398127	Hypomethylation	chr12:113305783	In DMR	Hypomethylation_In DMR
cg22725830	-2.09036342206099	0.278938229097937	-8.40698597679909	1.93355045848326e-06	0.00419501015017463	5.43522895910086		cg22725830	-2.09036342206099	2.37726698402253	Hypomethylation	chr13:112075959	In DMR	Hypomethylation_In DMR
cg10089527	3.61975689167085	-1.91355507075301	8.40668416301927	1.93428503026902e-06	0.00419501015017463	5.43485694670572		cg10089527	3.61975689167085	2.37726698402253	Hypermethylation	chr2:66653254	In DMR	Hypermethylation_In DMR
cg13965922	-1.96959439024466	2.86217726141293	-8.39341948753027	1.96686580387829e-06	0.00423391448877657	5.41849587750378	DSCAML1	cg13965922	-1.96959439024466	2.37325791755598	Hypomethylation	chr11:117299194	In DMR	Hypomethylation_In DMR
cg00752143	-1.06335592500724	0.315536309264807	-8.38819542159633	1.97985772474502e-06	0.00425656709001749	5.41204634827429	MIR329-2;MIR329-1	cg00752143	-1.06335592500724	2.37094051707138	Hypomethylation	chr14:101492931	In DMR	Hypomethylation_In DMR
cg14267645	-1.40163338247281	1.19002610841174	-8.38731875620472	1.98204690793163e-06	0.00425918801816413	5.41096370183298	STRA8	cg14267645	-1.40163338247281	2.37067318794953	Hypomethylation	chr7:134931509	In DMR	Hypomethylation_In DMR
cg06295928	-1.53728817371779	1.04709999706323	-8.38704799092103	1.98272357784924e-06	0.00425918801816413	5.41062929829248	PAPOLB;RADIL	cg06295928	-1.53728817371779	2.37067318794953	Hypomethylation	chr7:4902015	In DMR	Hypomethylation_In DMR
cg15376972	-1.45897503104828	0.652836050859601	-8.3850787444087	1.98765235805181e-06	0.00426446290918922	5.40819694326255	PON2;PON2	cg15376972	-1.45897503104828	2.37013565857936	Hypomethylation	chr7:95064926	In DMR	Hypomethylation_In DMR
cg26558366	-1.96167393049765	1.65980260547696	-8.37651626766337	2.00923592467678e-06	0.00429473817118414	5.39761521376981	OR10C1	cg26558366	-1.96167393049765	2.36706330779922	Hypomethylation	chr6:29407727	In DMR	Hypomethylation_In DMR
cg05343512	-1.06921143576487	-0.534155119732999	-8.37618212118891	2.01008327443969e-06	0.00429477467949585	5.39720208187924	OR10AG1	cg05343512	-1.06921143576487	2.36705961600468	Hypomethylation	chr11:55736968	In DMR	Hypomethylation_In DMR
cg12006284	1.35795493098883	-0.0648057219161338	8.37161837597659	2.02169461242288e-06	0.00430545601533602	5.39155816810123	WT1;WT1;WT1;WT1	cg12006284	1.35795493098883	2.36598084317532	Hypermethylation	chr11:32449638	In DMR	Hypermethylation_In DMR
cg27129320	-1.36707653909438	0.433544911359383	-8.36423293045707	2.04063719776853e-06	0.00431902502979629	5.38241920172951	PATE3	cg27129320	-1.36707653909438	2.36461427910348	Hypomethylation	chr11:125657430	In DMR	Hypomethylation_In DMR
cg09551019	-1.81306024312087	1.4372273543273	-8.35661937735495	2.06036353592787e-06	0.00434300590977168	5.37299084742062	KCNH1;KCNH1	cg09551019	-1.81306024312087	2.36220957966851	Hypomethylation	chr1:210861465	In DMR	Hypomethylation_In DMR
cg26231272	-1.05034044111907	0.715837821399353	-8.35593727258147	2.06214075484811e-06	0.00434498150875977	5.3721457999911		cg26231272	-1.05034044111907	2.36201206746864	Hypomethylation	chr14:104770879	In DMR	Hypomethylation_In DMR
cg08174244	-1.39579119758864	0.56363066215025	-8.35382626145759	2.06765136633311e-06	0.0043512752626331	5.36953013795487	CNRIP1;CNRIP1	cg08174244	-1.39579119758864	2.36138344227351	Hypomethylation	chr2:68548060	In DMR	Hypomethylation_In DMR
cg00729133	-1.01575087831639	-0.237747504209491	-8.3490619422455	2.08014612526744e-06	0.00436336853421926	5.36362483217078	ZNF804B;MGC26647	cg00729133	-1.01575087831639	2.36017810454274	Hypomethylation	chr7:88425077	In DMR	Hypomethylation_In DMR
cg16762408	-1.99506757505795	0.41007508580486	-8.34769346853182	2.08374994051736e-06	0.00436561702106738	5.36192810435037	C16orf45;C16orf45	cg16762408	-1.99506757505795	2.35995436595452	Hypomethylation	chr16:15595889	In DMR	Hypomethylation_In DMR
cg17549927	-1.09477877263153	0.521407430685798	-8.347009080884	2.08555474731784e-06	0.0043664119012392	5.36107946571206	ELFN1	cg17549927	-1.09477877263153	2.35987529794491	Hypomethylation	chr7:1748615	In DMR	Hypomethylation_In DMR
cg13807970	3.61302411998552	-1.46565525857236	8.34657414092776	2.08670260069028e-06	0.0043664119012392	5.36054011105036	ZEB2;ZEB2;ZEB2	cg13807970	3.61302411998552	2.35987529794491	Hypermethylation	chr2:145274441	In DMR	Hypermethylation_In DMR
cg20470734	-1.38298876146994	1.62055742976106	-8.34631049235543	2.08739872627518e-06	0.0043664119012392	5.36021315766394	TMEM132D	cg20470734	-1.38298876146994	2.35987529794491	Hypomethylation	chr12:130185016	In DMR	Hypomethylation_In DMR
cg17321298	-1.55785406674331	1.17625237935098	-8.34508834280313	2.09062887668307e-06	0.00436941067155234	5.35869744360125	COL11A2;COL11A2;COL11A2	cg17321298	-1.55785406674331	2.35957713496374	Hypomethylation	chr6:33136511	In DMR	Hypomethylation_In DMR
cg18642720	-1.78643142761197	0.431648487487312	-8.34084345579557	2.10188970254444e-06	0.00438055632554319	5.35343146983893		cg18642720	-1.78643142761197	2.35847073110073	Hypomethylation	chr7:142493865	In DMR	Hypomethylation_In DMR
cg12528713	2.63348477593204	-1.72717086716448	8.33877144883067	2.10740984074452e-06	0.00438914738797172	5.35086023353845	FGF5;FGF5	cg12528713	2.63348477593204	2.35761983526164	Hypermethylation	chr4:81187605	In DMR	Hypermethylation_In DMR
cg25212571	-1.53580696795832	1.02805125369323	-8.33540405405197	2.11641415891338e-06	0.00440141631618211	5.34668035324927	SPRR2C	cg25212571	-1.53580696795832	2.35640755093955	Hypomethylation	chr1:153114115	In DMR	Hypomethylation_In DMR
cg26837372	-1.17599539194237	0.660664059612737	-8.33340459650375	2.12178009610381e-06	0.00440544809081108	5.34419779504207	STK19;STK19;STK19;DOM3Z	cg26837372	-1.17599539194237	2.35600991166295	Hypomethylation	chr6:31938861	In DMR	Hypomethylation_In DMR
cg06666025	2.24622979935407	-1.00282751177512	8.33155443350758	2.12675832268325e-06	0.0044110584789326	5.34190015766945	CMTM2	cg06666025	2.24622979935407	2.35545718459081	Hypermethylation	chr16:66613278	In DMR	Hypermethylation_In DMR
cg14867604	3.06288717668101	-2.3107678658418	8.33046855771547	2.12968589532713e-06	0.00441268254315596	5.34055145598665		cg14867604	3.06288717668101	2.35529731540683	Hypermethylation	chr14:100438440	In DMR	Hypermethylation_In DMR
cg11933951	-1.1871841381637	0.610161967196126	-8.32968292892317	2.13180667237861e-06	0.00441268254315596	5.33957558120325	CCDC90B	cg11933951	-1.1871841381637	2.35529731540683	Hypomethylation	chr11:82997796	In DMR	Hypomethylation_In DMR
cg15824094	-1.98428253827627	1.34301137834598	-8.32888759533791	2.13395594591993e-06	0.00441536452827692	5.33858757282967	PLCH2	cg15824094	-1.98428253827627	2.35503343566877	Hypomethylation	chr1:2429005	In DMR	Hypomethylation_In DMR
cg26298814	2.54993345646672	-1.6557531622275	8.32599744259772	2.14178567899396e-06	0.00442362231819399	5.33499659473414	SUSD5	cg26298814	2.54993345646672	2.35422195948956	Hypermethylation	chr3:33259889	In DMR	Hypermethylation_In DMR
cg17145370	1.61514138585797	-0.72645061379038	8.32477200708689	2.14511477674347e-06	0.00442362231819399	5.33347369086106		cg17145370	1.61514138585797	2.35422195948956	Hypermethylation	chr2:63285097	In DMR	Hypermethylation_In DMR
cg11354594	2.59425947411016	-1.65341593141645	8.32389655681482	2.14749646752924e-06	0.00442458040305943	5.33238561421016	STOX2;STOX2	cg11354594	2.59425947411016	2.35412790853142	Hypermethylation	chr4:184826704	In DMR	Hypermethylation_In DMR
cg18693346	0.906697229540856	-0.574698119818342	8.30580155764403	2.19736256110316e-06	0.00448555549056489	5.30987424858798	DPY19L2P2;DPY19L2P2	cg18693346	0.906697229540856	2.34818376632145	Non-significant	chr7:102920777	In DMR	Non-significant_In DMR
cg04883553	-1.76542042908523	0.963304505524354	-8.30482182121301	2.20009758441323e-06	0.00448822968382246	5.30865422006051		cg04883553	-1.76542042908523	2.34792492629194	Hypomethylation	chr11:45703104	In DMR	Hypomethylation_In DMR
cg18089852	2.0786877379494	-0.615114265622316	8.29741018243711	2.22090605593613e-06	0.00451490692883009	5.29942088338415	PDE8B;PDE8B;PDE8B;PDE8B;PDE8B	cg18089852	2.0786877379494	2.34535119788915	Hypermethylation	chr5:76507050	In DMR	Hypermethylation_In DMR
cg07056299	-1.19576422139365	-0.821974225834788	-8.29430438010332	2.22968814840145e-06	0.00452653440107228	5.2955496579086		cg07056299	-1.19576422139365	2.34423417469941	Hypomethylation	chr7:73393148	In DMR	Hypomethylation_In DMR
cg26532627	1.73074084873988	-1.48826770898959	8.28660084326816	2.25163152415036e-06	0.00455677509985155	5.28594235535743	LOC100133991;LOC100133991;C17orf46	cg26532627	1.73074084873988	2.3413424055417	Hypermethylation	chr17:43339744	In DMR	Hypermethylation_In DMR
cg14063008	3.2563948056269	-1.20650987504375	8.28380209530589	2.25966074509792e-06	0.0045712359299532	5.28245010788021	DAB2IP	cg14063008	3.2563948056269	2.3399663633896	Hypermethylation	chr9:124461599	In DMR	Hypermethylation_In DMR
cg07153665	1.94074566636225	-0.937108467672588	8.2808776818212	2.26808317349197e-06	0.00458289740338496	5.27880000334383	CMTM2	cg07153665	1.94074566636225	2.33885986512975	Hypermethylation	chr16:66613206	In DMR	Hypermethylation_In DMR
cg20926651	-1.05875647472143	-0.244213752259671	-8.27330888852593	2.29003772289206e-06	0.0046056697715433	5.26934802048298	C20orf185	cg20926651	-1.05875647472143	2.33670720435223	Hypomethylation	chr20:31641808	In DMR	Hypomethylation_In DMR
cg25413188	-0.993326777808414	1.05955579619028	-8.26956202040329	2.30099005686232e-06	0.00461155997296784	5.26466622492337	ATP4A;ATP4A	cg25413188	-0.993326777808414	2.33615213902455	Non-significant	chr19:36054538	In DMR	Non-significant_In DMR
cg05915293	3.03053842841242	-0.946719346638887	8.26900948258379	2.30260988887871e-06	0.00461301908181042	5.26397566688215	SYNGR3	cg05915293	3.03053842841242	2.33601474892353	Hypermethylation	chr16:2041512	In DMR	Hypermethylation_In DMR
cg09621603	-1.86899688318433	0.814446009060914	-8.26734238528702	2.30750457500942e-06	0.00461461868525656	5.26189190673257	C10orf90	cg09621603	-1.86899688318433	2.33586417973683	Hypomethylation	chr10:128210076	In DMR	Hypomethylation_In DMR
cg00203284	1.66582009932144	-1.32895160751225	8.260515318003	2.3276654794774e-06	0.00464522433114423	5.25335487348246		cg00203284	1.66582009932144	2.33299330784353	Hypermethylation	chr1:47910914	In DMR	Hypermethylation_In DMR
cg21886042	-2.3516635224078	0.926515385663493	-8.2563677557463	2.34000540302537e-06	0.00465760031138812	5.2481656063981		cg21886042	-2.3516635224078	2.33183778287011	Hypomethylation	chr13:112076036	In DMR	Hypomethylation_In DMR
cg22022067	-1.33112894447441	0.357496537221333	-8.25419045199285	2.3465113247136e-06	0.00466191233342597	5.24544058047485	NOTCH4	cg22022067	-1.33112894447441	2.33143589758235	Hypomethylation	chr6:32172124	In DMR	Hypomethylation_In DMR
cg08886973	2.4886808450363	-1.06681790754222	8.25306198015828	2.34989087065322e-06	0.00466617572425526	5.24402799500284	LOC441177;C6orf176;C6orf176	cg08886973	2.4886808450363	2.33103891006919	Hypermethylation	chr6:166402416	In DMR	Hypermethylation_In DMR
cg17888259	-1.46629210224011	0.424656087488005	-8.25043202434544	2.35778725538511e-06	0.00467467755898769	5.24073527521547		cg17888259	-1.46629210224011	2.33024833969666	Hypomethylation	chr1:179557662	In DMR	Hypomethylation_In DMR
cg16210355	-1.97798070249298	-1.10178359467678	-8.24950950517753	2.36056381033679e-06	0.00467504626464505	5.23958006899349		cg16210355	-1.97798070249298	2.33021408695603	Hypomethylation	chr13:107028903	In DMR	Hypomethylation_In DMR
cg23361092	1.66103070543653	-1.03418492804763	8.24918181266268	2.36155092446386e-06	0.00467504626464505	5.23916969670874		cg23361092	1.66103070543653	2.33021408695603	Hypermethylation	chr13:79170923	In DMR	Hypermethylation_In DMR
cg21942770	1.80828459708789	-0.616634204410409	8.2489403075048	2.36227869708652e-06	0.00467504626464505	5.23886724894543		cg21942770	1.80828459708789	2.33021408695603	Hypermethylation	chr13:28501860	In DMR	Hypermethylation_In DMR
cg23897083	-1.13908730023331	0.0654704952168181	-8.24730564549648	2.36721103320739e-06	0.00467870701744312	5.23681989454775		cg23897083	-1.13908730023331	2.32987414965535	Hypomethylation	chr12:34755568	In DMR	Hypomethylation_In DMR
cg24749265	-1.16927089187424	-0.389849108531985	-8.24705773031211	2.36796003864244e-06	0.00467870701744312	5.23650936036475	TREML2P	cg24749265	-1.16927089187424	2.32987414965535	Hypomethylation	chr6:41216090	In DMR	Hypomethylation_In DMR
cg10735599	-1.04782539695627	-0.600233570658241	-8.24525655274326	2.37340939316789e-06	0.00468410648475483	5.23425300399276	HLA-DPB2	cg10735599	-1.04782539695627	2.32937324058179	Hypomethylation	chr6:33081024	In DMR	Hypomethylation_In DMR
cg08266366	2.54584269859228	-0.95363457869656	8.24088745646327	2.38668356918944e-06	0.00469888415071896	5.2287780821956	AQP5	cg08266366	2.54584269859228	2.32800526221767	Hypermethylation	chr12:50354998	In DMR	Hypermethylation_In DMR
cg12437148	2.17178489550172	-1.23628072335876	8.23965344603022	2.39044708293253e-06	0.00470337570636435	5.22723130467416	EDARADD;EDARADD	cg12437148	2.17178489550172	2.32759032835922	Hypermethylation	chr1:236559305	In DMR	Hypermethylation_In DMR
cg18854419	3.11207681010986	-1.35197722829519	8.23814521590766	2.39505552955878e-06	0.00470557728851844	5.22534054342663		cg18854419	3.11207681010986	2.32738708895544	Hypermethylation	chr11:91957989	In DMR	Hypermethylation_In DMR
cg21723689	-2.20192067720145	1.90914112770907	-8.23739306889938	2.39735728519787e-06	0.00470660482231285	5.22439752251718	GALNT9	cg21723689	-2.20192067720145	2.32729226455587	Hypomethylation	chr12:132837524	In DMR	Hypomethylation_In DMR
cg11639651	-1.76865476419933	1.37984457535974	-8.23129749158138	2.4160986636806e-06	0.00473067126630599	5.21675241799689	HKDC1	cg11639651	-1.76865476419933	2.32507722996658	Hypomethylation	chr10:70979811	In DMR	Hypomethylation_In DMR
cg06846214	-1.24283528062293	0.266105655752721	-8.22971341650873	2.42099461721745e-06	0.00473210979805552	5.21476489323422	OR2T6	cg06846214	-1.24283528062293	2.3249451870922	Hypomethylation	chr1:248549671	In DMR	Hypomethylation_In DMR
cg01548743	-2.05107491601997	1.15709485253053	-8.22254873336955	2.44327148372712e-06	0.00475932541937268	5.20577146191231	C14orf184	cg01548743	-2.05107491601997	2.32245459925544	Hypomethylation	chr14:92041398	In DMR	Hypomethylation_In DMR
cg02256049	1.57213861036545	-0.697243912504771	8.22240357022895	2.44372509056428e-06	0.00475932541937268	5.20558917944331		cg02256049	1.57213861036545	2.32245459925544	Hypermethylation	chr11:115531001	In DMR	Hypermethylation_In DMR
cg19370653	1.85686346508124	-1.12720340658513	8.21736145473806	2.45953668947692e-06	0.00477284475717117	5.19925609947967	PITX2;PITX2	cg19370653	1.85686346508124	2.32122269138284	Hypermethylation	chr4:111550040	In DMR	Hypermethylation_In DMR
cg24053748	2.07475512652651	-1.5102568078419	8.21670650065972	2.46159856968012e-06	0.00477284475717117	5.19843321697471	FAM196A;DOCK1	cg24053748	2.07475512652651	2.32122269138284	Hypermethylation	chr10:128995192	In DMR	Hypermethylation_In DMR
cg16720890	-1.78761858775767	2.2320405934139	-8.21014684309029	2.48235136623577e-06	0.00480021391141016	5.19018868126263	PDCD1	cg16720890	-1.78761858775767	2.31873940877544	Hypomethylation	chr2:242795082	In DMR	Hypomethylation_In DMR
cg05076221	1.30369505562327	0.275238376843443	8.20168426012991	2.50940092810297e-06	0.00483805170193967	5.1795443818726	HOXA5	cg05076221	1.30369505562327	2.31532949485237	Hypermethylation	chr7:27182637	In DMR	Hypermethylation_In DMR
cg04991805	2.45432139647814	-0.686020060496569	8.20093650528513	2.51180612344766e-06	0.0048390816313009	5.17860341323259	CRTAC1	cg04991805	2.45432139647814	2.31523705164122	Hypermethylation	chr10:99790910	In DMR	Hypermethylation_In DMR
cg15286037	-1.09908860531821	0.115162810253651	-8.19498910530621	2.53102417289083e-06	0.00485981598424601	5.1711167248929	DPPA2;DPPA2	cg15286037	-1.09908860531821	2.31338017488165	Hypomethylation	chr3:109035305	In DMR	Hypomethylation_In DMR
cg13562542	2.67606625897011	-1.07745966690435	8.19380297509714	2.53487570917441e-06	0.00486179728553461	5.16962306657198	GPR27;EIF4E3;EIF4E3	cg13562542	2.67606625897011	2.31320315318686	Hypermethylation	chr3:71803339	In DMR	Hypermethylation_In DMR
cg17780595	1.79574919923097	-1.04357966566939	8.19109193977204	2.54370235812839e-06	0.00486789688827304	5.16620846951499	ELMO1	cg17780595	1.79574919923097	2.31265862956447	Hypermethylation	chr7:37488872	In DMR	Hypermethylation_In DMR
cg06428620	2.49813183200865	-0.878008420240257	8.18994487277652	2.54744688243418e-06	0.00487325989674123	5.16476343705905	PCDHGA4;PCDHGC3;PCDHGA12;PCDHGC4;PCDHGA11;PCDHGA11;PCDHGA9;PCDHGA1;PCDHGB1;PCDHGB6;PCDHGC4;PCDHGB3;PCDHGB7;PCDHGA6;PCDHGA8;PCDHGA10;PCDHGA5;PCDHGB4;PCDHGA3;PCDHGA2;PCDHGA7;PCDHGB2;PCDHGB5;PCDHGC3	cg06428620	2.49813183200865	2.31218042656027	Hypermethylation	chr5:140864276	In DMR	Hypermethylation_In DMR
cg11111214	-2.00723610570923	1.2779909410395	-8.18906109945616	2.55033591734234e-06	0.00487534892179641	5.16364997813116	TTN;TTN;TTN;TTN;TTN	cg11111214	-2.00723610570923	2.31199429701404	Hypomethylation	chr2:179672691	In DMR	Hypomethylation_In DMR
cg26238975	-2.05694624461771	1.87875323894276	-8.18676227000567	2.55786714113396e-06	0.00488275418142165	5.16075323622171	MIR134;MIR668;MIR382;MIR485	cg26238975	-2.05694624461771	2.31133513939382	Hypomethylation	chr14:101520662	In DMR	Hypomethylation_In DMR
cg17923358	1.9465354180701	-0.882046350572043	8.18641177336136	2.55901749293418e-06	0.00488275418142165	5.16031151835704	RELN;RELN	cg17923358	1.9465354180701	2.31133513939382	Hypermethylation	chr7:103629618	In DMR	Hypermethylation_In DMR
cg18624777	-1.69712334311007	1.58802305223071	-8.18560116463735	2.5616800784892e-06	0.00488423128037662	5.15928987853006	MORN1	cg18624777	-1.69712334311007	2.31120377932724	Hypomethylation	chr1:2264606	In DMR	Hypomethylation_In DMR
cg01388565	-1.52395252386546	1.09500684138683	-8.18225401947123	2.5727057343507e-06	0.00488749902167743	5.15507046398833	STRA8	cg01388565	-1.52395252386546	2.31091331652807	Hypomethylation	chr7:134931444	In DMR	Hypomethylation_In DMR
cg03940848	3.5908122872535	-1.54382781397665	8.18200189418913	2.57353829729165e-06	0.00488749902167743	5.15475257688463		cg03940848	3.5908122872535	2.31091331652807	Hypermethylation	chr1:229543112	In DMR	Hypermethylation_In DMR
cg19879111	-1.47344364914785	1.01902161665559	-8.17900997592292	2.58344014719609e-06	0.00489475850994219	5.15097965925467	SLC41A3;SLC41A3;SLC41A3;SLC41A3;SLC41A3;SLC41A3	cg19879111	-1.47344364914785	2.31026872988467	Hypomethylation	chr3:125775413	In DMR	Hypomethylation_In DMR
cg10513702	2.4202651274969	-1.57904465526551	8.17877061877058	2.58423406336529e-06	0.00489475850994219	5.1506777719765	NR5A2;NR5A2	cg10513702	2.4202651274969	2.31026872988467	Hypermethylation	chr1:200003800	In DMR	Hypermethylation_In DMR
cg01748268	-1.0993249817275	1.49157288604144	-8.17646448602861	2.59189656552286e-06	0.00490516716376671	5.14776880705528	TRIM10;TRIM10	cg01748268	-1.0993249817275	2.30934618765928	Hypomethylation	chr6:30122143	In DMR	Hypomethylation_In DMR
cg02973354	-1.03027876903892	0.664626598408677	-8.17509004453823	2.59647490950227e-06	0.00490869476325251	5.14603475915068		cg02973354	-1.03027876903892	2.30903397273952	Hypomethylation	chr14:70316670	In DMR	Hypomethylation_In DMR
cg05283646	-2.54941088349586	2.9752533207413	-8.17314184429624	2.60297928140801e-06	0.00490869476325251	5.14357642316891		cg05283646	-2.54941088349586	2.30903397273952	Hypomethylation	chr8:1105957	In DMR	Hypomethylation_In DMR
cg11540007	3.46064724199876	-1.95163269478768	8.17146868704434	2.60857927021042e-06	0.00491550278524584	5.14146476429508	ZEB2;ZEB2;ZEB2	cg11540007	3.46064724199876	2.30843205347984	Hypermethylation	chr2:145274975	In DMR	Hypermethylation_In DMR
cg16508627	-1.3071550903927	1.45240811816671	-8.17097067546664	2.61024857842939e-06	0.00491550278524584	5.14083616481263	HS3ST2	cg16508627	-1.3071550903927	2.30843205347984	Hypomethylation	chr16:22926601	In DMR	Hypomethylation_In DMR
cg05234151	-1.30791908369528	0.543665170934738	-8.17092834726079	2.61039051291207e-06	0.00491550278524584	5.14078273590669	ZFHX4	cg05234151	-1.30791908369528	2.30843205347984	Hypomethylation	chr8:77618401	In DMR	Hypomethylation_In DMR
cg05740262	-1.61547141993292	0.575792776603011	-8.16740436504286	2.62223605020511e-06	0.00493062889948629	5.13633377813059	CMIP	cg05740262	-1.61547141993292	2.30709768312497	Hypomethylation	chr16:81527360	In DMR	Hypomethylation_In DMR
cg00043788	2.1908906209411	-0.687428766333517	8.16588454763591	2.62736248136746e-06	0.0049340261156522	5.13441455035573	VSX1;VSX1;VSX1;VSX1	cg00043788	2.1908906209411	2.30679855613254	Hypermethylation	chr20:25062754	In DMR	Hypermethylation_In DMR
cg07561894	2.28923496311185	-0.514276185125858	8.16083793014061	2.64446193306972e-06	0.00495005071662731	5.12803956191034	SSBP4;SSBP4	cg07561894	2.28923496311185	2.30539035140208	Hypermethylation	chr19:18540208	In DMR	Hypermethylation_In DMR
cg04545136	2.24505290753514	-0.971437161985826	8.15936826390127	2.64946391938883e-06	0.00495263009685975	5.12618243948986	SUSD5	cg04545136	2.24505290753514	2.30516410748932	Hypermethylation	chr3:33260732	In DMR	Hypermethylation_In DMR
cg27034576	2.82552892468195	-1.60179491015465	8.15615981261148	2.66041897626738e-06	0.00496452765761037	5.12212716933011	GFRA1;GFRA1;GFRA1;GFRA1	cg27034576	2.82552892468195	2.30412206548718	Hypermethylation	chr10:118031654	In DMR	Hypermethylation_In DMR
cg23689428	-1.7681552876718	-0.247201231545171	-8.1501737289277	2.68098762196216e-06	0.00498320272386916	5.114557644096	LOC84931	cg23689428	-1.7681552876718	2.30249144474408	Hypomethylation	chr2:121223964	In DMR	Hypomethylation_In DMR
cg19891001	2.57733555093488	-1.15854485225054	8.15003343853292	2.68147170257276e-06	0.00498320272386916	5.11438018917031		cg19891001	2.57733555093488	2.30249144474408	Hypermethylation	chr14:100438221	In DMR	Hypermethylation_In DMR
cg07007035	-1.22523620998225	-0.0545336439582948	-8.14029729089431	2.71529597851332e-06	0.00502244584735267	5.10205868416544	ELFN1	cg07007035	-1.22523620998225	2.29908473717259	Hypomethylation	chr7:1776076	In DMR	Hypomethylation_In DMR
cg11831043	3.14383447926039	-1.19712099384552	8.13855676366543	2.72139059296573e-06	0.00502244584735267	5.09985469751508	CREB5	cg11831043	3.14383447926039	2.29908473717259	Hypermethylation	chr7:28449847	In DMR	Hypermethylation_In DMR
cg21306006	2.20381898917407	-1.27428551348136	8.13711565534235	2.72644782014942e-06	0.00502756977508324	5.09802956458153	LOC441177;C6orf176;C6orf176	cg21306006	2.20381898917407	2.29864189333722	Hypermethylation	chr6:166402081	In DMR	Hypermethylation_In DMR
cg08260398	1.38794120817659	-0.932625836079725	8.13679518243838	2.72757380715064e-06	0.00502756977508324	5.09762365640217		cg08260398	1.38794120817659	2.29864189333722	Hypermethylation	chr1:47912079	In DMR	Hypermethylation_In DMR
cg01612656	1.37395858638541	-0.334652836742852	8.1366113167022	2.72822004672336e-06	0.00502756977508324	5.0973907677397	AFAP1;AFAP1;LOC84740	cg01612656	1.37395858638541	2.29864189333722	Hypermethylation	chr4:7763618	In DMR	Hypermethylation_In DMR
cg17456100	3.38843996096394	-2.80727544349123	8.13564857065793	2.731606515789e-06	0.00502770424931078	5.09617126040298	LDLRAD2	cg17456100	3.38843996096394	2.29863027726095	Hypermethylation	chr1:22140859	In DMR	Hypermethylation_In DMR
cg12529671	-1.65142079583199	2.12648540207779	-8.13548541526091	2.73218086126358e-06	0.00502770424931078	5.09596458023891	CHST11	cg12529671	-1.65142079583199	2.29863027726095	Hypomethylation	chr12:105151359	In DMR	Hypomethylation_In DMR
cg02320543	2.08178583994799	-0.588290696509124	8.12530035267949	2.76829124106707e-06	0.0050771450868166	5.08305571983403		cg02320543	2.08178583994799	2.29438042582062	Hypermethylation	chr14:61109545	In DMR	Hypermethylation_In DMR
cg16475705	2.28046998321459	-2.20090850872594	8.12418742531871	2.77226782057691e-06	0.00507895565427208	5.08164435706067	UNC5C	cg16475705	2.28046998321459	2.29422557909678	Hypermethylation	chr4:96469565	In DMR	Hypermethylation_In DMR
cg07014523	2.97662426150516	-1.30762887110839	8.12246506758517	2.77843397375098e-06	0.00508389146227948	5.07945983039509	ZFP64	cg07014523	2.97662426150516	2.29380372991903	Hypermethylation	chr20:50721313	In DMR	Hypermethylation_In DMR
cg09232851	-1.72490830399473	1.06983956454151	-8.12246350707903	2.77843956710102e-06	0.00508389146227948	5.07945785097824	UBQLNL	cg09232851	-1.72490830399473	2.29380372991903	Hypomethylation	chr11:5538030	In DMR	Hypomethylation_In DMR
cg05766140	2.66946926811873	-1.83843239998739	8.12150837138088	2.78186533407795e-06	0.00508491491095558	5.07824625498202	IRF4	cg05766140	2.66946926811873	2.29371631000016	Hypermethylation	chr6:391743	In DMR	Hypermethylation_In DMR
cg03061682	3.55354883194464	-0.951341429663449	8.11168897815534	2.8173470682865e-06	0.00512426855523367	5.06578351261835		cg03061682	3.55354883194464	2.29036811760812	Hypermethylation	chr15:28352098	In DMR	Hypermethylation_In DMR
cg15375488	-1.36260360936808	0.768491225521773	-8.11117559933109	2.81921537332861e-06	0.00512586433667843	5.06513159395451		cg15375488	-1.36260360936808	2.29023289222349	Hypomethylation	chr2:4050845	In DMR	Hypomethylation_In DMR
cg01883662	-1.54498256754625	0.357982318284324	-8.10646165633218	2.8364324850661e-06	0.00514090531799856	5.05914397172709	TM4SF19	cg01883662	-1.54498256754625	2.28896039462536	Hypomethylation	chr3:196065289	In DMR	Hypomethylation_In DMR
cg22718169	-2.01779848788968	1.84642592346201	-8.10166337662482	2.85407298577005e-06	0.00516383126992549	5.0530462982489	MORN1	cg22718169	-2.01779848788968	2.28702795690474	Hypomethylation	chr1:2264352	In DMR	Hypomethylation_In DMR
cg19686001	1.82646894307856	-0.817608198247275	8.1006537694082	2.85779962438781e-06	0.00516746573637294	5.05176290906029	SLC6A15;SLC6A15;SLC6A15	cg19686001	1.82646894307856	2.28672239434334	Hypermethylation	chr12:85307080	In DMR	Hypermethylation_In DMR
cg14652031	2.6018130982174	-1.55325266850887	8.0950101162915	2.87872727137536e-06	0.00518160838776473	5.04458641854116	ARHGAP20	cg14652031	2.6018130982174	2.28553541293637	Hypermethylation	chr11:110583590	In DMR	Hypermethylation_In DMR
cg07304692	2.53100224402579	-1.55487344961082	8.09422882856208	2.8816372927265e-06	0.00518288482246744	5.04359260784998	LONRF2;LONRF2	cg07304692	2.53100224402579	2.28542844223564	Hypermethylation	chr2:100939045	In DMR	Hypermethylation_In DMR
cg13555116	-1.60353038329286	0.630137196332286	-8.09099675402785	2.89370904708114e-06	0.00519196006387532	5.03948052342342	MTMR6	cg13555116	-1.60353038329286	2.28466865675185	Hypomethylation	chr13:25862332	In DMR	Hypomethylation_In DMR
cg23762915	-1.61625666455474	0.278880859240204	-8.09044584515775	2.89577206503981e-06	0.00519313268565496	5.03877948251631		cg23762915	-1.61625666455474	2.28457058094594	Hypomethylation	chr13:107354993	In DMR	Hypomethylation_In DMR
cg15318627	-1.11285968344087	0.188881226325247	-8.0893222262482	2.89998461050098e-06	0.00519601065378842	5.03734953746274	NOTCH4	cg15318627	-1.11285968344087	2.28432996713004	Hypomethylation	chr6:32181764	In DMR	Hypomethylation_In DMR
cg09627060	-1.4818422352817	0.792471995475474	-8.08831842698137	2.90375347572063e-06	0.00519916169561424	5.03607194062267		cg09627060	-1.4818422352817	2.2840666756572	Hypomethylation	chr10:134875916	In DMR	Hypomethylation_In DMR
cg10682299	1.95796139677124	-0.710006050473472	8.08790633378243	2.90530223498996e-06	0.00520013476691743	5.03554740686205	PITX2;PITX2	cg10682299	1.95796139677124	2.28398540102479	Hypermethylation	chr4:111550154	In DMR	Hypermethylation_In DMR
cg06550340	2.25349021663555	-1.08798119082862	8.08740367845016	2.9071925457564e-06	0.00520171828888673	5.03490757133719	BHLHE23	cg06550340	2.25349021663555	2.28385317172778	Hypermethylation	chr20:61638420	In DMR	Hypermethylation_In DMR
cg11021995	2.09868600556311	-1.21123037172093	8.08147046211059	2.92960480026071e-06	0.00522375059117508	5.02735266024519	ELMO1	cg11021995	2.09868600556311	2.28201756669894	Hypermethylation	chr7:37488577	In DMR	Hypermethylation_In DMR
cg04223420	1.46201585164493	0.109253484640444	8.07990322140484	2.93555567946738e-06	0.00522895414927156	5.02535629809565	PITX1	cg04223420	1.46201585164493	2.2815851663183	Hypermethylation	chr5:134363877	In DMR	Hypermethylation_In DMR
cg17678645	-1.16493811764956	0.0309787220422608	-8.0764008812488	2.94890091248238e-06	0.00524473023341838	5.02089385071255		cg17678645	-1.16493811764956	2.28027684515408	Hypomethylation	chr11:1229445	In DMR	Hypomethylation_In DMR
cg00937286	-2.00233590182247	0.567171902488281	-8.07414168679611	2.95754365103616e-06	0.00525294294667073	5.01801449892015	LOC286094	cg00937286	-2.00233590182247	2.2795973161359	Hypomethylation	chr8:136245114	In DMR	Hypomethylation_In DMR
cg11638921	-1.51092414896428	2.82973447739952	-8.06728216113553	2.98395147414096e-06	0.00527699896940208	5.00926798162992	TMEM132D	cg11638921	-1.51092414896428	2.27761299064058	Hypomethylation	chr12:130184740	In DMR	Hypomethylation_In DMR
cg09257824	1.64944983604578	-0.868916006527373	8.0668979697009	2.98543796141733e-06	0.0052778233787022	5.00877792351831	WT1;WT1;WT1;WT1	cg09257824	1.64944983604578	2.27754514745028	Hypermethylation	chr11:32455642	In DMR	Hypermethylation_In DMR
cg03638937	-2.07956877233639	2.23149567154635	-8.06372221328922	2.99775570247842e-06	0.00529053616175019	5.00472633667168	PKP3	cg03638937	-2.07956877233639	2.2765003127871	Hypomethylation	chr11:393570	In DMR	Hypomethylation_In DMR
cg05827631	2.55715497189917	-0.887859548506167	8.06099513350216	3.00837647695923e-06	0.0052984563542387	5.0012461282568	LOC647121	cg05827631	2.55715497189917	2.27585063879222	Hypermethylation	chr1:121261404	In DMR	Hypermethylation_In DMR
cg14817541	3.12018003602527	-1.5748347293975	8.06041783628421	3.01062994355776e-06	0.0053006204635559	5.0005092778422	EYA4;EYA4;EYA4	cg14817541	3.12018003602527	2.27567329112998	Hypermethylation	chr6:133563868	In DMR	Hypermethylation_In DMR
cg18315963	1.90266445663345	-0.712240947034378	8.05937534364701	3.01470385686846e-06	0.00530418239430387	4.99917855263298	PCDH7;PCDH7;PCDH7	cg18315963	1.90266445663345	2.27538155031261	Hypermethylation	chr4:30723455	In DMR	Hypermethylation_In DMR
cg02239862	1.8727278085619	-0.768215198175499	8.05832010563304	3.0188335719439e-06	0.00530603404856096	4.99783141547096	SUSD5	cg02239862	1.8727278085619	2.2752299674983	Hypermethylation	chr3:33260743	In DMR	Hypermethylation_In DMR
cg23536675	-1.85900774195705	0.926497583189359	-8.05728104446375	3.02290588045724e-06	0.00531138696366593	4.99650478969906	WSB1;WSB1	cg23536675	-1.85900774195705	2.27479205669369	Hypomethylation	chr17:25620638	In DMR	Hypomethylation_In DMR
cg00255368	1.20930977538937	-0.481470542142894	8.05455947811894	3.03360012056625e-06	0.00531989866084907	4.99302935838877	ESRRG	cg00255368	1.20930977538937	2.27409664053451	Hypermethylation	chr1:217310887	In DMR	Hypermethylation_In DMR
cg15245095	3.01714830687605	-2.02052747220382	8.05454544306937	3.03365537506939e-06	0.00531989866084907	4.99301143320061	SYT1;SYT1	cg15245095	3.01714830687605	2.27409664053451	Hypermethylation	chr12:79258438	In DMR	Hypermethylation_In DMR
cg00741836	2.78397208194319	-0.919681708030211	8.05447055393063	3.03395022383737e-06	0.00531989866084907	4.99291578637558	DOK5	cg00741836	2.78397208194319	2.27409664053451	Hypermethylation	chr20:53092233	In DMR	Hypermethylation_In DMR
cg02332123	-1.2511829499025	1.24848582123739	-8.04916278726978	3.05492575551124e-06	0.00533863307101139	4.98613497615702	OR2M5	cg02332123	-1.2511829499025	2.27256992756149	Hypomethylation	chr1:248308934	In DMR	Hypomethylation_In DMR
cg08218734	2.58010967899313	-0.88282443971065	8.04764229690228	3.0609630035863e-06	0.00534418215756587	4.98419184024296	FAM196A;DOCK1	cg08218734	2.58010967899313	2.27211874726203	Hypermethylation	chr10:128993810	In DMR	Hypermethylation_In DMR
cg21580456	-1.55090574735118	0.632853133368826	-8.04726246902	3.06247313300444e-06	0.00534460005203592	4.98370638631267	SLC41A3;SLC41A3;SLC41A3;SLC41A3;SLC41A3;SLC41A3	cg21580456	-1.55090574735118	2.27208478843325	Hypomethylation	chr3:125775613	In DMR	Hypomethylation_In DMR
cg13246026	-1.71857764611616	0.938403516108883	-8.0460609723062	3.06725531418501e-06	0.00535008555462239	4.98217064366139	TAS1R3	cg13246026	-1.71857764611616	2.27163927300619	Hypomethylation	chr1:1267193	In DMR	Hypomethylation_In DMR
cg14857764	1.78544214225542	-0.661941927865119	8.03495233605966	3.11184924976872e-06	0.00538980534476799	4.96796285144626		cg14857764	1.78544214225542	2.2684269192696	Hypermethylation	chr13:50706663	In DMR	Hypermethylation_In DMR
cg10566703	-1.78482375426673	1.28229328003298	-8.0346081809693	3.11324181440907e-06	0.00538980534476799	4.96752242722132	CDH18;CDH18	cg10566703	-1.78482375426673	2.2684269192696	Hypomethylation	chr5:19989519	In DMR	Hypomethylation_In DMR
cg07760773	2.00696748415484	-1.18592359142384	8.03370417589571	3.11690288602843e-06	0.00539228957258041	4.96636547548194	LTB4R2;LTB4R2;LTB4R2;LTB4R;CIDEB;CIDEB	cg07760773	2.00696748415484	2.26822679369881	Hypermethylation	chr14:24779959	In DMR	Hypermethylation_In DMR
cg10541864	1.74117277804818	-0.161187277584261	8.02673090979849	3.14529840700413e-06	0.00542146905345251	4.95743749184981	HAND2;NBLA00301;HAND2	cg10541864	1.74117277804818	2.2658830169006	Hypermethylation	chr4:174450722	In DMR	Hypermethylation_In DMR
cg18533431	-1.11520466121637	0.324321599872953	-8.02438514150202	3.15491247559008e-06	0.00543080191707032	4.95443275364822		cg18533431	-1.11520466121637	2.26513603736428	Hypomethylation	chr14:106090724	In DMR	Hypomethylation_In DMR
cg05996573	-1.28797178781506	0.559014138223344	-8.02396199374916	3.15665007279127e-06	0.00543103025495298	4.95389066003163	IRAK3;IRAK3	cg05996573	-1.28797178781506	2.26511777785135	Hypomethylation	chr12:66627943	In DMR	Hypomethylation_In DMR
cg26004203	1.21422535064568	-0.367599565350196	8.02281997500909	3.1613447147076e-06	0.00543103025495298	4.95242750679152	ESRRG	cg26004203	1.21422535064568	2.26511777785135	Hypermethylation	chr1:217310918	In DMR	Hypermethylation_In DMR
cg24347663	2.93917247479971	-1.56855812392541	8.02236796966278	3.16320488900706e-06	0.00543242174839488	4.9518483513842	ADD2;ADD2;ADD2;ADD2;ADD2	cg24347663	2.93917247479971	2.26500652078011	Hypermethylation	chr2:70995349	In DMR	Hypermethylation_In DMR
cg21304453	1.87846401065652	-0.378101437865157	8.02129561920292	3.16762269587991e-06	0.00543291771328799	4.95047424068956	SLC4A11	cg21304453	1.87846401065652	2.26496687271993	Hypermethylation	chr20:3218794	In DMR	Hypermethylation_In DMR
cg14037937	-1.85562164917754	1.42295189416553	-8.01447103540588	3.19589301631945e-06	0.00545748293249012	4.94172572529869	ABLIM2;ABLIM2;ABLIM2;ABLIM2;ABLIM2;ABLIM2	cg14037937	-1.85562164917754	2.26300761381158	Hypomethylation	chr4:7987530	In DMR	Hypomethylation_In DMR
cg05988699	2.97614877837729	-1.80601898884943	8.01335685341649	3.20053394966759e-06	0.00545887139578839	4.94029686937894		cg05988699	2.97614877837729	2.26289713701064	Hypermethylation	chr8:143532832	In DMR	Hypermethylation_In DMR
cg11235663	2.09628852591354	-1.80765809131843	8.00979302167795	3.21542684889827e-06	0.00546944597883561	4.93572543906427	SORCS1;SORCS1	cg11235663	2.09628852591354	2.26205666279275	Hypermethylation	chr10:108924867	In DMR	Hypermethylation_In DMR
cg05976166	-1.0115980125693	-0.716588688086745	-8.00554136234843	3.23329094644624e-06	0.00549441250144177	4.9302695592235		cg05976166	-1.0115980125693	2.26007873836742	Hypomethylation	chr11:45743599	In DMR	Hypomethylation_In DMR
cg10083824	-1.49220666639756	0.191883562701677	-8.00159322965673	3.24997461440133e-06	0.00551357909618426	4.92520107691849	GRM4	cg10083824	-1.49220666639756	2.25856639078405	Hypomethylation	chr6:34102147	In DMR	Hypomethylation_In DMR
cg15067340	2.6362178886589	-1.84800733021832	8.00135948400371	3.2509652330419e-06	0.00551357909618426	4.92490093858831	ELMO1	cg15067340	2.6362178886589	2.25856639078405	Hypermethylation	chr7:37488671	In DMR	Hypermethylation_In DMR
cg00114784	-1.24841474152096	0.159599473628085	-7.99392913473954	3.28262377053265e-06	0.00554747292417563	4.91535639274288		cg00114784	-1.24841474152096	2.25590480877325	Hypomethylation	chr15:97322504	In DMR	Hypomethylation_In DMR
cg23141855	2.61972085620749	-1.35576835453255	7.99318952796051	3.28579297907957e-06	0.0055489948791769	4.9144059496434	TFPI2	cg23141855	2.61972085620749	2.25578567596908	Hypermethylation	chr7:93519892	In DMR	Hypermethylation_In DMR
cg01832325	-1.57064408329705	-0.114817237682697	-7.98847646183392	3.3060653001762e-06	0.00557231504579218	4.90834768301745	HBBP1	cg01832325	-1.57064408329705	2.25396433754937	Hypomethylation	chr11:5265215	In DMR	Hypomethylation_In DMR
cg04744755	3.86004338213654	-3.20937554809783	7.98768727123555	3.30947287676802e-06	0.00557337441449625	4.90733296015838	BTN1A1	cg04744755	3.86004338213654	2.25388178043426	Hypermethylation	chr6:26502106	In DMR	Hypermethylation_In DMR
cg00080060	-1.25883591076005	0.93183271492549	-7.9875751267439	3.30995739972943e-06	0.00557337441449625	4.90718876082286	SDK1	cg00080060	-1.25883591076005	2.25388178043426	Hypomethylation	chr7:3990670	In DMR	Hypomethylation_In DMR
cg13405887	2.71070818275623	-0.766951831549567	7.98571975741899	3.3179845660303e-06	0.00557967822043096	4.90480282452468	C9orf50	cg13405887	2.71070818275623	2.25339084606614	Hypermethylation	chr9:132382812	In DMR	Hypermethylation_In DMR
cg22792646	2.22672480832845	-1.02241524242933	7.98473807895861	3.32224015426297e-06	0.00558357836944601	4.90354024143875	INSC;INSC	cg22792646	2.22672480832845	2.25308738385489	Hypermethylation	chr11:15136345	In DMR	Hypermethylation_In DMR
cg09742177	-1.57001726053637	0.303460056802793	-7.98303850650501	3.32962160255884e-06	0.00558834705906588	4.90135404488686	C20orf71;C20orf71;C20orf71;C20orf71	cg09742177	-1.57001726053637	2.25271663026781	Hypomethylation	chr20:31805291	In DMR	Hypomethylation_In DMR
cg26279783	-1.93505791239913	0.894622856836638	-7.97161431756457	3.37969479969005e-06	0.0056394521123584	4.8866491200002	COL11A2;COL11A2;COL11A2	cg26279783	-1.93505791239913	2.24876308682119	Hypomethylation	chr6:33143356	In DMR	Hypomethylation_In DMR
cg05408403	-1.30423874883447	0.062234230277318	-7.97105316879479	3.38217498224788e-06	0.00564166138772687	4.88592638623664	HLA-DOA	cg05408403	-1.30423874883447	2.2485929837345	Hypomethylation	chr6:32978271	In DMR	Hypomethylation_In DMR
cg23913995	1.7279921499517	-0.334085470938934	7.96945330662833	3.38925677294865e-06	0.00564811958885915	4.88386561253362		cg23913995	1.7279921499517	2.24809611644779	Hypermethylation	chr20:21490665	In DMR	Hypermethylation_In DMR
cg14596589	-1.48863393538502	0.993737384767555	-7.96672793351269	3.40135710880842e-06	0.00566098943481695	4.88035430727026	SLC12A7	cg14596589	-1.48863393538502	2.24710765564446	Hypomethylation	chr5:1107148	In DMR	Hypomethylation_In DMR
cg11903130	2.01823500666165	-1.66367915602448	7.96422294690136	3.41251962746318e-06	0.00567665727617793	4.87712608990679	GAD2;GAD2	cg11903130	2.01823500666165	2.24590732517881	Hypermethylation	chr10:26506751	In DMR	Hypermethylation_In DMR
cg19241311	-1.836007242321	0.0627257933783148	-7.96154206083562	3.42450930264583e-06	0.00569036799653051	4.87367028288224	DEFB123	cg19241311	-1.836007242321	2.2448596468396	Hypomethylation	chr20:30028893	In DMR	Hypomethylation_In DMR
cg07628404	2.6421273958359	-2.08963814046047	7.95824754945394	3.43930489107164e-06	0.0057094510233499	4.86942219761384		cg07628404	2.6421273958359	2.24340564814498	Hypermethylation	chr7:35226524	In DMR	Hypermethylation_In DMR
cg06102330	2.51168530778154	-1.3044474626396	7.95579235487447	3.45037548677686e-06	0.00571911278729003	4.86625544406747	MSC	cg06102330	2.51168530778154	2.24267133859676	Hypermethylation	chr8:72756932	In DMR	Hypermethylation_In DMR
cg03338522	-1.79445745862206	1.77615371751051	-7.95535240072864	3.45236327722775e-06	0.00571911278729003	4.86568790040761	RADIL	cg03338522	-1.79445745862206	2.24267133859676	Hypomethylation	chr7:4913562	In DMR	Hypomethylation_In DMR
cg15044270	-0.915644625137336	-1.04506255588144	-7.9552415326969	3.45286439134384e-06	0.00571911278729003	4.86554487595858	TM4SF19	cg15044270	-0.915644625137336	2.24267133859676	Non-significant	chr3:196065485	In DMR	Non-significant_In DMR
cg12912529	-1.5583905394894	1.34291846222163	-7.95401777364676	3.45840083922929e-06	0.00571912655734704	4.86396606859949		cg12912529	-1.5583905394894	2.24267029293587	Hypomethylation	chr5:12794800	In DMR	Hypomethylation_In DMR
cg24579970	-1.37196211039471	0.130624317732875	-7.95367538344139	3.45995155356429e-06	0.00571986235928437	4.86352430602912	CAMTA1	cg24579970	-1.37196211039471	2.24261442178783	Hypomethylation	chr1:7123315	In DMR	Hypomethylation_In DMR
cg21585438	2.78965061682597	-1.03668727175211	7.95173074326709	3.46877308278432e-06	0.00573261368978737	4.86101498046213		cg21585438	2.78965061682597	2.24164732353955	Hypermethylation	chr4:62067189	In DMR	Hypermethylation_In DMR
cg07817928	-1.36401308009021	1.0319584361278	-7.94892780207402	3.48153040919367e-06	0.00574332093717565	4.85739725256146	OR10C1	cg07817928	-1.36401308009021	2.24083691463473	Hypomethylation	chr6:29407979	In DMR	Hypomethylation_In DMR
cg09526758	1.46482274148845	-0.920543174226929	7.94881684975838	3.48203642755625e-06	0.00574332093717565	4.85725402644749	LMO3;LMO3	cg09526758	1.46482274148845	2.24083691463473	Hypermethylation	chr12:16758047	In DMR	Hypermethylation_In DMR
cg16063416	-1.48323061423594	1.72896198011125	-7.94749520380871	3.48807007610313e-06	0.00574980856824062	4.85554781678537	SLC4A1;SLC4A1	cg16063416	-1.48323061423594	2.24034661429137	Hypomethylation	chr17:42345478	In DMR	Hypomethylation_In DMR
cg20228890	-1.4561878863514	0.648743593960793	-7.94336277756488	3.5070077466728e-06	0.00576999333335202	4.85021149467219		cg20228890	-1.4561878863514	2.23882468862765	Hypomethylation	chr12:131920016	In DMR	Hypomethylation_In DMR
cg20799165	-1.27520384430148	0.0690144161919776	-7.94196574858653	3.51343470618745e-06	0.00577660937645499	4.84840696657903	LOC286094	cg20799165	-1.27520384430148	2.23832699915165	Hypomethylation	chr8:136302154	In DMR	Hypomethylation_In DMR
cg27454298	-1.14095785078398	1.29572240324503	-7.94130218400635	3.51649180293249e-06	0.00577665748248056	4.84754975774887	EBF3	cg27454298	-1.14095785078398	2.23832338248085	Hypomethylation	chr10:131666169	In DMR	Hypomethylation_In DMR
cg20051292	1.76241211132479	-0.531753931439895	7.94011230854005	3.5219807690757e-06	0.0057817552130909	4.84601250381592	RGS22	cg20051292	1.76241211132479	2.23794029935756	Hypermethylation	chr8:101118512	In DMR	Hypermethylation_In DMR
cg09871315	1.67760116703852	0.532896115055775	7.93567632413292	3.54252495685855e-06	0.00580442842390982	4.84027982587861	HOXA2	cg09871315	1.67760116703852	2.23624053984678	Hypermethylation	chr7:27142682	In DMR	Hypermethylation_In DMR
cg25406518	-1.01301532489939	-0.378326113122702	-7.9349462079275	3.54591855291897e-06	0.00580814906381174	4.839336041341	DAK;DDB1	cg25406518	-1.01301532489939	2.23596224617157	Hypomethylation	chr11:61102165	In DMR	Hypomethylation_In DMR
cg05962079	-1.9744871237323	2.80769180054508	-7.93157235499662	3.56164541596356e-06	0.00582100657371332	4.83497392687133	PLCH2	cg05962079	-1.9744871237323	2.23500191026231	Hypomethylation	chr1:2428333	In DMR	Hypomethylation_In DMR
cg17353412	1.53403849662106	0.976638101995899	7.92865035486258	3.57532617243505e-06	0.00583599017962373	4.83119481916244	HOXA2	cg17353412	1.53403849662106	2.23388544757687	Hypermethylation	chr7:27141774	In DMR	Hypermethylation_In DMR
cg19691505	-1.93104255133682	0.284057442920255	-7.92676059760219	3.58420384054518e-06	0.00584126490178339	4.82875014699158	SDK1;SDK1	cg19691505	-1.93104255133682	2.23349309802771	Hypomethylation	chr7:4175336	In DMR	Hypomethylation_In DMR
cg01758805	1.90808045431388	-1.55865193091824	7.92508151091348	3.59211156270515e-06	0.00584862431023169	4.82657761577942	STOX2;STOX2	cg01758805	1.90808045431388	2.23294627489818	Hypermethylation	chr4:184826953	In DMR	Hypermethylation_In DMR
cg19712979	-1.05622064693845	-0.338166344018675	-7.92303636385831	3.601768418373e-06	0.00585513258695252	4.82393094966718	HSD17B8	cg19712979	-1.05622064693845	2.23246326606901	Hypomethylation	chr6:33173307	In DMR	Hypomethylation_In DMR
cg19951244	1.56563600583456	-0.860782439638629	7.92225432288676	3.60546840952723e-06	0.00585930600213744	4.82291875009362		cg19951244	1.56563600583456	2.23215382037967	Hypermethylation	chr5:172672766	In DMR	Hypermethylation_In DMR
cg27534912	-1.53142225290817	0.1736939935348	-7.91463584764743	3.64172589657308e-06	0.0058812743562068	4.81305393331785	CD1C	cg27534912	-1.53142225290817	2.23052856067491	Hypomethylation	chr1:158258802	In DMR	Hypomethylation_In DMR
cg09571314	-0.901757483831335	0.364856604868857	-7.91150078679187	3.65675895876609e-06	0.00588765155624415	4.80899227986429	OBSL1	cg09571314	-0.901757483831335	2.23005790038222	Non-significant	chr2:220427157	In DMR	Non-significant_In DMR
cg17339327	-1.37033589143558	0.437827721301586	-7.9113180570394	3.65763721390296e-06	0.00588765155624415	4.80875550317229	STK19;STK19;DOM3Z;STK19	cg17339327	-1.37033589143558	2.23005790038222	Hypomethylation	chr6:31939025	In DMR	Hypomethylation_In DMR
cg11976166	2.56379238857104	-1.56520561183817	7.91121048040982	3.65815436538716e-06	0.00588765155624415	4.80861610599302	TGFB2;TGFB2	cg11976166	2.56379238857104	2.23005790038222	Hypermethylation	chr1:218520090	In DMR	Hypermethylation_In DMR
cg03580247	-1.374471013856	0.986227841411298	-7.91120203417778	3.65819497213272e-06	0.00588765155624415	4.80860516134985	SLC4A1;SLC4A1	cg03580247	-1.374471013856	2.23005790038222	Hypomethylation	chr17:42345488	In DMR	Hypomethylation_In DMR
cg10297701	-1.4311277561583	1.42644545130945	-7.90821714878705	3.67257550008274e-06	0.0059052840892322	4.80473675635336	HLA-DOA	cg10297701	-1.4311277561583	2.2287592046689	Hypomethylation	chr6:32972902	In DMR	Hypomethylation_In DMR
cg16341690	-2.18687269466235	1.55736268791085	-7.906820570257	3.67932461635094e-06	0.00591062434062966	4.80292639292583		cg16341690	-2.18687269466235	2.22836664206814	Hypomethylation	chr14:23291090	In DMR	Hypomethylation_In DMR
cg07882863	-1.33316790342304	0.947337668973879	-7.90531965618983	3.68659270359975e-06	0.00591495233978711	4.800980496109	TAAR9	cg07882863	-1.33316790342304	2.22804875038531	Hypomethylation	chr6:132858438	In DMR	Hypomethylation_In DMR
cg19063972	2.39652140187343	-1.60986158784564	7.90497513142694	3.68826320540826e-06	0.00591559521182596	4.80053378689323	SOX21	cg19063972	2.39652140187343	2.22800155125474	Hypermethylation	chr13:95364908	In DMR	Hypermethylation_In DMR
cg17477806	-1.38302345874303	1.51570332785095	-7.90157744342103	3.70478095133363e-06	0.00593125642918138	4.79612752733463	SEMA6B	cg17477806	-1.38302345874303	2.22685329947517	Hypomethylation	chr19:4543865	In DMR	Hypomethylation_In DMR
cg14511586	-1.79262274565642	1.9271208348166	-7.89964494661314	3.7142109216783e-06	0.00593716574805159	4.79362071217338	LYPLA2	cg14511586	-1.79262274565642	2.22642082669136	Hypomethylation	chr1:24116942	In DMR	Hypomethylation_In DMR
cg15572496	-1.08301349400989	0.472452902200116	-7.89656787180552	3.72927896928397e-06	0.00595513920980472	4.78962815173935	TH;TH;TH	cg15572496	-1.08301349400989	2.22510808181456	Hypomethylation	chr11:2189856	In DMR	Hypomethylation_In DMR
cg04003850	2.60148185452752	-1.26428625218424	7.896408760386	3.73005988946779e-06	0.00595513920980472	4.7894216680277	FGF12;FGF12;FGF12	cg04003850	2.60148185452752	2.22510808181456	Hypermethylation	chr3:192126165	In DMR	Hypermethylation_In DMR
cg06259800	-1.3500437119711	0.563501071049512	-7.89473283684961	3.73829594322472e-06	0.0059664467914071	4.78724656961457	BTNL2	cg06259800	-1.3500437119711	2.22428422804783	Hypomethylation	chr6:32362626	In DMR	Hypomethylation_In DMR
cg20747380	1.20433310944349	0.220070017910785	7.89385133736694	3.74263571491397e-06	0.00597153071747246	4.78610236713163	HOXA2;HOXA2	cg20747380	1.20433310944349	2.22391432934959	Hypermethylation	chr7:27142275	In DMR	Hypermethylation_In DMR
cg16300300	3.60228711250214	-1.01986633041414	7.8923776039756	3.74990316631421e-06	0.00597617003353468	4.78418920654649		cg16300300	3.60228711250214	2.22357705450335	Hypermethylation	chr13:28501366	In DMR	Hypermethylation_In DMR
cg09938466	2.31934722190871	-1.9202112897061	7.89080722321081	3.75766379211049e-06	0.00598154385925495	4.78215026741783		cg09938466	2.31934722190871	2.22318670848318	Hypermethylation	chr1:229542868	In DMR	Hypermethylation_In DMR
cg00174851	1.48094999053437	0.14058692146459	7.88344734493652	3.79426446548076e-06	0.00601494483008624	4.77259009163945	AKR1B1	cg00174851	1.48094999053437	2.22076835171549	Hypermethylation	chr7:134142981	In DMR	Hypermethylation_In DMR
cg01938650	2.16800619553768	-0.87031115718611	7.88039043442447	3.80957812690577e-06	0.00602787316561536	4.76861720178976	PCDH7;PCDH7;PCDH7	cg01938650	2.16800619553768	2.21983589438874	Hypermethylation	chr4:30723290	In DMR	Hypermethylation_In DMR
cg13594957	-1.17511081893536	0.639749323213263	-7.88019150762405	3.8105769379705e-06	0.00602787316561536	4.76835862559908	ASB10;ASB10;ASB10	cg13594957	-1.17511081893536	2.21983589438874	Hypomethylation	chr7:150884641	In DMR	Hypomethylation_In DMR
cg15959715	2.46671300153259	-0.471504896282992	7.8753125469489	3.83516186604377e-06	0.00605195754457783	4.76201505210392	GAD2;GAD2	cg15959715	2.46671300153259	2.21810412728141	Hypermethylation	chr10:26506713	In DMR	Hypermethylation_In DMR
cg14567424	-1.65115908209349	1.46794814211379	-7.87478838239878	3.83781316523856e-06	0.00605429439691463	4.76133335279425	GSTP1	cg14567424	-1.65115908209349	2.21793646480546	Hypomethylation	chr11:67349598	In DMR	Hypomethylation_In DMR
cg25553466	-2.35502519483922	0.415670980182961	-7.87265633524649	3.84861753726859e-06	0.00606763779208233	4.75856015850651	JAKMIP3	cg25553466	-2.35502519483922	2.21698035234065	Hypomethylation	chr10:133945935	In DMR	Hypomethylation_In DMR
cg18403673	2.18114449693563	-1.36691331587793	7.8713732622898	3.85513528300441e-06	0.00606991688460474	4.75689095312185	MACROD1	cg18403673	2.18114449693563	2.21681725568004	Hypermethylation	chr11:63828569	In DMR	Hypermethylation_In DMR
cg10008137	-1.62266578250936	0.45727008060629	-7.86158495271335	3.90524721052677e-06	0.00612332539903259	4.74414979021799	GPX6	cg10008137	-1.62266578250936	2.2130126611507	Hypomethylation	chr6:28481921	In DMR	Hypomethylation_In DMR
cg09524946	1.77595282005498	-0.631726037051465	7.85999814077261	3.91343626166119e-06	0.00612873459581619	4.74208309511885		cg09524946	1.77595282005498	2.2126291853159	Hypermethylation	chr13:50706810	In DMR	Hypermethylation_In DMR
cg01506471	-1.54738578750809	0.628916562923656	-7.85666487123686	3.93069797326734e-06	0.00614274949047578	4.73774069995564	SDK1	cg01506471	-1.54738578750809	2.21163719542802	Hypomethylation	chr7:3990479	In DMR	Hypomethylation_In DMR
cg08084967	-1.90194322778956	1.37527483538883	-7.85269459846313	3.95136455083046e-06	0.00615830182660781	4.73256654402916	THSD7B	cg08084967	-1.90194322778956	2.21053902955787	Hypomethylation	chr2:137747719	In DMR	Hypomethylation_In DMR
cg16210324	-1.7014407082315	1.32554722239331	-7.85138818788109	3.95819017346804e-06	0.00616522462278461	4.73086354407315	PARK2;PARK2;PARK2	cg16210324	-1.7014407082315	2.21005109576594	Hypomethylation	chr6:161860561	In DMR	Hypomethylation_In DMR
cg16084363	-2.20973901256547	0.840738050446782	-7.8505692049242	3.96247554004469e-06	0.00616818479793977	4.7297958263605		cg16084363	-2.20973901256547	2.20984262336124	Hypomethylation	chr7:38331753	In DMR	Hypomethylation_In DMR
cg01671881	-1.90394613666097	-0.0576424076571129	-7.84506397977626	3.99141067255495e-06	0.0061983044623727	4.72261630581786	C20orf71;C20orf71	cg01671881	-1.90394613666097	2.2077270949117	Hypomethylation	chr20:31804901	In DMR	Hypomethylation_In DMR
cg06813578	2.22662098492123	-1.21303470718014	7.84242941835559	4.0053374481045e-06	0.00620874792679126	4.71917908614914	TNFAIP8L3	cg06813578	2.22662098492123	2.20699597201516	Hypermethylation	chr15:51386254	In DMR	Hypermethylation_In DMR
cg19909239	1.36095261777447	-1.06336097996654	7.84141752325351	4.0107002838637e-06	0.00621147677155918	4.71785865893819	PITX2;PITX2	cg19909239	1.36095261777447	2.20680513452671	Hypermethylation	chr4:111555503	In DMR	Hypermethylation_In DMR
cg09926046	-1.69486380496795	1.13911240020708	-7.84048319862393	4.01565881483407e-06	0.00621729471310332	4.71663933394984	DSCAML1	cg09926046	-1.69486380496795	2.20639854565406	Hypomethylation	chr11:117299471	In DMR	Hypomethylation_In DMR
cg24834740	2.67608083413923	-1.67363473139035	7.83868520085207	4.02521933712223e-06	0.00622334717003427	4.71429256258362	PPP1R16B	cg24834740	2.67608083413923	2.20597597117934	Hypermethylation	chr20:37434552	In DMR	Hypermethylation_In DMR
cg23056157	1.98962300992339	-0.446953977490514	7.83433282052106	4.04846300473711e-06	0.00624342218395262	4.70861001045327	NALCN	cg23056157	1.98962300992339	2.20457729682241	Hypermethylation	chr13:102069010	In DMR	Hypermethylation_In DMR
cg14373923	2.30694223571926	-1.16092757300607	7.82999723205576	4.07175941913452e-06	0.00626105106804961	4.70294689678823	BHLHE23	cg14373923	2.30694223571926	2.2033527538923	Hypermethylation	chr20:61638433	In DMR	Hypermethylation_In DMR
cg20283771	-1.03365484451798	0.00514803781380928	-7.82587487116953	4.09404277649485e-06	0.00627974319595831	4.69755999789228	CBFA2T3;CBFA2T3	cg20283771	-1.03365484451798	2.20205811595367	Hypomethylation	chr16:88943542	In DMR	Hypomethylation_In DMR
cg13577076	2.30695159549603	-0.799713953107352	7.82572754441737	4.09484155293711e-06	0.00627974319595831	4.69736743698843	PRKAR1B;PRKAR1B;PRKAR1B;PRKAR1B;PRKAR1B;PRKAR1B	cg13577076	2.30695159549603	2.20205811595367	Hypermethylation	chr7:752456	In DMR	Hypermethylation_In DMR
cg12975862	2.42617655225833	-1.32872562854175	7.82545388123896	4.09632574172872e-06	0.00628015741881207	4.69700974261783	FBN1	cg12975862	2.42617655225833	2.20202947007418	Hypermethylation	chr15:48937319	In DMR	Hypermethylation_In DMR
cg15698171	-1.41572865197253	-0.129674392990365	-7.82436571515902	4.10223299765749e-06	0.00628431210122058	4.69558734569198	MYT1	cg15698171	-1.41572865197253	2.20174225449266	Hypomethylation	chr20:62795464	In DMR	Hypomethylation_In DMR
cg16588297	-1.2423662054735	2.22323267835465	-7.82105382818003	4.12026801195864e-06	0.00630181470739594	4.69125724815237	LOC407835	cg16588297	-1.2423662054735	2.2005343705588	Hypomethylation	chr7:128765024	In DMR	Hypomethylation_In DMR
cg27394114	-1.00714077523914	0.70099207489013	-7.82056435666094	4.12294061537505e-06	0.00630228224076642	4.69061716999347		cg27394114	-1.00714077523914	2.20050215132662	Hypomethylation	chr7:157261038	In DMR	Hypomethylation_In DMR
cg04791242	-2.35748204830569	2.80265786268056	-7.81328365549984	4.16291366998578e-06	0.00634247185523894	4.68109251407886		cg04791242	-2.35748204830569	2.19774145128661	Hypomethylation	chr2:240428286	In DMR	Hypomethylation_In DMR
cg13481638	2.09798349291456	-1.28856998084502	7.81285769080668	4.16526509974476e-06	0.00634247185523894	4.6805350475611		cg13481638	2.09798349291456	2.19774145128661	Hypermethylation	chr11:91957660	In DMR	Hypermethylation_In DMR
cg07132005	-1.48690334699144	0.160871076601346	-7.81278306342473	4.16567720707352e-06	0.00634247185523894	4.68043737909317	PTPRZ1	cg07132005	-1.48690334699144	2.19774145128661	Hypomethylation	chr7:121651858	In DMR	Hypomethylation_In DMR
cg15071391	-2.01625424457035	1.19347643422815	-7.81158213907857	4.17231493691715e-06	0.00634811810191979	4.67886556996104	MTMR6	cg15071391	-2.01625424457035	2.19735500212277	Hypomethylation	chr13:25862639	In DMR	Hypomethylation_In DMR
cg05293738	2.55945661343217	-1.3603384388657	7.81056886079842	4.17792428897186e-06	0.00635214559980367	4.67753920977393	PREX2;PREX2	cg05293738	2.55945661343217	2.19707955584755	Hypermethylation	chr8:68864318	In DMR	Hypermethylation_In DMR
cg00953355	2.15825630940242	-1.68566330465233	7.80886508026687	4.18737429916816e-06	0.00635943105103613	4.67530869032183		cg00953355	2.15825630940242	2.19658173693779	Hypermethylation	chr17:70114129	In DMR	Hypermethylation_In DMR
cg20686234	3.17273827989282	-1.98762336589291	7.80353056040622	4.2171099413423e-06	0.00639145533938305	4.66832247215792	SARM1	cg20686234	3.17273827989282	2.19440024138789	Hypermethylation	chr17:26699485	In DMR	Hypermethylation_In DMR
cg16178855	-1.43501666475231	1.19247497651825	-7.80054329143608	4.23385987549389e-06	0.0064049258789568	4.66440862615951	PMEPA1;PMEPA1;PMEPA1;PMEPA1	cg16178855	-1.43501666475231	2.19348589176571	Hypomethylation	chr20:56269979	In DMR	Hypomethylation_In DMR
cg14645526	2.6140916993337	-1.4472366930543	7.79273081155702	4.27800168568925e-06	0.00643313617015739	4.65416732114159		cg14645526	2.6140916993337	2.19157725579347	Hypermethylation	chr11:91959086	In DMR	Hypermethylation_In DMR
cg22743761	1.42165090677086	-1.19701822286658	7.79124402856622	4.28645772287632e-06	0.00643313617015739	4.65221739567435	TBR1	cg22743761	1.42165090677086	2.19157725579347	Hypermethylation	chr2:162273648	In DMR	Hypermethylation_In DMR
cg23529278	-1.63102827935416	2.07981393616545	-7.79075218286529	4.28925900501123e-06	0.00643313617015739	4.65157227238153	SCN4A	cg23529278	-1.63102827935416	2.19157725579347	Hypomethylation	chr17:62019024	In DMR	Hypomethylation_In DMR
cg14647877	-1.10437604863732	0.625649788379344	-7.78901247695301	4.2991830915378e-06	0.00644223076574741	4.64929015147946	CLIC1;DDAH2	cg14647877	-1.10437604863732	2.19096372246949	Hypomethylation	chr6:31698698	In DMR	Hypomethylation_In DMR
cg26111757	-1.77649610787596	-0.247794022633391	-7.78616060858223	4.31550448963658e-06	0.00645920342715745	4.64554824406906	C20orf185	cg26111757	-1.77649610787596	2.1898210375035	Hypomethylation	chr20:31642120	In DMR	Hypomethylation_In DMR
cg05391338	-1.37206026563833	0.408082123856118	-7.78428908913651	4.32625120831727e-06	0.00646750142242829	4.64309205640388	PATE1	cg05391338	-1.37206026563833	2.18926346709496	Hypomethylation	chr11:125616160	In DMR	Hypomethylation_In DMR
cg07121199	0.894588397013264	-0.563460435951316	7.78410670297448	4.32730003942469e-06	0.00646750142242829	4.64285266742431	MFSD4	cg07121199	0.894588397013264	2.18926346709496	Non-significant	chr1:205537752	In DMR	Non-significant_In DMR
cg05392577	-1.84625475587473	1.19419537590936	-7.78235421106038	4.337391766502e-06	0.00647697008091498	4.64055222828437		cg05392577	-1.84625475587473	2.18862810907912	Hypomethylation	chr2:78769016	In DMR	Hypomethylation_In DMR
cg02153286	-1.72400145253691	1.49710708605971	-7.77942223788031	4.35433171430865e-06	0.00648846764948615	4.63670261142549		cg02153286	-1.72400145253691	2.18785785635052	Hypomethylation	chr6:436928	In DMR	Hypomethylation_In DMR
cg25397922	2.10059517848033	-0.54485262768191	7.77906846159397	4.35638048026508e-06	0.00648846764948615	4.63623803375898		cg25397922	2.10059517848033	2.18785785635052	Hypermethylation	chr4:113431869	In DMR	Hypermethylation_In DMR
cg13258195	-1.55235272456317	0.938025665369597	-7.77702353962741	4.36824306484029e-06	0.00650408218246897	4.63355232458154		cg13258195	-1.55235272456317	2.18681397984214	Hypomethylation	chr17:80300821	In DMR	Hypomethylation_In DMR
cg09333723	-0.9872349736888	0.162292429903986	-7.7758019173689	4.37534612718021e-06	0.00650547646280661	4.63194763565786	LOC149620	cg09333723	-0.9872349736888	2.18672089009549	Non-significant	chr1:111822068	In DMR	Non-significant_In DMR
cg17305266	2.38735585752896	-0.997670380844827	7.77085379492559	4.40424300335415e-06	0.00653154495539472	4.62544589357769	FOXF2	cg17305266	2.38735585752896	2.1849840796373	Hypermethylation	chr6:1391265	In DMR	Hypermethylation_In DMR
cg17849530	-1.35293815857692	1.20717101254639	-7.76944310047139	4.41251865510497e-06	0.00653660089354487	4.62359167136246	FAM107B;FAM107B	cg17849530	-1.35293815857692	2.18464803102346	Hypomethylation	chr10:14816693	In DMR	Hypomethylation_In DMR
cg15938671	-1.58028426061272	1.481792488282	-7.76781293174234	4.42210248619969e-06	0.0065424183961	4.6214486420976		cg15938671	-1.58028426061272	2.1842616856303	Hypomethylation	chr6:170560157	In DMR	Hypomethylation_In DMR
cg21721022	-1.24201919412977	0.21523638045293	-7.76737803221759	4.42466302899863e-06	0.0065424183961	4.62087686100778	OR10C1	cg21721022	-1.24201919412977	2.1842616856303	Hypomethylation	chr6:29407834	In DMR	Hypomethylation_In DMR
cg01242698	-1.30958520207571	-0.165659894414267	-7.76575348648258	4.43424180625369e-06	0.0065424183961	4.61874077868488		cg01242698	-1.30958520207571	2.1842616856303	Hypomethylation	chr13:112908629	In DMR	Hypomethylation_In DMR
cg04481096	1.65107247946883	0.457370670740508	7.76510161581548	4.43809163467023e-06	0.00654421869001253	4.6178835485468	HOXA2	cg04481096	1.65107247946883	2.18414219615233	Hypermethylation	chr7:27142100	In DMR	Hypermethylation_In DMR
cg15488722	1.74375995682874	0.0820997116191588	7.76075636354717	4.46384515767136e-06	0.00657400272661729	4.61216796421765	FREM2	cg15488722	1.74375995682874	2.18217012012744	Hypermethylation	chr13:39262147	In DMR	Hypermethylation_In DMR
cg23811464	4.25576015101725	-2.83029068375437	7.76023625665626	4.46693840200691e-06	0.00657550829670092	4.61148366664257	SOX5	cg23811464	4.25576015101725	2.18207066992262	Hypermethylation	chr12:24716204	In DMR	Hypermethylation_In DMR
cg20315124	-1.33772646977629	0.656073193679112	-7.75760267730832	4.4826362884519e-06	0.00659298758268776	4.60801814991337		cg20315124	-1.33772646977629	2.18091774221099	Hypomethylation	chr5:26669632	In DMR	Hypomethylation_In DMR
cg26061593	-1.06809999437036	0.395464883078088	-7.75559887521087	4.49461969625745e-06	0.00660497853659721	4.6053807367463		cg26061593	-1.06809999437036	2.1801285893216	Hypomethylation	chr4:8643968	In DMR	Hypomethylation_In DMR
cg05489054	-1.09533399419242	0.0760815323539582	-7.75481478517983	4.49931811417865e-06	0.00660812838434157	4.60434856861554		cg05489054	-1.09533399419242	2.17992152802583	Hypomethylation	chr10:131214173	In DMR	Hypomethylation_In DMR
cg19729116	2.70070625850887	-1.06817598966979	7.75351685037815	4.50710710517279e-06	0.00661393436563857	4.6026398007278	BTN1A1	cg19729116	2.70070625850887	2.17954011918682	Hypermethylation	chr6:26501981	In DMR	Hypermethylation_In DMR
cg08721908	1.26181663602229	0.629205908472012	7.74993607322538	4.52867024402281e-06	0.00663052908899024	4.59792444416315	ANKRD20B	cg08721908	1.26181663602229	2.17845181529645	Hypermethylation	chr2:95522902	In DMR	Hypermethylation_In DMR
cg04272615	-1.64430547895591	1.15597187598386	-7.74967078098646	4.53027218362184e-06	0.00663099765067433	4.59757502543726	TNXB	cg04272615	-1.64430547895591	2.17842112595609	Hypomethylation	chr6:32065702	In DMR	Hypomethylation_In DMR
cg19579167	2.86572400771247	-1.09507506854982	7.74618338095547	4.55138677048362e-06	0.0066484910516601	4.59298086942463	EPB41L3	cg19579167	2.86572400771247	2.17727691143356	Hypermethylation	chr18:5543878	In DMR	Hypermethylation_In DMR
cg25729826	2.39735550352235	-0.713579535113353	7.74522759704219	4.55719190532485e-06	0.0066484910516601	4.59172147671183	CASR	cg25729826	2.39735550352235	2.17727691143356	Hypermethylation	chr3:121903095	In DMR	Hypermethylation_In DMR
cg14377593	3.0593173322238	-2.10446193006917	7.74498572044409	4.55866224046857e-06	0.0066484910516601	4.59140274770523	TFPI2	cg14377593	3.0593173322238	2.17727691143356	Hypermethylation	chr7:93520183	In DMR	Hypermethylation_In DMR
cg00015058	2.72997995045834	-2.06061377515967	7.74324821133723	4.56923920648103e-06	0.00665112243389797	4.58911294398023		cg00015058	2.72997995045834	2.17710505759708	Hypermethylation	chr2:66652949	In DMR	Hypermethylation_In DMR
cg10372751	-1.36786279954583	1.51833953645547	-7.74310963257135	4.57008392137214e-06	0.00665112243389797	4.58893029846181		cg10372751	-1.36786279954583	2.17710505759708	Hypomethylation	chr12:42680888	In DMR	Hypomethylation_In DMR
cg07197585	-2.80523777726978	2.74075324320101	-7.74182194864845	4.57794104212515e-06	0.00665279958832299	4.58723302078781	EPHX4	cg07197585	-2.80523777726978	2.17699555922288	Hypomethylation	chr1:92494997	In DMR	Hypomethylation_In DMR
cg02085119	-1.36754791246734	-0.307229549150482	-7.73366810603062	4.62802937074205e-06	0.00670061370354949	4.5764804299988	MAL2	cg02085119	-1.36754791246734	2.17388541881273	Hypomethylation	chr8:120219902	In DMR	Hypomethylation_In DMR
cg27247697	2.01748622791962	-0.817208648427431	7.73106008557407	4.64417332299827e-06	0.00671412166570044	4.57303932519258	CD8A;CD8A;CD8A;CD8A;CD8A;CD8A	cg27247697	2.01748622791962	2.1730107932245	Hypermethylation	chr2:87018054	In DMR	Hypermethylation_In DMR
cg09892262	-1.44559615279881	0.736700957193407	-7.72816119760186	4.6621882865838e-06	0.00672325457046677	4.5692133763015	KRTAP24-1	cg09892262	-1.44559615279881	2.17242044423303	Hypomethylation	chr21:31655654	In DMR	Hypomethylation_In DMR
cg07970874	-1.41104043335602	0.608315064021239	-7.72562967552317	4.67798124004012e-06	0.00674227001266056	4.56587135974724	KCNK16;KCNK16;KCNK16;KCNK16	cg07970874	-1.41104043335602	2.1711938589553	Hypomethylation	chr6:39290526	In DMR	Hypomethylation_In DMR
cg13869401	2.80625381127555	-1.99831911683935	7.72258154096855	4.69707283494552e-06	0.00675848763276645	4.56184619711966		cg13869401	2.80625381127555	2.17015047657717	Hypermethylation	chr5:54179537	In DMR	Hypermethylation_In DMR
cg20988651	-1.71413354284883	0.947539757724975	-7.72199564474465	4.70075203163256e-06	0.00676044374855818	4.56107235970053	NOTCH4	cg20988651	-1.71413354284883	2.17002479648068	Hypomethylation	chr6:32178298	In DMR	Hypomethylation_In DMR
cg06399148	2.67467313195187	-1.77486073404959	7.72094319791467	4.70736870285457e-06	0.00676149924525401	4.5596821985827	BAALC;BAALC;C8orf56	cg06399148	2.67467313195187	2.16995699610735	Hypermethylation	chr8:104153148	In DMR	Hypermethylation_In DMR
cg07665115	-1.21315403961766	0.064352780691577	-7.72087547285408	4.70779482632509e-06	0.00676149924525401	4.55959273651084	OC90	cg07665115	-1.21315403961766	2.16995699610735	Hypomethylation	chr8:133062851	In DMR	Hypomethylation_In DMR
cg10499901	-1.88768828483958	0.380335238611076	-7.71889887720415	4.72024962816506e-06	0.0067748753318342	4.55698146375275	C20orf185	cg10499901	-1.88768828483958	2.169098692069	Hypomethylation	chr20:31643062	In DMR	Hypomethylation_In DMR
cg04387059	-1.5166738380558	0.917734532539857	-7.71681055094309	4.73344664406287e-06	0.00678668967233181	4.55422201751507	CLIC1;DDAH2	cg04387059	-1.5166738380558	2.16834200887177	Hypomethylation	chr6:31698722	In DMR	Hypomethylation_In DMR
cg24902038	-1.22332418783348	0.266552961187301	-7.7161919294891	4.73736352461947e-06	0.00679001843425946	4.55340447950395	PLCH2	cg24902038	-1.22332418783348	2.16812904664935	Hypomethylation	chr1:2428882	In DMR	Hypomethylation_In DMR
cg01085537	-1.49889673229173	1.43567199806216	-7.71430688992072	4.74932022113798e-06	0.00679397828513773	4.55091299392328		cg01085537	-1.49889673229173	2.16787584555253	Hypomethylation	chr10:130507803	In DMR	Hypomethylation_In DMR
cg09087503	3.14626787893731	-1.27893926001439	7.70513887560509	4.8079330576765e-06	0.00684941194543137	4.53878872098145	SND1;LRRC4	cg09087503	3.14626787893731	2.1643467131524	Hypermethylation	chr7:127672473	In DMR	Hypermethylation_In DMR
cg17418055	-0.903745697337117	-0.874279154810654	-7.70415762479006	4.81425192597894e-06	0.00685652551551176	4.53749039692061	DEFB124	cg17418055	-0.903745697337117	2.16389590349144	Non-significant	chr20:30061002	In DMR	Non-significant_In DMR
cg22705010	-1.13623237525986	0.980232113570903	-7.70188223739047	4.82893862668194e-06	0.00687554947409961	4.5344792643781	COL11A2;COL11A2;COL11A2	cg22705010	-1.13623237525986	2.16269258854734	Hypomethylation	chr6:33132523	In DMR	Hypomethylation_In DMR
cg09854734	1.841434615086	-0.333136274192183	7.69377871522208	4.88163286911735e-06	0.00692199702641177	4.5237498489427	CMTM2	cg09854734	1.841434615086	2.15976859160838	Hypermethylation	chr16:66613273	In DMR	Hypermethylation_In DMR
cg06367693	2.05093244255443	-1.25122172310874	7.68737073449253	4.92373570946201e-06	0.0069721413731954	4.51525918230061	STOX2;STOX2	cg06367693	2.05093244255443	2.15663381534056	Hypermethylation	chr4:184827491	In DMR	Hypermethylation_In DMR
cg13793580	-1.79122328830302	0.585976609758312	-7.68550636553059	4.93605790568976e-06	0.00698333496948635	4.51278783415308	LRRIQ4	cg13793580	-1.79122328830302	2.15593712566477	Hypomethylation	chr3:169540297	In DMR	Hypomethylation_In DMR
cg09685763	-1.49881822454136	0.00435559886448813	-7.68456708883529	4.94227833112908e-06	0.00698738831895591	4.5115425825231	C20orf160	cg09685763	-1.49881822454136	2.15568512047923	Hypomethylation	chr20:30597590	In DMR	Hypomethylation_In DMR
cg18920494	-0.79152362343546	-1.04832713854171	-7.68451734837886	4.94260797373371e-06	0.00698738831895591	4.51147663552447		cg18920494	-0.79152362343546	2.15568512047923	Non-significant	chr12:34532098	In DMR	Non-significant_In DMR
cg02434443	3.22243708780708	-1.65029547754663	7.68072269218022	4.9678253719066e-06	0.00700384939758804	4.50644461918141	INSC;INSC	cg02434443	3.22243708780708	2.154663201038	Hypermethylation	chr11:15136456	In DMR	Hypermethylation_In DMR
cg25786651	-1.00198637988754	-0.190251255649922	-7.68065335670581	4.96828741529103e-06	0.00700384939758804	4.50635265687299	ASB10;ASB10;ASB10	cg25786651	-1.00198637988754	2.154663201038	Hypomethylation	chr7:150884486	In DMR	Hypomethylation_In DMR
cg00346300	-1.24103364349762	0.652444555245757	-7.68023090309842	4.97110358638989e-06	0.00700384939758804	4.50579232647385		cg00346300	-1.24103364349762	2.154663201038	Hypomethylation	chr2:492809	In DMR	Hypomethylation_In DMR
cg11945668	-1.64980521603507	1.10739498123655	-7.67705143394719	4.99235333623713e-06	0.00701877162794414	4.50157440202923		cg11945668	-1.64980521603507	2.15373888813875	Hypomethylation	chr6:436905	In DMR	Hypomethylation_In DMR
cg07699648	-1.5123815054325	1.07273684663982	-7.67493677089453	5.0065401510128e-06	0.00703164777368993	4.49876831267781	HLA-DOA	cg07699648	-1.5123815054325	2.15294289188395	Hypomethylation	chr6:32974479	In DMR	Hypomethylation_In DMR
cg13356896	2.35754690558877	-0.140399936290212	7.67392256086849	5.01335951249163e-06	0.0070351609598109	4.49742227611877	BOLL;BOLL	cg13356896	2.35754690558877	2.15272596174622	Hypermethylation	chr2:198650987	In DMR	Hypermethylation_In DMR
cg06515235	2.23694434839426	-1.03411892591567	7.6735537532137	5.01584176230538e-06	0.0070351609598109	4.49693276876346		cg06515235	2.23694434839426	2.15272596174622	Hypermethylation	chr13:28501021	In DMR	Hypermethylation_In DMR
cg18168101	1.68880394163283	-0.307132432094562	7.67306014311851	5.01916604243118e-06	0.00703791522779019	4.49627758632589	C8orf56;BAALC;BAALC	cg18168101	1.68880394163283	2.1525559685785	Hypermethylation	chr8:104153627	In DMR	Hypermethylation_In DMR
cg20107395	2.6432631825865	-0.914792206040924	7.6719311074569	5.02677851218543e-06	0.00704225505646412	4.49477886298816	DOK5;DOK5	cg20107395	2.6432631825865	2.15228824969909	Hypermethylation	chr20:53092334	In DMR	Hypermethylation_In DMR
cg08473330	1.61208144529925	-0.69336623924663	7.67100369917167	5.03304072821042e-06	0.00704225505646412	4.49354765933993	OTX1	cg08473330	1.61208144529925	2.15228824969909	Hypermethylation	chr2:63282883	In DMR	Hypermethylation_In DMR
cg09591286	2.63493244954169	-1.17053444194339	7.66914696031005	5.0456031520396e-06	0.00705323417019307	4.49108235338217	ZNF804B	cg09591286	2.63493244954169	2.15161169716569	Hypermethylation	chr7:88388244	In DMR	Hypermethylation_In DMR
cg23250593	-1.30158754401233	0.237091128176168	-7.66902147584388	5.0464533668658e-06	0.00705323417019307	4.49091572328477	TM4SF19	cg23250593	-1.30158754401233	2.15161169716569	Hypomethylation	chr3:196065688	In DMR	Hypomethylation_In DMR
cg07018648	-1.17809741558019	0.323228907371886	-7.66792970174697	5.05385708680397e-06	0.00705504600865403	4.48946587362948	EBF3	cg07018648	-1.17809741558019	2.15150014969994	Hypomethylation	chr10:131671373	In DMR	Hypomethylation_In DMR
cg26468478	3.01104685423917	-1.67782357679894	7.66789337576855	5.0541036255664e-06	0.00705504600865403	4.48941763085787	CELSR3	cg26468478	3.01104685423917	2.15150014969994	Hypermethylation	chr3:48693597	In DMR	Hypermethylation_In DMR
cg09775930	2.34997426557879	-0.888187360198259	7.66245732118018	5.09114222359971e-06	0.00708174782003542	4.48219627430156		cg09775930	2.34997426557879	2.14985954246312	Hypermethylation	chr13:28501413	In DMR	Hypermethylation_In DMR
cg20513548	2.45953997580316	-1.41703844350384	7.66045603286696	5.1048508114439e-06	0.00708565336562141	4.47953672661851	GPR85;GPR85;GPR85;GPR85;GPR85	cg20513548	2.45953997580316	2.14962009742764	Hypermethylation	chr7:112726541	In DMR	Hypermethylation_In DMR
cg15732658	1.86197389508444	-1.31996506048201	7.65995330595986	5.10830061261024e-06	0.00708596588163185	4.47886855937698	TFAP2A;TFAP2A;TFAP2A	cg15732658	1.86197389508444	2.14960094309156	Hypermethylation	chr6:10410042	In DMR	Hypermethylation_In DMR
cg18557891	-1.13849986267012	-1.8661990588352	-7.65976428123678	5.10959837672559e-06	0.00708596588163185	4.47861732050556	CDH4	cg18557891	-1.13849986267012	2.14960094309156	Hypomethylation	chr20:60119099	In DMR	Hypomethylation_In DMR
cg01976913	-1.18242932912964	-0.0343108628155552	-7.6592899445895	5.11285652043103e-06	0.00708858248253138	4.47798684320597	OR2H1	cg01976913	-1.18242932912964	2.14944060283723	Hypomethylation	chr6:29430900	In DMR	Hypomethylation_In DMR
cg22650617	2.19379672500131	-0.556925165758948	7.65889132510001	5.11559628788277e-06	0.00708858248253138	4.47745698403894	FIGLA	cg22650617	2.19379672500131	2.14944060283723	Hypermethylation	chr2:71017541	In DMR	Hypermethylation_In DMR
cg17402060	1.93503777105361	0.0582926913784256	7.65358649940731	5.15220650187846e-06	0.00712183043454751	4.47040358984496		cg17402060	1.93503777105361	2.14740837076525	Hypermethylation	chr12:81108011	In DMR	Hypermethylation_In DMR
cg15945867	-3.50984107883624	2.94596427822125	-7.65160079793112	5.16598219777564e-06	0.00713355897040439	4.46776239213171	TRIM65	cg15945867	-3.50984107883624	2.14669374426041	Hypomethylation	chr17:73887244	In DMR	Hypomethylation_In DMR
cg21310090	-1.36697176043098	-0.222828347205103	-7.64573490407695	5.20690636225705e-06	0.00717283680336402	4.45995702411797	PLTP;PLTP	cg21310090	-1.36697176043098	2.14430905013553	Hypomethylation	chr20:44538669	In DMR	Hypomethylation_In DMR
cg05345286	2.27499439363295	-1.13568215823687	7.63684698871234	5.26957403352845e-06	0.00723220114622737	4.44812163011784	MDFI	cg05345286	2.27499439363295	2.14072950351143	Hypermethylation	chr6:41606641	In DMR	Hypermethylation_In DMR
cg21900495	3.63846717343119	-2.08642952506734	7.63534784383983	5.28022335270959e-06	0.00724208774764935	4.44612427986608	PDX1	cg21900495	3.63846717343119	2.14013621742441	Hypermethylation	chr13:28498161	In DMR	Hypermethylation_In DMR
cg15730967	-3.83204711067176	2.76092493697534	-7.63384932798894	5.29089113669126e-06	0.00724991631063009	4.44412746539448	CAND2;CAND2	cg15730967	-3.83204711067176	2.13966700667609	Hypomethylation	chr3:12856795	In DMR	Hypomethylation_In DMR
cg09619271	1.68594342363339	-0.346803786071442	7.63247978286144	5.30066088870716e-06	0.00725561537835348	4.44230224367623	IGFBP3;IGFBP3	cg09619271	1.68594342363339	2.13932574737657	Hypermethylation	chr7:45961289	In DMR	Hypermethylation_In DMR
cg16417831	-1.43411874503262	1.38557574972127	-7.62941254495693	5.32261109841706e-06	0.00727795753804604	4.43821355486827	TCP10L	cg16417831	-1.43411874503262	2.13799048255661	Hypomethylation	chr21:33958411	In DMR	Hypomethylation_In DMR
cg05372727	-2.5744362591386	0.959109552935756	-7.62422947633846	5.35992344990577e-06	0.00730387794257255	4.43130154245212		cg05372727	-2.5744362591386	2.13644649304634	Hypomethylation	chr13:107029018	In DMR	Hypomethylation_In DMR
cg25480336	2.94701469376561	-0.654133890559968	7.62282107563194	5.37011048570204e-06	0.00730852165423829	4.42942270872165	ZFP64	cg25480336	2.94701469376561	2.13617046193913	Hypermethylation	chr20:50720908	In DMR	Hypermethylation_In DMR
cg13908827	-1.13579720885559	1.19100694745395	-7.62166249978323	5.37850599885202e-06	0.00731135128015245	4.42787694580321		cg13908827	-1.13579720885559	2.13600234954291	Hypomethylation	chr2:240429013	In DMR	Hypomethylation_In DMR
cg02797195	-1.5965139258098	0.418815722879203	-7.61907826446202	5.39728287774358e-06	0.00733026158372269	4.42442842730197	RIPK4	cg02797195	-1.5965139258098	2.13488052708598	Hypomethylation	chr21:43185674	In DMR	Hypomethylation_In DMR
cg12285118	-1.48200989125632	1.25302185867581	-7.61614907490822	5.41865070268168e-06	0.0073471302256624	4.42051849805405	FAM107B	cg12285118	-1.48200989125632	2.13388226234899	Hypomethylation	chr10:14816973	In DMR	Hypomethylation_In DMR
cg19539667	1.49092644574555	-0.359778331330434	7.61433850521424	5.43190351545462e-06	0.0073568496432811	4.41810114202573	LOC100133991;LOC100133991;C17orf46	cg19539667	1.49092644574555	2.13330811982546	Hypermethylation	chr17:43339831	In DMR	Hypermethylation_In DMR
cg20129213	2.91735496452906	-0.698142190850161	7.61400862272183	5.43432187294522e-06	0.0073568496432811	4.41766065656207	RIMS2	cg20129213	2.91735496452906	2.13330811982546	Hypermethylation	chr8:104512317	In DMR	Hypermethylation_In DMR
cg23364246	-1.79472038049261	1.23951820497681	-7.61348039191896	5.43819670604122e-06	0.00735820254109594	4.41695529001952	MVK;MVK	cg23364246	-1.79472038049261	2.13322826199692	Hypomethylation	chr12:110026787	In DMR	Hypomethylation_In DMR
cg09051630	-2.12928607796028	1.68299940184358	-7.6124292654769	5.44591600073884e-06	0.00736286938385275	4.41555156923013	FBXL7	cg09051630	-2.12928607796028	2.13295290377091	Hypomethylation	chr5:15935639	In DMR	Hypomethylation_In DMR
cg00657529	-2.11595506463294	2.54477151456846	-7.60861456546801	5.47402877779873e-06	0.00738350938921974	4.41045599801248	CLIC1;DDAH2	cg00657529	-2.11595506463294	2.13173716851429	Hypomethylation	chr6:31698687	In DMR	Hypomethylation_In DMR
cg13713728	-1.85524687091636	0.959139599954677	-7.60540710961071	5.49778614290781e-06	0.0074020430282417	4.40617004729101	LOC100169752	cg13713728	-1.85524687091636	2.13064839467003	Hypomethylation	chr10:127262761	In DMR	Hypomethylation_In DMR
cg26221506	-1.1887501856552	0.558551702552999	-7.60308596416335	5.51504721923466e-06	0.00742141947759115	4.40306755948477	C6orf122;C6orf208	cg26221506	-1.1887501856552	2.12951302028354	Hypomethylation	chr6:170198940	In DMR	Hypomethylation_In DMR
cg25320749	-1.68122944696361	0.214956663915752	-7.59795677846922	5.55339535358086e-06	0.00745556751017398	4.39620921114815	GPX5;GPX5	cg25320749	-1.68122944696361	2.12751929290095	Hypomethylation	chr6:28494732	In DMR	Hypomethylation_In DMR
cg19369262	-1.50031162225841	0.896324400744368	-7.59358703899246	5.58628976706421e-06	0.00748612851054695	4.39036353210947	SDK1;SDK1	cg19369262	-1.50031162225841	2.12574272184591	Hypomethylation	chr7:4176567	In DMR	Hypomethylation_In DMR
cg07947615	-1.22820788160374	0.485323118107498	-7.5932558790043	5.58879111725143e-06	0.00748699957012722	4.38992041311963	SNORD114-23;SNORD114-22	cg07947615	-1.22820788160374	2.12569219180737	Hypomethylation	chr14:101449311	In DMR	Hypomethylation_In DMR
cg18120376	2.81464545855009	-1.39121488618207	7.59267796534428	5.59315913171198e-06	0.00748951320910178	4.38914708215753	RNF150;RNF150	cg18120376	2.81464545855009	2.12554640893221	Hypermethylation	chr4:142054254	In DMR	Hypermethylation_In DMR
cg20675505	3.48448637105464	-1.67752936452026	7.59068006700125	5.60828780006722e-06	0.00750096974537304	4.38647326127972	MSC	cg20675505	3.48448637105464	2.12488258622974	Hypermethylation	chr8:72756812	In DMR	Hypermethylation_In DMR
cg21367256	-1.78526288034714	-0.432544463938125	-7.58921539755253	5.61940641180455e-06	0.00750995761605381	4.38451272684516	MYT1	cg21367256	-1.78526288034714	2.12436251401659	Hypomethylation	chr20:62795658	In DMR	Hypomethylation_In DMR
cg01883425	2.27331232842326	-1.15791770048251	7.58130605425064	5.67985531426998e-06	0.00755087299596877	4.37392065684014	MDFI	cg01883425	2.27331232842326	2.12200283440868	Hypermethylation	chr6:41606770	In DMR	Hypermethylation_In DMR
cg09968723	2.40276996459644	-0.764065925606329	7.5797002565837	5.69221241121958e-06	0.00756126019491378	4.3717691641698	BAI1	cg09968723	2.40276996459644	2.12140581692112	Hypermethylation	chr8:143545789	In DMR	Hypermethylation_In DMR
cg05921905	1.85079884953134	-0.00652982812943384	7.56974234436277	5.76948421121417e-06	0.00763115159127652	4.35841948240666	HOXA2	cg05921905	1.85079884953134	2.11740991918818	Hypermethylation	chr7:27142527	In DMR	Hypermethylation_In DMR
cg00055557	1.95626581768446	-1.02054410282873	7.56627037710678	5.79668835741553e-06	0.0076511340755687	4.35376176981489	DOK5;DOK5	cg00055557	1.95626581768446	2.11627418755774	Hypermethylation	chr20:53092474	In DMR	Hypermethylation_In DMR
cg12652174	3.01640217153891	-1.43673121720886	7.56589184872713	5.79966252209881e-06	0.00765310689784681	4.35325386780375		cg12652174	3.01640217153891	2.11616222044544	Hypermethylation	chr7:142494773	In DMR	Hypermethylation_In DMR
cg27298940	-1.63238352827715	-0.110508064251806	-7.56522243846877	5.80492617960725e-06	0.00765715330814492	4.35235561862995		cg27298940	-1.63238352827715	2.11593265756652	Hypomethylation	chr7:73392815	In DMR	Hypomethylation_In DMR
cg06141624	2.43712893199172	-1.31698907347324	7.56505075754559	5.80627694864716e-06	0.00765715330814492	4.35212523853984	SOX5	cg06141624	2.43712893199172	2.11593265756652	Hypermethylation	chr12:24716590	In DMR	Hypermethylation_In DMR
cg12947757	-1.56043121059601	0.907187082078054	-7.56452410946345	5.81042265577733e-06	0.00765715330814492	4.35141850008653	COL11A2;COL11A2;COL11A2	cg12947757	-1.56043121059601	2.11593265756652	Hypomethylation	chr6:33146725	In DMR	Hypomethylation_In DMR
cg09318256	-2.07759720001498	2.00383591207673	-7.56292614054286	5.82302098623998e-06	0.00766104719196843	4.34927386638993	AGPAT4	cg09318256	-2.07759720001498	2.11571186240274	Hypomethylation	chr6:161560623	In DMR	Hypomethylation_In DMR
cg20349024	2.3455450584134	-2.07343575194188	7.56230351757752	5.82793760294567e-06	0.00766499843396984	4.34843815058035	SIM2;SIM2	cg20349024	2.3455450584134	2.11548792953998	Hypermethylation	chr21:38081100	In DMR	Hypermethylation_In DMR
cg05302338	1.75922249019514	-0.725639741534007	7.56136505241618	5.83535666784303e-06	0.00767020489279673	4.34717839623913		cg05302338	1.75922249019514	2.11519303466608	Hypermethylation	chr11:91959700	In DMR	Hypermethylation_In DMR
cg17350006	2.65071468146974	-1.86984797760013	7.55828830371692	5.85975068217174e-06	0.00768924398978862	4.34304746689508	ELMO1	cg17350006	2.65071468146974	2.11411635814439	Hypermethylation	chr7:37488858	In DMR	Hypermethylation_In DMR
cg16530498	1.53467281360741	-1.13736002873848	7.55654938305273	5.87358577575451e-06	0.0076956852147395	4.34071217545582	HSD17B14;HSD17B14	cg16530498	1.53467281360741	2.11375270504217	Hypermethylation	chr19:49339776	In DMR	Hypermethylation_In DMR
cg12823329	-1.62107164634323	1.42967360929609	-7.55279936141458	5.90354010291098e-06	0.00772319457336021	4.33567467112994	MIR494	cg12823329	-1.62107164634323	2.11220302367876	Hypomethylation	chr14:101496029	In DMR	Hypomethylation_In DMR
cg26509691	1.55099026896386	-0.991541308902987	7.55100282630342	5.91794806599341e-06	0.00773393861088165	4.3332606616882	PITX1	cg26509691	1.55099026896386	2.11159927951679	Hypermethylation	chr5:134363516	In DMR	Hypermethylation_In DMR
cg15131258	-1.31876908144993	-0.447627996166004	-7.55019996683381	5.92439900019827e-06	0.00773678594120624	4.33218171552482	C20orf71;C20orf71;C20orf71;C20orf71	cg15131258	-1.31876908144993	2.11143941888997	Hypomethylation	chr20:31805182	In DMR	Hypomethylation_In DMR
cg17099954	-1.6708795063934	0.958309882207653	-7.54831099738884	5.93960635070884e-06	0.00774296191260244	4.32964282376169		cg17099954	-1.6708795063934	2.11109287701275	Hypomethylation	chr7:128764517	In DMR	Hypomethylation_In DMR
cg02459604	2.55349520589941	-0.982602834884956	7.54711882443597	5.94922547687115e-06	0.00774825437666074	4.32804022034539	ZNF568;ZNF568;ZNF829	cg02459604	2.55349520589941	2.11079612974867	Hypermethylation	chr19:37407284	In DMR	Hypermethylation_In DMR
cg00330492	2.65464631963977	-0.985493680499028	7.5468264377299	5.9515871527109e-06	0.00774825437666074	4.32764714394801		cg00330492	2.65464631963977	2.11079612974867	Hypermethylation	chr15:28352558	In DMR	Hypermethylation_In DMR
cg08056755	-2.1227383606223	3.62121432143212	-7.54597726540986	5.95845178295967e-06	0.00774995109297569	4.326505474973	LOC146336	cg08056755	-2.1227383606223	2.11070103815405	Hypomethylation	chr16:1116397	In DMR	Hypomethylation_In DMR
cg01814191	-1.24229359698258	-1.33717550831566	-7.54424616416891	5.97247199428421e-06	0.00775896478100815	4.32417779428738	DUSP6;DUSP6	cg01814191	-1.24229359698258	2.11019621944891	Hypomethylation	chr12:89744524	In DMR	Hypomethylation_In DMR
cg03632623	-1.22944567735231	2.09861967883718	-7.53852135970788	6.0190882055157e-06	0.00780331135020601	4.31647718580008		cg03632623	-1.22944567735231	2.10772106449561	Hypomethylation	chr5:6846259	In DMR	Hypomethylation_In DMR
cg00920395	-1.39146064667588	0.45895856636352	-7.53563325830787	6.04275259578699e-06	0.00782406575782623	4.31259062359472	OR6K3	cg00920395	-1.39146064667588	2.1065675081513	Hypomethylation	chr1:158689263	In DMR	Hypomethylation_In DMR
cg17200768	3.41815519215703	-1.08554342109368	7.53204480856455	6.07229368838484e-06	0.0078427130655507	4.30776001306304		cg17200768	3.41815519215703	2.10553367384973	Hypermethylation	chr13:28503373	In DMR	Hypermethylation_In DMR
cg16907558	2.07058713081927	-0.392627497158048	7.53028903431054	6.08680373948931e-06	0.00784978497148298	4.3053958306873	FIGLA	cg16907558	2.07058713081927	2.10514223968499	Hypermethylation	chr2:71017637	In DMR	Hypermethylation_In DMR
cg22118524	1.8023396943609	-1.48434842915484	7.5298946867286	6.09006778148892e-06	0.00785203678455854	4.30486477677747	ESRRG	cg22118524	1.8023396943609	2.10501767452117	Hypermethylation	chr1:217311547	In DMR	Hypermethylation_In DMR
cg04431946	2.36278001104254	-0.366438368306917	7.52911295326303	6.09654375836323e-06	0.00785646989556723	4.30381198153936	KCNK12	cg04431946	2.36278001104254	2.10477254928564	Hypermethylation	chr2:47797569	In DMR	Hypermethylation_In DMR
cg21525314	1.65525600814846	-1.77147045923612	7.52861056841186	6.10070945008728e-06	0.00785988000610728	4.30313535365724	DPY19L2P2;DPY19L2P2	cg21525314	1.65525600814846	2.10458408412386	Hypermethylation	chr7:102920771	In DMR	Hypermethylation_In DMR
cg26348521	-1.77507977913354	1.78070694090131	-7.52749509978556	6.10996957932977e-06	0.0078662725178068	4.30163288238507		cg26348521	-1.77507977913354	2.1042310120415	Hypomethylation	chr11:1375657	In DMR	Hypomethylation_In DMR
cg09367855	-1.1159608978109	0.941273293397259	-7.52746335161646	6.11023335778179e-06	0.0078662725178068	4.30159011697431		cg09367855	-1.1159608978109	2.1042310120415	Hypomethylation	chr16:1096613	In DMR	Hypomethylation_In DMR
cg02245020	3.01878337783563	-1.3796423265322	7.52400457194809	6.13904330581168e-06	0.00788569890977949	4.29693025158696	FAM115A	cg02245020	3.01878337783563	2.10315980909359	Hypermethylation	chr7:143580147	In DMR	Hypermethylation_In DMR
cg24543552	-1.76975018229492	0.36501530084526	-7.52239134980414	6.15253013389153e-06	0.00789909988604223	4.29475627021691	KHDC1L	cg24543552	-1.76975018229492	2.10242239438003	Hypomethylation	chr6:73935270	In DMR	Hypomethylation_In DMR
cg27248571	-1.27206171879825	0.296906373669952	-7.52149011555222	6.16007835883127e-06	0.00790060934272116	4.29354161101505	LY6G6D	cg27248571	-1.27206171879825	2.10233941200373	Hypomethylation	chr6:31685542	In DMR	Hypomethylation_In DMR
cg03812837	-1.89030481819139	-0.179333595571702	-7.52143812722022	6.16051408445471e-06	0.00790060934272116	4.29347153917338	PARD6B	cg03812837	-1.89030481819139	2.10233941200373	Hypomethylation	chr20:49346745	In DMR	Hypomethylation_In DMR
cg15423212	1.37199584566382	-1.3691973073773	7.52139487833339	6.16087658789647e-06	0.00790060934272116	4.29341324640653		cg15423212	1.37199584566382	2.10233941200373	Hypermethylation	chr2:71115225	In DMR	Hypermethylation_In DMR
cg23979520	-1.5115555861334	0.374907791846428	-7.52017908918441	6.17107639427283e-06	0.00790721043558024	4.29177444776752	MMP12	cg23979520	-1.5115555861334	2.10197670311534	Hypomethylation	chr11:102745854	In DMR	Hypomethylation_In DMR
cg24258699	2.0788473851165	-0.509178404119985	7.51803602341219	6.18909938755432e-06	0.00791070839841866	4.28888525545205	MSC	cg24258699	2.0788473851165	2.101784623993	Hypermethylation	chr8:72756901	In DMR	Hypermethylation_In DMR
cg07981910	3.19774549174867	-2.0157581770884	7.51753932499069	6.19328457907338e-06	0.00791410222816053	4.28821553804464	DAB2IP	cg07981910	3.19774549174867	2.10159834415853	Hypermethylation	chr9:124461412	In DMR	Hypermethylation_In DMR
cg11283289	-1.14062317546946	0.278772295165162	-7.51429847962109	6.2206661564769e-06	0.00793536960660779	4.28384495842587	PATE1	cg11283289	-1.14062317546946	2.10043284025482	Hypomethylation	chr11:125616168	In DMR	Hypomethylation_In DMR
cg18515591	1.61774992517159	-0.945963967575574	7.51134661218128	6.24571846858728e-06	0.0079477276735793	4.27986284797923	BTG4;MIR34C;MIR34B	cg18515591	1.61774992517159	2.09975702227284	Hypermethylation	chr11:111383288	In DMR	Hypermethylation_In DMR
cg24143287	-1.84157278281263	0.574938073089904	-7.49949449815136	6.34739433443854e-06	0.00802970320008227	4.26386223070555	C10orf90;C10orf90	cg24143287	-1.84157278281263	2.09530050714332	Hypomethylation	chr10:128209980	In DMR	Hypomethylation_In DMR
cg01161204	1.3940437478496	-0.57140765304542	7.49854857677453	6.35558477761314e-06	0.00803085181530567	4.26258439094447		cg01161204	1.3940437478496	2.09523838758971	Hypermethylation	chr11:115530932	In DMR	Hypermethylation_In DMR
cg06963672	-1.70874212128014	1.19523357096697	-7.49570114251154	6.38030788429881e-06	0.0080555796452911	4.25873707198831	SNORD114-23;SNORD114-24	cg06963672	-1.70874212128014	2.09390320413437	Hypomethylation	chr14:101450261	In DMR	Hypomethylation_In DMR
cg03205584	2.65904863912412	-1.02947992655199	7.49107869557002	6.42066116852356e-06	0.0080838652384052	4.25248908504651	SYT1;SYT1	cg03205584	2.65904863912412	2.09238093497673	Hypermethylation	chr12:79258407	In DMR	Hypermethylation_In DMR
cg15699267	3.12280310082224	-1.43287138680318	7.48935549005997	6.43577401281764e-06	0.00809203256717637	4.25015914739024	MIR124-3	cg15699267	3.12280310082224	2.0919423780371	Hypermethylation	chr20:61809557	In DMR	Hypermethylation_In DMR
cg20735682	-1.24913355113667	0.402550574640839	-7.48690316695333	6.45734674725391e-06	0.00810536574846327	4.24684267480477		cg20735682	-1.24913355113667	2.09122738316519	Hypomethylation	chr6:168665386	In DMR	Hypomethylation_In DMR
cg01787574	1.49505414345149	-0.80396334324761	7.48605319591417	6.4648417906313e-06	0.00810806685458271	4.24569299948511	LMO3;LMO3	cg01787574	1.49505414345149	2.09108267901496	Hypermethylation	chr12:16758057	In DMR	Hypermethylation_In DMR
cg01350077	3.49714673888378	-1.59965576574733	7.4858078787835	6.46700672009807e-06	0.00810806685458271	4.24536116390066	MDFI;MDFI	cg01350077	3.49714673888378	2.09108267901496	Hypermethylation	chr6:41606317	In DMR	Hypermethylation_In DMR
cg20599022	2.74364366969249	-1.43814600410512	7.48422056004012	6.48103352904614e-06	0.00811344093579849	4.24321383099033	RNF150;RNF150	cg20599022	2.74364366969249	2.09079492106633	Hypermethylation	chr4:142054446	In DMR	Hypermethylation_In DMR
cg10648139	2.28948917525048	-1.09691295328329	7.48311907589976	6.49078616834224e-06	0.00812171888464969	4.24172353545981	NRP2;NRP2;NRP2;NRP2;NRP2;NRP2	cg10648139	2.28948917525048	2.09035204672954	Hypermethylation	chr2:206551364	In DMR	Hypermethylation_In DMR
cg14356396	1.64235953132013	-1.24854020558959	7.48279694314337	6.49364131506465e-06	0.00812332643697921	4.24128766219433	SIM2;SIM2	cg14356396	1.64235953132013	2.09026609423208	Hypermethylation	chr21:38081695	In DMR	Hypermethylation_In DMR
cg27207308	2.7271348467816	-1.17586098722339	7.48250302089706	6.49624759223347e-06	0.00812462195981078	4.24088994780884		cg27207308	2.7271348467816	2.09019683768296	Hypermethylation	chr20:47935683	In DMR	Hypermethylation_In DMR
cg25149023	-0.983677959883552	0.615969886080982	-7.481224609621	6.50759653720213e-06	0.0081329165574805	4.23915995664117	GPX6	cg25149023	-0.983677959883552	2.08975368347406	Non-significant	chr6:28479410	In DMR	Non-significant_In DMR
cg06899755	2.30615480775944	-0.931626642334169	7.47865155752248	6.53050260179449e-06	0.00814187246980486	4.23567733526161	TGFB2;TGFB2	cg06899755	2.30615480775944	2.08927570447367	Hypermethylation	chr1:218520325	In DMR	Hypermethylation_In DMR
cg15130541	2.06953948426862	-1.48226450175686	7.47618941494543	6.55250176491465e-06	0.00816339714652946	4.23234398307062	NR5A2;NR5A2	cg15130541	2.06953948426862	2.08812907470594	Hypermethylation	chr1:200004637	In DMR	Hypermethylation_In DMR
cg05827233	-1.33440924511361	1.41071704694468	-7.47577556947882	6.55620720562621e-06	0.00816604677454487	4.23178362037303	MIR187	cg05827233	-1.33440924511361	2.08798813679748	Hypomethylation	chr18:33484837	In DMR	Hypomethylation_In DMR
cg05546863	1.58820793185804	-0.626259745764314	7.47504708901301	6.56273521320974e-06	0.00816827718418364	4.23079717292471	CMTM2	cg05546863	1.58820793185804	2.08786953322294	Hypermethylation	chr16:66613220	In DMR	Hypermethylation_In DMR
cg26963029	2.81839512732884	-1.58896027693487	7.47382774560367	6.57367740969318e-06	0.00817443030683936	4.22914587758917		cg26963029	2.81839512732884	2.08754250450465	Hypermethylation	chr11:94473668	In DMR	Hypermethylation_In DMR
cg19092045	-1.45954411379234	0.283629617474304	-7.47031491698441	6.60530979205034e-06	0.00820153323203292	4.22438749496897	MIR1297	cg19092045	-1.45954411379234	2.08610495103498	Hypomethylation	chr13:54887369	In DMR	Hypomethylation_In DMR
cg24801023	-1.8511236419246	0.154891983936774	-7.4687476191136	6.6194753095632e-06	0.00821638449482822	4.2222639315349	MTMR6	cg24801023	-1.8511236419246	2.08531924564312	Hypomethylation	chr13:25862438	In DMR	Hypomethylation_In DMR
cg01988129	2.43367693698664	-0.431973019077705	7.46812938650506	6.62507190494545e-06	0.00821638449482822	4.22142618337273	ADHFE1	cg01988129	2.43367693698664	2.08531924564312	Hypermethylation	chr8:67344936	In DMR	Hypermethylation_In DMR
cg19249749	-2.16530792459628	1.67208593287006	-7.46669850661617	6.63804439508378e-06	0.00822102425376938	4.21948704121788	CAPN8	cg19249749	-2.16530792459628	2.08507407053191	Hypomethylation	chr1:223853145	In DMR	Hypomethylation_In DMR
cg15717808	2.73901898322394	-2.18626020404055	7.46325056334654	6.66941507999247e-06	0.00824707377464601	4.21481320526993	KCNQ5;KCNQ5;KCNQ5;KCNQ5;KCNQ5;KCNQ5;KCNQ5;KCNQ5;KCNQ5;KCNQ5	cg15717808	2.73901898322394	2.08370012041464	Hypermethylation	chr6:73331652	In DMR	Hypermethylation_In DMR
cg18992201	-1.59238246273765	1.67715749365019	-7.46306034820337	6.67115032005079e-06	0.00824707377464601	4.21455531310897	DPPA2	cg18992201	-1.59238246273765	2.08370012041464	Hypomethylation	chr3:109035381	In DMR	Hypomethylation_In DMR
cg12441126	2.37170828770263	0.123325090197798	7.46241267778942	6.67706230980685e-06	0.00824707377464601	4.2136771696576	PRKAR1B;PRKAR1B;PRKAR1B;PRKAR1B;PRKAR1B;PRKAR1B	cg12441126	2.37170828770263	2.08370012041464	Hypermethylation	chr7:751962	In DMR	Hypermethylation_In DMR
cg25546901	2.03354045999217	-1.91241401794004	7.46170222025305	6.68355384625461e-06	0.00825129315488206	4.21271383033935		cg25546901	2.03354045999217	2.08347798284171	Hypermethylation	chr19:37288509	In DMR	Hypermethylation_In DMR
cg26834192	-0.970397480023534	1.33821434923826	-7.46166840094276	6.68386302499577e-06	0.00825129315488206	4.21266797158947	AGPAT4	cg26834192	-0.970397480023534	2.08347798284171	Non-significant	chr6:161561031	In DMR	Non-significant_In DMR
cg12510981	4.02219513719009	-2.21085480541555	7.45813841930914	6.71621834432646e-06	0.00826976652586506	4.2078804804468	PPP1R16B	cg12510981	4.02219513719009	2.08250675138576	Hypermethylation	chr20:37434260	In DMR	Hypermethylation_In DMR
cg19039028	1.97292603449994	-1.21881254773874	7.45122723941806	6.78004943330335e-06	0.0083118873471437	4.19850234583036	COL25A1;COL25A1;COL25A1;COL25A1	cg19039028	1.97292603449994	2.08030035150061	Hypermethylation	chr4:110223429	In DMR	Hypermethylation_In DMR
cg15707093	2.83506320990562	-1.45342743390835	7.45112949935668	6.78095677395876e-06	0.0083118873471437	4.19836967043403	NBLA00301;HAND2	cg15707093	2.83506320990562	2.08030035150061	Hypermethylation	chr4:174450353	In DMR	Hypermethylation_In DMR
cg07616374	1.26216087256863	-0.531982046827638	7.45024365735374	6.78918612535912e-06	0.00831343104621707	4.19716714131933		cg07616374	1.26216087256863	2.08021970101617	Hypermethylation	chr2:45159663	In DMR	Hypermethylation_In DMR
cg13946520	2.58854237002997	-1.53906460011088	7.44952188643684	6.79589914528314e-06	0.00831640825434214	4.19618725899618	CD8A;CD8A;CD8A;CD8A	cg13946520	2.58854237002997	2.08006419920396	Hypermethylation	chr2:87017689	In DMR	Hypermethylation_In DMR
cg11005651	-0.962153587922302	-0.425048469547074	-7.44708388524718	6.8186267510734e-06	0.00833601009201457	4.19287688036234	TNXB	cg11005651	-0.962153587922302	2.07904176826437	Non-significant	chr6:32065890	In DMR	Non-significant_In DMR
cg08611411	4.09967791558847	-2.32398920520887	7.44195738502318	6.86668174451808e-06	0.00837134057809722	4.18591333467513	LOR	cg08611411	4.09967791558847	2.07720498895408	Hypermethylation	chr1:153234037	In DMR	Hypermethylation_In DMR
cg20061873	-0.966995504696613	-1.144631265105	-7.43968932107172	6.88805722153101e-06	0.00838949092970167	4.18283137678192	OCM	cg20061873	-0.966995504696613	2.07626439115331	Non-significant	chr7:5919583	In DMR	Non-significant_In DMR
cg06306198	1.28194014440222	-0.488789211419231	7.4361155239427	6.92188262098929e-06	0.00841937887508507	4.17797369290143	ZIC1	cg06306198	1.28194014440222	2.07471994663255	Hypermethylation	chr3:147128998	In DMR	Hypermethylation_In DMR
cg12055258	-1.52529713997005	0.287516161367533	-7.43257686221749	6.95554988023591e-06	0.00843989921057099	4.17316204131159	PTPRZ1	cg12055258	-1.52529713997005	2.07366273969593	Hypomethylation	chr7:121651766	In DMR	Hypomethylation_In DMR
cg01289861	-2.29296273541503	2.43010786285205	-7.42510350319869	7.02722692723039e-06	0.00850293741922271	4.16299458907441	VHL;VHL	cg01289861	-2.29296273541503	2.07043101727606	Hypomethylation	chr3:10182921	In DMR	Hypomethylation_In DMR
cg09975620	2.61241017603188	-0.892674304400568	7.42143290936442	7.06271939218697e-06	0.00852792972937099	4.15799796521935	PDX1	cg09975620	2.61241017603188	2.06915638691414	Hypermethylation	chr13:28498384	In DMR	Hypermethylation_In DMR
cg17362861	3.37753605532363	-0.698436770017167	7.41700658335434	7.10577350636912e-06	0.00855591433808943	4.15197013476866	WDR86	cg17362861	3.37753605532363	2.06773357223998	Hypermethylation	chr7:151107257	In DMR	Hypermethylation_In DMR
cg14727409	-1.79088105029535	0.384051738015965	-7.41132452036683	7.16145219492396e-06	0.00859897182817125	4.14422828009581	DEFB121	cg14727409	-1.79088105029535	2.06555347387808	Hypomethylation	chr20:29994192	In DMR	Hypomethylation_In DMR
cg02759489	2.17830214502378	-2.18010622068751	7.408905633681	7.18529579660114e-06	0.00861420384075015	4.14093118203277	PDGFRA	cg02759489	2.17830214502378	2.06478485559808	Hypermethylation	chr4:55098483	In DMR	Hypermethylation_In DMR
cg13251269	3.30510226461065	-1.41469971573132	7.40888540158442	7.18549558593784e-06	0.00861420384075015	4.14090360099312	GPR85;GPR85;GPR85;GPR85;GPR85	cg13251269	3.30510226461065	2.06478485559808	Hypermethylation	chr7:112726538	In DMR	Hypermethylation_In DMR
cg01568998	2.01107614629005	-0.92897204261012	7.40865750767039	7.18774641762888e-06	0.00861420384075015	4.14059292485132	PREX2;PREX2	cg01568998	2.01107614629005	2.06478485559808	Hypermethylation	chr8:68864782	In DMR	Hypermethylation_In DMR
cg00849692	1.64839048820619	-1.34245153891228	7.40855670944312	7.18874220743239e-06	0.00861420384075015	4.14045550949555		cg00849692	1.64839048820619	2.06478485559808	Hypermethylation	chr6:99295724	In DMR	Hypermethylation_In DMR
cg00355281	2.27452840021447	-0.905607127708326	7.40541519135255	7.21985117047805e-06	0.00862703942760214	4.13617206713539	NPY	cg00355281	2.27452840021447	2.06413821712951	Hypermethylation	chr7:24323767	In DMR	Hypermethylation_In DMR
cg20266154	2.15635103165746	-0.374053086270979	7.39448239291477	7.32923621079861e-06	0.00871947439576129	4.12125467679487		cg20266154	2.15635103165746	2.05950969326701	Hypermethylation	chr17:35165846	In DMR	Hypermethylation_In DMR
cg07280807	-1.36484782102723	0.790717394894094	-7.39266257367595	7.34761463033682e-06	0.00872528502349717	4.1187700056277		cg07280807	-1.36484782102723	2.05922037730744	Hypomethylation	chr14:70317239	In DMR	Hypomethylation_In DMR
cg08835464	-1.9085426846953	1.10846170174746	-7.3894783018719	7.37989089834955e-06	0.00874754777430682	4.11442129667642	TRPV6	cg08835464	-1.9085426846953	2.05811367696038	Hypomethylation	chr7:142569053	In DMR	Hypomethylation_In DMR
cg21534401	-1.19284269546184	1.24009763622742	-7.38431006781043	7.43259879889724e-06	0.00878882096281474	4.10736015020576	GPX5;GPX5	cg21534401	-1.19284269546184	2.05606938245617	Hypomethylation	chr6:28501916	In DMR	Hypomethylation_In DMR
cg08560888	-2.05651210803975	2.23703371401494	-7.38368604459394	7.43898993679135e-06	0.00879141027659465	4.10650732392685	TH;TH;TH	cg08560888	-2.05651210803975	2.0559414518642	Hypomethylation	chr11:2191082	In DMR	Hypomethylation_In DMR
cg12648074	1.56349198009169	-0.43361191411736	7.38318135425762	7.44416316933421e-06	0.00879346563635973	4.10581754563737	PCDHGA4;PCDHGC3;PCDHGA12;PCDHGC4;PCDHGA11;PCDHGA11;PCDHGA9;PCDHGA1;PCDHGB1;PCDHGB6;PCDHGC4;PCDHGB3;PCDHGB7;PCDHGA6;PCDHGA8;PCDHGA10;PCDHGA5;PCDHGB4;PCDHGA3;PCDHGA2;PCDHGA7;PCDHGB2;PCDHGB5;PCDHGC3	cg12648074	1.56349198009169	2.05583992923615	Hypermethylation	chr5:140864474	In DMR	Hypermethylation_In DMR
cg04414975	-2.04244193500141	0.948891425215209	-7.38014616629921	7.4753557130685e-06	0.00881789557921175	4.10166850580486	TMEM132D	cg04414975	-2.04244193500141	2.05463504835849	Hypomethylation	chr12:130333815	In DMR	Hypomethylation_In DMR
cg25532099	2.62321270593367	-1.23693232673314	7.36616142661463	7.62088563549588e-06	0.00892226632480009	4.08253524741583	FBN2	cg25532099	2.62321270593367	2.0495248174467	Hypermethylation	chr5:127874466	In DMR	Hypermethylation_In DMR
cg10601287	1.67684081189816	0.082370378116896	7.36571224346213	7.62560971436984e-06	0.00892226632480009	4.08192024920274	THY1;THY1	cg10601287	1.67684081189816	2.0495248174467	Hypermethylation	chr11:119293861	In DMR	Hypermethylation_In DMR
cg03786924	2.4822821109778	-2.03234780405811	7.3650070338703	7.63303272755042e-06	0.00892489529408358	4.08095465673864	KCNQ5;KCNQ5;KCNQ5;KCNQ5;KCNQ5;KCNQ5;KCNQ5;KCNQ5;KCNQ5;KCNQ5	cg03786924	2.4822821109778	2.04939687028226	Hypermethylation	chr6:73331680	In DMR	Hypermethylation_In DMR
cg02149189	2.59181143457703	-1.05116145303518	7.36436711482759	7.63977515464876e-06	0.0089257811279639	4.08007840251034		cg02149189	2.59181143457703	2.04935376684379	Hypermethylation	chr6:29521138	In DMR	Hypermethylation_In DMR
cg15553770	-1.79722052035583	1.26666821039394	-7.36408010037834	7.64280130677294e-06	0.00892622875516666	4.07968536940058	UBQLN3	cg15553770	-1.79722052035583	2.04933198755671	Hypomethylation	chr11:5531524	In DMR	Hypomethylation_In DMR
cg08167706	3.14142484254318	-1.59972753784746	7.36265479544267	7.65784800789441e-06	0.00893534324339954	4.07773341064854	AKR1B1	cg08167706	3.14142484254318	2.04888875979503	Hypermethylation	chr7:134144106	In DMR	Hypermethylation_In DMR
cg27322595	-1.17409958476853	0.994379681208551	-7.3623493556248	7.66107658696965e-06	0.00893534324339954	4.0773150735578	NOTCH4	cg27322595	-1.17409958476853	2.04888875979503	Hypomethylation	chr6:32181814	In DMR	Hypomethylation_In DMR
cg08448589	1.83514982796357	-0.920469979889098	7.3617193111947	7.66774090221435e-06	0.00893920967777331	4.0764521101775		cg08448589	1.83514982796357	2.04870087580747	Hypermethylation	chr8:69242921	In DMR	Hypermethylation_In DMR
cg10211891	-1.38662216803733	0.474427350510377	-7.35151768512394	7.77651260848487e-06	0.00903344300694494	4.06247145189247	COL11A2;COL11A2;COL11A2	cg10211891	-1.38662216803733	2.04414669111221	Hypomethylation	chr6:33141687	In DMR	Hypomethylation_In DMR
cg23887396	2.37302786566444	-1.41302864372297	7.34947390677747	7.79850069011719e-06	0.00904630185113071	4.05966885958948	SARM1	cg23887396	2.37302786566444	2.04352892509184	Hypermethylation	chr17:26699551	In DMR	Hypermethylation_In DMR
cg24176563	2.27826227862128	-1.14815173764194	7.34808014032272	7.81353355562179e-06	0.00905611061010802	4.0577572845646	EYA4;EYA4;EYA4;EYA4;EYA4;EYA4	cg24176563	2.27826227862128	2.04305828170945	Hypermethylation	chr6:133562776	In DMR	Hypermethylation_In DMR
cg01777397	2.05210534459545	-0.481135193966024	7.34789919586081	7.81548744585101e-06	0.00905634601928347	4.05750909638866	CLIP4	cg01777397	2.05210534459545	2.04304699258308	Hypermethylation	chr2:29337946	In DMR	Hypermethylation_In DMR
cg04747226	3.8801476481114	-1.50989535968374	7.34454470106729	7.85180463983263e-06	0.00908067270439064	4.05290716367954	GRIA4;GRIA4;GRIA4;GRIA4	cg04747226	3.8801476481114	2.04188197736183	Hypermethylation	chr11:105481319	In DMR	Hypermethylation_In DMR
cg06635392	3.37209988667655	-2.44154958652967	7.34211338146348	7.87823945972252e-06	0.00910096350403817	4.0495707355756	TBX18	cg06635392	3.37209988667655	2.04091262720239	Hypermethylation	chr6:85473238	In DMR	Hypermethylation_In DMR
cg12973591	3.14199467170162	-1.5365466485525	7.34207813808817	7.87862334379926e-06	0.00910096350403817	4.04952236612294	TFPI2	cg12973591	3.14199467170162	2.04091262720239	Hypermethylation	chr7:93519473	In DMR	Hypermethylation_In DMR
cg11093548	2.56405777582835	-0.859532857422894	7.34038916216011	7.89704367579329e-06	0.00911003529508021	4.04720414500249	CREB5	cg11093548	2.56405777582835	2.04047994043327	Hypermethylation	chr7:28450001	In DMR	Hypermethylation_In DMR
cg23968893	-1.5483430908843	0.447231813986664	-7.3384103513271	7.91868337033584e-06	0.00912279173692455	4.04448760619148	MAEL	cg23968893	-1.5483430908843	2.03987223947763	Hypomethylation	chr1:166958308	In DMR	Hypomethylation_In DMR
cg05212802	2.1537918228826	-1.59746358916203	7.33291107944581	7.97915405568436e-06	0.00917297747976861	4.03693528564312	RNF150	cg05212802	2.1537918228826	2.03748967271111	Hypermethylation	chr4:142053623	In DMR	Hypermethylation_In DMR
cg23322933	2.16627440572898	-0.250906608297076	7.33240666652163	7.98472521280106e-06	0.00917639470153975	4.03624235024184		cg23322933	2.16627440572898	2.03732791452548	Hypermethylation	chr14:61109207	In DMR	Hypermethylation_In DMR
cg24368383	1.79021496667175	-0.378951527846782	7.33136295008802	7.99626604502608e-06	0.00918149841092875	4.03480843682384	MIB2;MIB2;MIB2;MIB2;MIB2;MIB2	cg24368383	1.79021496667175	2.03708643660986	Hypermethylation	chr1:1565856	In DMR	Hypermethylation_In DMR
cg03336086	2.36753897557507	-0.975810308720951	7.32978525001283	8.01374510151489e-06	0.00919544477695712	4.03264062194643	THBS4;THBS4	cg03336086	2.36753897557507	2.03642725941052	Hypermethylation	chr5:79331047	In DMR	Hypermethylation_In DMR
cg24393316	2.81022048634079	-1.32539507486819	7.32888829835761	8.02370040494029e-06	0.00920101004145483	4.03140802550568	FOXE1	cg24393316	2.81022048634079	2.0361644953335	Hypermethylation	chr9:100616469	In DMR	Hypermethylation_In DMR
cg00423068	-1.44075342477082	0.949019980190207	-7.32589113166106	8.0570617199773e-06	0.0092226445903795	4.02728849287896	SPATC1;SPATC1	cg00423068	-1.44075342477082	2.03514452728449	Hypomethylation	chr8:145101998	In DMR	Hypomethylation_In DMR
cg17373442	3.00696798091823	-0.736329567408094	7.32240468983225	8.09605507463317e-06	0.00925294600294085	4.0224948985348	CHST2	cg17373442	3.00696798091823	2.03371997222065	Hypermethylation	chr3:142839991	In DMR	Hypermethylation_In DMR
cg06468908	1.8234743669409	-1.69556529544752	7.32036611955263	8.1189480829112e-06	0.00927091684726839	4.01969123832185	COL25A1;COL25A1;COL25A1;COL25A1	cg06468908	1.8234743669409	2.03287731418132	Hypermethylation	chr4:110223713	In DMR	Hypermethylation_In DMR
cg00114160	-1.50330452474295	0.24066282108578	-7.31951205690098	8.12855962939294e-06	0.00927325294841803	4.01851646876923	OR2H1	cg00114160	-1.50330452474295	2.03276789371602	Hypomethylation	chr6:29430096	In DMR	Hypomethylation_In DMR
cg06938699	-1.13859883045596	1.39501358887321	-7.31915980157705	8.13252740859091e-06	0.00927325294841803	4.01803190950752	MUC6	cg06938699	-1.13859883045596	2.03276789371602	Hypomethylation	chr11:1037775	In DMR	Hypomethylation_In DMR
cg24041078	2.51059835720047	-1.9453918852412	7.31864983534928	8.13827528679571e-06	0.00927325294841803	4.01733037408319	BTG4;MIR34C	cg24041078	2.51059835720047	2.03276789371602	Hypermethylation	chr11:111383889	In DMR	Hypermethylation_In DMR
cg02649597	1.74458277149622	-0.978202699461804	7.31510040651293	8.17840126707014e-06	0.00930280553178264	4.01244660141137	SIX3	cg02649597	1.74458277149622	2.03138605755064	Hypermethylation	chr2:45171621	In DMR	Hypermethylation_In DMR
cg20901684	-1.64432823526311	1.0112106242174	-7.31071846956949	8.22822947201876e-06	0.00933046038088819	4.00641494580364	COL11A2;COL11A2;COL11A2	cg20901684	-1.64432823526311	2.0300969268916	Hypomethylation	chr6:33136506	In DMR	Hypomethylation_In DMR
cg25103766	1.27152089595436	-1.25383740711752	7.31065656323678	8.22893573725948e-06	0.00933046038088819	4.00632971380714	FAM72B	cg25103766	1.27152089595436	2.0300969268916	Hypermethylation	chr1:120838445	In DMR	Hypermethylation_In DMR
cg23977453	-1.32581630719809	1.42909154166743	-7.30923737624741	8.24514440324757e-06	0.00934078729396715	4.00437564616946	VHL;VHL	cg23977453	-1.32581630719809	2.0296165174513	Hypomethylation	chr3:10182923	In DMR	Hypomethylation_In DMR
cg12217400	1.97289162668341	-0.476895996418605	7.30754952352185	8.26446579457494e-06	0.00935652865551567	4.00205129116119		cg12217400	1.97289162668341	2.02888524799082	Hypermethylation	chr6:29521604	In DMR	Hypermethylation_In DMR
cg12238015	2.47490304436668	-1.06626912636681	7.30687077462553	8.27224923738466e-06	0.00936124287834811	4.00111646943989	PDX1	cg12238015	2.47490304436668	2.02866648679885	Hypermethylation	chr13:28496812	In DMR	Hypermethylation_In DMR
cg12967001	2.67187551101673	-2.29805520458507	7.30504883446974	8.29318066081156e-06	0.00937484464421771	3.99860684667151	EPB41L3	cg12967001	2.67187551101673	2.02803592047683	Hypermethylation	chr18:5544089	In DMR	Hypermethylation_In DMR
cg16772207	-1.5716305303902	0.930007099524133	-7.30210047198817	8.3271725857693e-06	0.0093987226070175	3.99454466336259	MYT1	cg16772207	-1.5716305303902	2.02693116793447	Hypomethylation	chr20:62795807	In DMR	Hypomethylation_In DMR
cg15965006	-1.55887109865602	2.24309159473688	-7.29629277695113	8.39456467533111e-06	0.00943566880608121	3.98653943196967	STK19;STK19;STK19;DOM3Z	cg15965006	-1.55887109865602	2.0252273113447	Hypomethylation	chr6:31938777	In DMR	Hypomethylation_In DMR
cg21046874	2.42630252859529	-0.838136101095885	7.29421151412886	8.41885664432513e-06	0.00945475554110919	3.98366951401962		cg21046874	2.42630252859529	2.02434969564177	Hypermethylation	chr13:28500882	In DMR	Hypermethylation_In DMR
cg18023283	2.41802763178621	-0.633405054169649	7.2921823821712	8.44261222294396e-06	0.00947526265743897	3.98087090194015	SLC6A15;SLC6A15;SLC6A15	cg18023283	2.41802763178621	2.02340874240524	Hypermethylation	chr12:85306828	In DMR	Hypermethylation_In DMR
cg19583211	1.33351974205484	-1.91273788303019	7.2919774419381	8.4450154769122e-06	0.00947590390664392	3.98058821322123	TBR1	cg19583211	1.33351974205484	2.02337935202545	Hypermethylation	chr2:162273185	In DMR	Hypermethylation_In DMR
cg21320567	-1.90226407432022	0.508436289731084	-7.2901015240922	8.46704750937538e-06	0.00948827623690409	3.97800035454189	CSPP1;CSPP1;COPS5	cg21320567	-1.90226407432022	2.02281267996455	Hypomethylation	chr8:67975880	In DMR	Hypomethylation_In DMR
cg11543397	-1.17418155565826	-0.878941262457752	-7.2898935496718	8.46949386572535e-06	0.00948896198585635	3.97771342040634	MAL2	cg11543397	-1.17418155565826	2.02278129320716	Hypomethylation	chr8:120220094	In DMR	Hypomethylation_In DMR
cg14266722	-1.09239143510748	0.335531969272215	-7.28837915403126	8.48733006788377e-06	0.00950138456502919	3.97562388710376	TUB	cg14266722	-1.09239143510748	2.02221310364402	Hypomethylation	chr11:8060468	In DMR	Hypomethylation_In DMR
cg04123385	2.20666895718839	-1.57103456251168	7.28806599911744	8.4910233215912e-06	0.00950279184070007	3.97519176236847		cg04123385	2.20666895718839	2.0221487838812	Hypermethylation	chr20:37302636	In DMR	Hypermethylation_In DMR
cg08490529	-2.13349356953368	1.02083718435367	-7.28603498698894	8.51501803452755e-06	0.00951369156625536	3.97238882331196	PTPRN2;PTPRN2;PTPRN2	cg08490529	-2.13349356953368	2.02165093250879	Hypomethylation	chr7:157347704	In DMR	Hypomethylation_In DMR
cg05384712	2.30568668065889	-2.03262952240895	7.28446549150182	8.53360975994186e-06	0.00952015142907461	3.97022241700138	CALCR;CALCR	cg05384712	2.30568668065889	2.02135614360203	Hypermethylation	chr7:93203843	In DMR	Hypermethylation_In DMR
cg18488157	2.47785082009606	-0.32100031921972	7.28078402768902	8.57738895804164e-06	0.00955191633096501	3.96513947500056		cg18488157	2.47785082009606	2.01990949035618	Hypermethylation	chr6:29521598	In DMR	Hypermethylation_In DMR
cg16793187	1.80439523826608	-2.07202071740274	7.27996753462488	8.58713088251813e-06	0.00955582253859608	3.96401190002474		cg16793187	1.80439523826608	2.01973192414025	Hypermethylation	chr11:115530431	In DMR	Hypermethylation_In DMR
cg16849609	2.12130050781579	-0.786881514448328	7.27791842153458	8.61163163454613e-06	0.00956944790827303	3.9611816715906	C1QL2	cg16849609	2.12130050781579	2.01911311732315	Hypermethylation	chr2:119916662	In DMR	Hypermethylation_In DMR
cg01947837	-0.988327526525651	0.95241180767152	-7.27709382651494	8.62151211003552e-06	0.0095763129052062	3.9600425788685		cg01947837	-0.988327526525651	2.0188016718347	Non-significant	chr14:104770575	In DMR	Non-significant_In DMR
cg15919612	-1.4919898113476	-0.0749103363817252	-7.27543308674074	8.64144810215144e-06	0.00958977192859278	3.95774815170516	NOTCH4	cg15919612	-1.4919898113476	2.01819172143533	Hypomethylation	chr6:32172681	In DMR	Hypomethylation_In DMR
cg08368934	-1.14167813290254	1.14739747896809	-7.27320379980133	8.66828628793294e-06	0.00960585488428649	3.95466763422539	GPR97	cg08368934	-1.14167813290254	2.01746397853712	Hypomethylation	chr16:57701455	In DMR	Hypomethylation_In DMR
cg08190291	2.43788500216818	-1.38193169840048	7.27318311182238	8.66853576383793e-06	0.00960585488428649	3.95463904351523	ADAMTS5	cg08190291	2.43788500216818	2.01746397853712	Hypermethylation	chr21:28339442	In DMR	Hypermethylation_In DMR
cg20061155	2.27827041448796	-0.684069029043148	7.27291968073699	8.67171314224443e-06	0.00960731770618041	3.95427497752736	RSPO2	cg20061155	2.27827041448796	2.01739784729567	Hypermethylation	chr8:109095388	In DMR	Hypermethylation_In DMR
cg04282419	2.16344673341211	-1.57441984540312	7.27186791961419	8.68441133934907e-06	0.00961268952475745	3.95282133057307	ARHGAP20	cg04282419	2.16344673341211	2.01715508451224	Hypermethylation	chr11:110583662	In DMR	Hypermethylation_In DMR
cg18873386	1.23192708298296	-0.381248767997713	7.2707770636438	8.697602454773e-06	0.0096236331975888	3.95131348777293	DLX5	cg18873386	1.23192708298296	2.01666093838007	Hypermethylation	chr7:96651915	In DMR	Hypermethylation_In DMR
cg16003049	-1.65363563419505	1.49885971326893	-7.27055375004296	8.70030549156012e-06	0.00962456529522881	3.95100479067457	TH;TH;TH	cg16003049	-1.65363563419505	2.01661887679575	Hypomethylation	chr11:2190134	In DMR	Hypomethylation_In DMR
cg08820401	-1.85493207181142	1.26110847745396	-7.26949738635533	8.71310407607713e-06	0.00962934491975268	3.94954443446302	ARHGAP15	cg08820401	-1.85493207181142	2.0164032567398	Hypomethylation	chr2:144501227	In DMR	Hypomethylation_In DMR
cg03851984	2.89151478960442	-2.19564392093096	7.263552010431	8.78551131289777e-06	0.00966919475777357	3.9413224307186	PPP2R2B;PPP2R2B;PPP2R2B;PPP2R2B;PPP2R2B;PPP2R2B;PPP2R2B;PPP2R2B	cg03851984	2.89151478960442	2.01460969208215	Hypermethylation	chr5:146258354	In DMR	Hypermethylation_In DMR
cg14507533	-1.62140211050765	0.480809936545179	-7.25995559064676	8.82962193217392e-06	0.0096950320036119	3.93634646678012		cg14507533	-1.62140211050765	2.01345075296288	Hypomethylation	chr13:114066074	In DMR	Hypomethylation_In DMR
cg18774195	1.75611786228394	-0.706608955571222	7.25980465870448	8.83147828206917e-06	0.0096950320036119	3.93613759975328	SLC7A14;SLC7A14	cg18774195	1.75611786228394	2.01345075296288	Hypermethylation	chr3:170303830	In DMR	Hypermethylation_In DMR
cg17037355	1.14788507118479	0.301037167421076	7.25852955328012	8.847177716058e-06	0.00970608695223241	3.93437291970451	SLC4A11	cg17037355	1.14788507118479	2.01295582236489	Hypermethylation	chr20:3218545	In DMR	Hypermethylation_In DMR
cg22171539	1.21192482132493	-0.332986831130089	7.25795655245533	8.85424232605742e-06	0.00970971876412269	3.93357984242342		cg22171539	1.21192482132493	2.01279334897546	Hypermethylation	chr12:81107990	In DMR	Hypermethylation_In DMR
cg00926400	1.95523436945115	-0.908597643682443	7.25317644693836	8.91341148055669e-06	0.0097468234207808	3.92696202613871	BOLL;BOLL	cg00926400	1.95523436945115	2.01113690179984	Hypermethylation	chr2:198651498	In DMR	Hypermethylation_In DMR
cg26305174	-1.12904578324653	0.129721595286669	-7.25238792180469	8.92321238831514e-06	0.00975377658895945	3.92587004679832	SLC12A9;TRIP6	cg26305174	-1.12904578324653	2.01082719618071	Hypomethylation	chr7:100463583	In DMR	Hypomethylation_In DMR
cg11808514	-1.41296355167564	2.17032494099927	-7.25153594752195	8.93381482737928e-06	0.00975377658895945	3.9246901033134	GTSF1L;GTSF1L	cg11808514	-1.41296355167564	2.01082719618071	Hypomethylation	chr20:42356308	In DMR	Hypomethylation_In DMR
cg11724970	1.33213141300895	1.29053274286913	7.25132873716661	8.9363954945242e-06	0.00975377658895945	3.92440311162704	HOXA5	cg11724970	1.33213141300895	2.01082719618071	Hypermethylation	chr7:27182493	In DMR	Hypermethylation_In DMR
cg10991450	-1.39917562869055	1.43939512279789	-7.25100247525175	8.9404604782377e-06	0.00975377658895945	3.92395121833361	PKHD1;PKHD1	cg10991450	-1.39917562869055	2.01082719618071	Hypomethylation	chr6:51814431	In DMR	Hypomethylation_In DMR
cg13731311	-0.932857910389089	-0.211799453621615	-7.24710185259411	8.9892121016046e-06	0.00977548529910834	3.91854746150017	LCN10	cg13731311	-0.932857910389089	2.00986167306323	Non-significant	chr9:139634272	In DMR	Non-significant_In DMR
cg10796805	1.76386546351867	-0.858440975607699	7.24619795997157	9.00054966921557e-06	0.00978255644663291	3.91729494442762		cg10796805	1.76386546351867	2.00954763748397	Hypermethylation	chr3:35680802	In DMR	Hypermethylation_In DMR
cg14776195	-1.67443301192039	-1.1029413222075	-7.24539661558635	9.01061369914989e-06	0.00978641774856865	3.91618443241388	DEFB118	cg14776195	-1.67443301192039	2.00937624964026	Hypomethylation	chr20:29956028	In DMR	Hypomethylation_In DMR
cg24975244	-1.23936444972054	0.899476925348852	-7.24457392231604	9.02095831127667e-06	0.0097928904084903	3.91504424174162		cg24975244	-1.23936444972054	2.00908910562403	Hypomethylation	chr14:106091410	In DMR	Hypomethylation_In DMR
cg21607030	2.43401586857696	-1.71447960451027	7.24164471801822	9.05789312450965e-06	0.00982473834989857	3.91098381986508	EYA4;EYA4;EYA4	cg21607030	2.43401586857696	2.00767900682616	Hypermethylation	chr6:133563532	In DMR	Hypermethylation_In DMR
cg09423703	2.468523083951	-1.51424353120098	7.24079937419226	9.0685821088614e-06	0.00983220888448864	3.9098117936429		cg09423703	2.468523083951	2.00734890347218	Hypermethylation	chr2:71115230	In DMR	Hypermethylation_In DMR
cg27341926	3.19844761899681	-1.59997646181269	7.23988587531984	9.08014797873542e-06	0.00983856218912624	3.90854516187321	GFRA1;GFRA1;GFRA1;GFRA1	cg27341926	3.19844761899681	2.00706836487696	Hypermethylation	chr10:118032905	In DMR	Hypermethylation_In DMR
cg26829913	-1.28149476371533	0.280591076240262	-7.2359151190194	9.13060475994031e-06	0.00987461760108809	3.90303807053762	ZBTB46	cg26829913	-1.28149476371533	2.00547971362079	Hypomethylation	chr20:62384963	In DMR	Hypomethylation_In DMR
cg00913949	1.6611971307861	-0.72618513568417	7.23382119862313	9.15733252126289e-06	0.00989121619572695	3.90013310041517	ESRRG	cg00913949	1.6611971307861	2.00475030550903	Hypermethylation	chr1:217311511	In DMR	Hypermethylation_In DMR
cg26530498	1.91459368514783	-0.597826716350706	7.22748516943645	9.23871700610692e-06	0.00994165449059102	3.89133917486329	C1QL2;C1QL2	cg26530498	1.91459368514783	2.00254133428062	Hypermethylation	chr2:119916431	In DMR	Hypermethylation_In DMR
cg09641576	-1.52571621055941	2.21390993597229	-7.21963667434683	9.34059763355506e-06	0.0100009214581245	3.88043828970813	SLC29A4;SLC29A4	cg09641576	-1.52571621055941	1.99995998342578	Hypomethylation	chr7:5338965	In DMR	Hypomethylation_In DMR
cg04495287	1.4464320489874	-1.16104114311326	7.2180195062855	9.36173815401531e-06	0.0100136249468689	3.8781911131033		cg04495287	1.4464320489874	1.99940867882043	Hypermethylation	chr17:35165609	In DMR	Hypermethylation_In DMR
cg26071016	1.99351118559426	-0.62928517084485	7.21234007541757	9.43638724795197e-06	0.0100671600485797	3.87029622130695	KCNA3	cg26071016	1.99351118559426	1.99709302688255	Hypermethylation	chr1:111217785	In DMR	Hypermethylation_In DMR
cg05844572	-2.2748253263602	0.760671347793227	-7.20768492972095	9.49804582617704e-06	0.0101030177175162	3.86382181032596		cg05844572	-2.2748253263602	1.99554888539415	Hypomethylation	chr17:80300263	In DMR	Hypomethylation_In DMR
cg05852477	-2.66985075032072	2.39000987922945	-7.20340532112249	9.55510871449714e-06	0.010140776973162	3.85786702537878	MUC6	cg05852477	-2.66985075032072	1.99392876864868	Hypomethylation	chr11:1037640	In DMR	Hypomethylation_In DMR
cg26829322	-2.40296023222879	2.62984902746107	-7.20014968529944	9.59876261394616e-06	0.0101717989221034	3.85333531309181	FBXO44;FBXO2;FBXO44;FBXO44;FBXO44	cg26829322	-2.40296023222879	1.9926022336206	Hypomethylation	chr1:11713867	In DMR	Hypomethylation_In DMR
cg10792120	-1.95405379357495	0.76179868011491	-7.1984490007563	9.62165096965796e-06	0.0101863186916949	3.85096743981738	EDNRB	cg10792120	-1.95405379357495	1.99198274050233	Hypomethylation	chr13:78550373	In DMR	Hypomethylation_In DMR
cg00273657	-1.42526409846862	1.28994768644566	-7.19329488365405	9.69137219092397e-06	0.0102445279050743	3.84378885910306	LOC100169752	cg00273657	-1.42526409846862	1.98950805023938	Hypomethylation	chr10:127262562	In DMR	Hypomethylation_In DMR
cg04820679	-0.992201520939008	-0.434953862928236	-7.19308767870112	9.69418633026801e-06	0.0102445279050743	3.84350018924198	COL11A2;COL11A2;COL11A2	cg04820679	-0.992201520939008	1.98950805023938	Non-significant	chr6:33132163	In DMR	Non-significant_In DMR
cg09409956	-1.27667224103022	0.619257360320719	-7.18769298408738	9.7677609079052e-06	0.0103046804724442	3.83598239504206	LY6G6D	cg09409956	-1.27667224103022	1.98696547028028	Hypomethylation	chr6:31685440	In DMR	Hypomethylation_In DMR
cg03225210	3.38206749395784	-0.94701688911316	7.18466636151083	9.80929899062871e-06	0.0103358757764924	3.83176285024551	FAM115A	cg03225210	3.38206749395784	1.98565271896084	Hypermethylation	chr7:143579951	In DMR	Hypermethylation_In DMR
cg14717557	1.69324260010111	-0.160503516895278	7.18150561585345	9.85287854777193e-06	0.0103611373398562	3.8273549485962	SIM1	cg14717557	1.69324260010111	1.9845925695606	Hypermethylation	chr6:100895618	In DMR	Hypermethylation_In DMR
cg07995179	2.25273293514753	-0.524774553962993	7.18054492170394	9.8661651486832e-06	0.0103704775924183	3.82601490965918		cg07995179	2.25273293514753	1.98420124255255	Hypermethylation	chr6:85484287	In DMR	Hypermethylation_In DMR
cg11372090	2.4022755520123	-1.04788966429263	7.17875435508502	9.89097997350534e-06	0.0103843157212686	3.82351696516041	ELMO1	cg11372090	2.4022755520123	1.98362211619853	Hypermethylation	chr7:37488660	In DMR	Hypermethylation_In DMR
cg23986671	2.27727508962436	-1.25722450596741	7.17694370407688	9.91614069352304e-06	0.0103896442300032	3.82099054474025	ADAMTS5;ADAMTS5	cg23986671	2.27727508962436	1.98339932362586	Hypermethylation	chr21:28339262	In DMR	Hypermethylation_In DMR
cg21090033	-2.07237222944458	0.963206998399428	-7.17478440544818	9.94623528290893e-06	0.0104187624102335	3.81797705168924	TM4SF19	cg21090033	-2.07237222944458	1.98218386552088	Hypomethylation	chr3:196065357	In DMR	Hypomethylation_In DMR
cg17507573	3.29687093787564	-1.54850106681387	7.17292892857521	9.97217309293708e-06	0.0104272316380509	3.81538704659433	RASGRF1;RASGRF1;RASGRF1;RASGRF1	cg17507573	3.29687093787564	1.98183097862079	Hypermethylation	chr15:79382998	In DMR	Hypermethylation_In DMR
cg00370229	2.84503459572469	-0.78155409720703	7.17060761121576	1.00047243110394e-05	0.0104422708000478	3.81214610868438		cg00370229	2.84503459572469	1.98120504839388	Hypermethylation	chr6:29521602	In DMR	Hypermethylation_In DMR
cg11134720	1.81861966502131	-1.31919546463014	7.16990520692661	1.00145962092434e-05	0.0104462510392126	3.81116528869723	ZNF804B	cg11134720	1.81861966502131	1.98103954162034	Hypermethylation	chr7:88389342	In DMR	Hypermethylation_In DMR
cg10539069	2.65823629120889	-1.90793322688592	7.16258480215837	1.01180995489144e-05	0.0105165506554136	3.80093913629626	TFPI2	cg10539069	2.65823629120889	1.97812668194695	Hypermethylation	chr7:93520275	In DMR	Hypermethylation_In DMR
cg19202058	1.73887275201491	-1.62036754535508	7.16111511712488	1.0139016329678e-05	0.0105272084583062	3.79888517074285	CBLN2	cg19202058	1.73887275201491	1.97768677714133	Hypermethylation	chr18:70210494	In DMR	Hypermethylation_In DMR
cg22002034	1.46287717815268	-0.798308469137812	7.15735421589635	1.01927518569922e-05	0.0105723907668031	3.793627723861		cg22002034	1.46287717815268	1.97582679325789	Hypermethylation	chr1:119549948	In DMR	Hypermethylation_In DMR
cg15701178	2.39913549480095	-2.68758796282284	7.15136036620162	1.02790189167704e-05	0.0106286601867008	3.78524468357858	UNC5C	cg15701178	2.39913549480095	1.97352147773405	Hypermethylation	chr4:96471143	In DMR	Hypermethylation_In DMR
cg04142955	-0.802107558801565	-0.307208642365949	-7.14599759052774	1.03568618344296e-05	0.0106847650428278	3.77773998975897	STK19;STK19;DOM3Z;STK19	cg04142955	-0.802107558801565	1.9712350234976	Non-significant	chr6:31939181	In DMR	Non-significant_In DMR
cg26810908	-1.63641283069405	0.0118987737725478	-7.14497765897497	1.03717374288925e-05	0.0106915822222354	3.77631223525014	ZP4;LOC100130331	cg26810908	-1.63641283069405	1.970958019811	Hypomethylation	chr1:238054569	In DMR	Hypomethylation_In DMR
cg25775322	2.08143016512016	-0.95607119610008	7.14325181220855	1.03969605279493e-05	0.010699621908116	3.77389596997349	SFRP2	cg25775322	2.08143016512016	1.97063156868115	Hypermethylation	chr4:154710373	In DMR	Hypermethylation_In DMR
cg24851364	2.77716121332184	-1.63991649523117	7.14179108621511	1.04183599094805e-05	0.0107055077124523	3.77185055885643		cg24851364	2.77716121332184	1.97039273131324	Hypermethylation	chr10:57390306	In DMR	Hypermethylation_In DMR
cg23542495	1.72316960001683	-1.84049336666108	7.13899994534666	1.04593800751752e-05	0.0107230329929556	3.76794137309273	UNC5C	cg23542495	1.72316960001683	1.96968235775883	Hypermethylation	chr4:96469343	In DMR	Hypermethylation_In DMR
cg24039816	-1.42084859454509	1.27310178619463	-7.13717985407035	1.04862216967045e-05	0.0107347234491677	3.76539161929357	SHANK1	cg24039816	-1.42084859454509	1.96920913949485	Hypomethylation	chr19:51220098	In DMR	Hypomethylation_In DMR
cg02444118	-1.96146946309752	0.375322738216589	-7.13586980628109	1.05055868576476e-05	0.0107417925757128	3.76355609366046		cg02444118	-1.96146946309752	1.96892323811702	Hypomethylation	chr13:107354903	In DMR	Hypomethylation_In DMR
cg14552379	1.87099016925303	-1.09502712670129	7.13385208165462	1.05354873873823e-05	0.0107659811290846	3.76072856020607		cg14552379	1.87099016925303	1.96794638576328	Hypermethylation	chr14:60982036	In DMR	Hypermethylation_In DMR
cg08206318	1.36312856838648	-0.354061152415606	7.13277526555657	1.05514816991766e-05	0.0107801957302126	3.75921933221304	PITX1	cg08206318	1.36312856838648	1.9673733538265	Hypermethylation	chr5:134363637	In DMR	Hypermethylation_In DMR
cg02181847	1.29590171594245	-0.94732269674506	7.13104242850222	1.05772743735347e-05	0.0107998531036829	3.75679030554881	TFAP2A;TFAP2A;TFAP2A	cg02181847	1.29590171594245	1.96658215161433	Hypermethylation	chr6:10410284	In DMR	Hypermethylation_In DMR
cg11901715	-1.08085816169772	-0.171613663092991	-7.13092173375632	1.05790733698593e-05	0.0107998531036829	3.75662110439441	C20orf79	cg11901715	-1.08085816169772	1.96658215161433	Hypomethylation	chr20:18794246	In DMR	Hypomethylation_In DMR
cg20906291	0.923234561253096	0.690235357068512	7.13045899737662	1.05859736306029e-05	0.0108020638908788	3.75597237837324		cg20906291	0.923234561253096	1.96649325832921	Non-significant	chr6:10382103	In DMR	Non-significant_In DMR
cg01387036	-1.08106982926526	-0.145573691423562	-7.13035642946094	1.05875037573958e-05	0.0108020638908788	3.75582858081032	CCL1	cg01387036	-1.08106982926526	1.96649325832921	Hypomethylation	chr17:32690255	In DMR	Hypomethylation_In DMR
cg02458602	-1.02398066297238	0.711822656286022	-7.11865231492868	1.07636628888525e-05	0.010915053971064	3.73940998899619		cg02458602	-1.02398066297238	1.96197411251762	Hypomethylation	chr15:20563473	In DMR	Hypomethylation_In DMR
cg17380661	2.43374314899674	-0.802419174948599	7.11770631093243	1.07780368128518e-05	0.0109210662015928	3.7380820871685	SIM1	cg17380661	2.43374314899674	1.96173496027006	Hypermethylation	chr6:100912946	In DMR	Hypermethylation_In DMR
cg21359747	2.30249512484135	-0.872798137810487	7.11692868272854	1.07898676677368e-05	0.0109287724617555	3.73699043932769	ALDH1A3	cg21359747	2.30249512484135	1.96142861600317	Hypermethylation	chr15:101420636	In DMR	Hypermethylation_In DMR
cg15661311	1.63058274937008	-0.839582484402684	7.11074504646095	1.08844388692816e-05	0.0109744047854086	3.72830671196367	RNH1;RNH1;RNH1;RNH1;RNH1;RNH1;RNH1;RNH1	cg15661311	1.63058274937008	1.95961902511067	Hypermethylation	chr11:504551	In DMR	Hypermethylation_In DMR
cg20047489	1.77921993665222	-0.106672954413429	7.10892443812197	1.09124506065244e-05	0.010986245878679	3.72574899101398		cg20047489	1.77921993665222	1.95915068543859	Hypermethylation	chr8:65292217	In DMR	Hypermethylation_In DMR
cg05163496	1.99995612122767	-1.34704332253245	7.10804603083285	1.0925993131445e-05	0.0109955998757636	3.72451477446462	CD8A;CD8A;CD8A;CD8A;CD8A;CD8A	cg05163496	1.99995612122767	1.95878107229434	Hypermethylation	chr2:87018104	In DMR	Hypermethylation_In DMR
cg20259129	1.51389426929759	-2.20138494255388	7.10610066930548	1.09560487222596e-05	0.0110151318343724	3.72178103403555	FAM72A	cg20259129	1.51389426929759	1.95801030063779	Hypermethylation	chr1:206138116	In DMR	Hypermethylation_In DMR
cg03532274	2.19373483803069	-2.14352177226452	7.09953108937082	1.10581996864047e-05	0.0110775064168082	3.71254511638472	ARHGAP20	cg03532274	2.19373483803069	1.95555798972482	Hypermethylation	chr11:110583649	In DMR	Hypermethylation_In DMR
cg10506882	1.59171479401864	-0.718158964014371	7.09949411250398	1.10587775021514e-05	0.0110775064168082	3.71249311481407		cg10506882	1.59171479401864	1.95555798972482	Hypermethylation	chr3:35681627	In DMR	Hypermethylation_In DMR
cg19554569	-1.37804549848024	0.118924128650827	-7.09072360349423	1.11967406013762e-05	0.0111638186501057	3.70015346048195	OR51B5	cg19554569	-1.37804549848024	1.95218722699334	Hypomethylation	chr11:5364833	In DMR	Hypomethylation_In DMR
cg17338208	3.67242918020399	-1.94721078969886	7.08991464138213	1.12095577628293e-05	0.0111722911508294	3.69901474561491	TFPI2;TFPI2	cg17338208	3.67242918020399	1.95185775507352	Hypermethylation	chr7:93520024	In DMR	Hypermethylation_In DMR
cg23936031	1.69795231154008	1.27121513047239	7.08201823064896	1.13354910452092e-05	0.0112509330341417	3.68789471158778	HOXA5	cg23936031	1.69795231154008	1.94881146023913	Hypermethylation	chr7:27183133	In DMR	Hypermethylation_In DMR
cg23686014	2.58510633228001	-1.83393640595745	7.08196700699122	1.13363128647516e-05	0.0112509330341417	3.68782254768456	TFPI2	cg23686014	2.58510633228001	1.94881146023913	Hypermethylation	chr7:93519924	In DMR	Hypermethylation_In DMR
cg07783282	2.28889873006066	-1.40026570607777	7.08110711916597	1.13501181560293e-05	0.0112581542155797	3.6866110821422	USP44;USP44	cg07783282	2.28889873006066	1.9485328066159	Hypermethylation	chr12:95942964	In DMR	Hypermethylation_In DMR
cg23363202	1.71226534854682	-0.61587262179384	7.07988475938659	1.13697736354088e-05	0.0112645705603614	3.68488876290226	ANKRD20B	cg23363202	1.71226534854682	1.9482853602491	Hypermethylation	chr2:95522896	In DMR	Hypermethylation_In DMR
cg10402222	-1.43287522773345	1.56151081612784	-7.07890938542041	1.13854835683256e-05	0.0112645705603614	3.68351429814044		cg10402222	-1.43287522773345	1.9482853602491	Hypomethylation	chr8:1106442	In DMR	Hypomethylation_In DMR
cg11208229	-1.70703131494187	1.16430305854553	-7.07881608012507	1.13869876065666e-05	0.0112645705603614	3.68338280835738	INS;INS-IGF2;INS-IGF2	cg11208229	-1.70703131494187	1.9482853602491	Hypomethylation	chr11:2182795	In DMR	Hypomethylation_In DMR
cg02631468	2.60304281727257	-0.472772572309751	7.07693835302655	1.14173006666211e-05	0.0112750653442475	3.68073637414235	VSX1;VSX1	cg02631468	2.60304281727257	1.9478809325042	Hypermethylation	chr20:25062777	In DMR	Hypermethylation_In DMR
cg07014174	-1.61112237738251	0.260014332563262	-7.0756711606174	1.14378060715269e-05	0.0112901140741549	3.67895013477132	KRTAP11-1	cg07014174	-1.61112237738251	1.94730166998595	Hypomethylation	chr21:32253760	In DMR	Hypomethylation_In DMR
cg00936309	-1.26841264519665	0.170860994153161	-7.07479970567678	1.14519304784956e-05	0.0112963240811681	3.67772159678626	COL11A2;COL11A2;COL11A2	cg00936309	-1.26841264519665	1.94706285660353	Hypomethylation	chr6:33141824	In DMR	Hypomethylation_In DMR
cg26708559	0.955449179126677	0.767441610134779	7.07326670702739	1.14768221283483e-05	0.0113144047369844	3.67556018374334	MEST;MEST;MEST;MESTIT1	cg26708559	0.955449179126677	1.94636828980853	Non-significant	chr7:130131730	In DMR	Non-significant_In DMR
cg19598584	1.73577455886094	0.0632455218802178	7.07221848812241	1.14938754237328e-05	0.0113247417170189	3.6740820825324	HOXA2	cg19598584	1.73577455886094	1.94597169414097	Hypermethylation	chr7:27142810	In DMR	Hypermethylation_In DMR
cg02979457	1.57183378448261	-0.417042889575395	7.071060813419	1.15127407636044e-05	0.0113390098284397	3.67244945639161	HOXA2	cg02979457	1.57183378448261	1.94542486826676	Hypermethylation	chr7:27142547	In DMR	Hypermethylation_In DMR
cg12718339	1.36446251280559	-0.534023222616888	7.06738175882588	1.15729132053874e-05	0.0113701303618236	3.66725976279691	TMTC1	cg12718339	1.36446251280559	1.94423455597224	Hypermethylation	chr12:29936407	In DMR	Hypermethylation_In DMR
cg26460092	2.59474672990228	-0.65616404480132	7.06676041314575	1.15831085442286e-05	0.0113711872570502	3.66638310042111	TM6SF1;TM6SF1;TM6SF1;TM6SF1	cg26460092	2.59474672990228	1.94419418858695	Hypermethylation	chr15:83776420	In DMR	Hypermethylation_In DMR
cg24289821	-1.73437953333795	1.5372745502488	-7.06278154469337	1.16486226172294e-05	0.0114076792664158	3.66076798368087	MTUS2;MTUS2	cg24289821	-1.73437953333795	1.94280269776429	Hypomethylation	chr13:30054557	In DMR	Hypomethylation_In DMR
cg11989421	-1.03038350639915	0.206077643546559	-7.06168365507263	1.16667692219877e-05	0.0114189649301607	3.65921820967045	OBSL1	cg11989421	-1.03038350639915	1.94237326084433	Hypomethylation	chr2:220427178	In DMR	Hypomethylation_In DMR
cg02288754	1.29584497076288	-0.764414764799877	7.05923125540767	1.17074127003052e-05	0.0114500790378644	3.65575580196848	SALL1;SALL1	cg02288754	1.29584497076288	1.94119151545598	Hypermethylation	chr16:51183988	In DMR	Hypermethylation_In DMR
cg04891086	2.32306381832274	-0.890475833804013	7.058937287097	1.17122947188898e-05	0.0114526883689273	3.65534070722126	KCNA1	cg04891086	2.32306381832274	1.94109255640297	Hypermethylation	chr12:5018513	In DMR	Hypermethylation_In DMR
cg08686879	-1.50554830835909	0.747330504351187	-7.05125364683169	1.18406702047664e-05	0.0115367819187806	3.64448676899803	CSF2	cg08686879	-1.50554830835909	1.93791531681469	Hypomethylation	chr5:131409634	In DMR	Hypomethylation_In DMR
cg10359230	1.9152481920858	-0.687346018260295	7.04454531127412	1.19539745479562e-05	0.011599368509958	3.63500371498849	ZNF331;ZNF331	cg10359230	1.9152481920858	1.93556565388566	Hypermethylation	chr19:54024834	In DMR	Hypermethylation_In DMR
cg23276695	-1.4912455602659	0.93616818688129	-7.04281028174408	1.19834666471992e-05	0.0116146570886593	3.63255000072748	CNR1;CNR1;CNR1;CNR1;CNR1;CNR1	cg23276695	-1.4912455602659	1.93499360779241	Hypomethylation	chr6:88855716	In DMR	Hypomethylation_In DMR
cg11882432	2.1798615099164	-1.51512998344062	7.04037680594493	1.20249614150042e-05	0.0116290891639571	3.62910781085647	GPR88	cg11882432	2.1798615099164	1.93445429959298	Hypermethylation	chr1:101005509	In DMR	Hypermethylation_In DMR
cg26725891	0.865048499187479	0.642654968128058	7.03493909877133	1.21182365205085e-05	0.0116883377134226	3.62141305556004	NDN;NDN	cg26725891	0.865048499187479	1.93224724873726	Non-significant	chr15:23932412	In DMR	Non-significant_In DMR
cg12428727	-1.06506180570898	-0.417723583818061	-7.03419054743521	1.21311368446532e-05	0.0116906798685029	3.62035347221034		cg12428727	-1.06506180570898	1.93216023181903	Hypomethylation	chr11:2234665	In DMR	Hypomethylation_In DMR
cg17334018	2.83602228158489	-1.7153939087184	7.03296579789065	1.21522753425555e-05	0.0116942635866089	3.61861965329592	UNC5C	cg17334018	2.83602228158489	1.9320271214685	Hypermethylation	chr4:96470293	In DMR	Hypermethylation_In DMR
cg13845094	1.78659223573843	-0.402301393947322	7.03190211000765	1.21706657906539e-05	0.0117018138356455	3.61711366905191		cg13845094	1.78659223573843	1.93174681536861	Hypermethylation	chr12:81108034	In DMR	Hypermethylation_In DMR
cg13822911	-2.25704948347218	0.957855490563025	-7.03056820734218	1.21937699121719e-05	0.0117117816905943	3.61522488418148		cg13822911	-2.25704948347218	1.93137703152594	Hypomethylation	chr13:107029273	In DMR	Hypomethylation_In DMR
cg02647684	-1.31226709704503	1.71842407635646	-7.03016111970225	1.22008302393884e-05	0.0117133985628294	3.6146484043336	RNASE12	cg02647684	-1.31226709704503	1.93131707905743	Hypomethylation	chr14:21060022	In DMR	Hypomethylation_In DMR
cg02225599	1.37022174367478	0.0736045104097952	7.02821396109802	1.22346609793309e-05	0.0117415193449253	3.6118906934338	HOXA2	cg02225599	1.37022174367478	1.93027570203017	Hypermethylation	chr7:27143252	In DMR	Hypermethylation_In DMR
cg20041088	1.33608690102697	-0.625434752530718	7.02221938026743	1.23394411045198e-05	0.0118050529301302	3.60339734550641		cg20041088	1.33608690102697	1.92793206134155	Hypermethylation	chr1:91192803	In DMR	Hypermethylation_In DMR
cg25875163	-1.64587026325163	1.12388949172287	-7.02201626661526	1.23430080291052e-05	0.0118052123620519	3.60310947713325	PSCA	cg25875163	-1.64587026325163	1.92792619606194	Hypomethylation	chr8:143763340	In DMR	Hypomethylation_In DMR
cg09284655	-1.15737486986214	0.567368928050907	-7.02010016020777	1.23767112184964e-05	0.0118174103549244	3.6003935348601		cg09284655	-1.15737486986214	1.92747768350436	Hypomethylation	chr14:70317228	In DMR	Hypomethylation_In DMR
cg23967544	1.54857936756703	-0.537825721742899	7.02005985683111	1.23774211813255e-05	0.0118174103549244	3.60033640214323		cg23967544	1.54857936756703	1.92747768350436	Hypermethylation	chr5:172672684	In DMR	Hypermethylation_In DMR
cg05384697	-1.67090002945552	0.32857795597682	-7.01518925274536	1.24635388412566e-05	0.0118752470495679	3.59343029942533	TMEM132D	cg05384697	-1.67090002945552	1.92535734665905	Hypomethylation	chr12:130334009	In DMR	Hypomethylation_In DMR
cg03061435	1.62286374577723	-1.76102182986702	7.01201058580463	1.25200846321193e-05	0.01190957708649	3.58892140365297	MFSD4	cg03061435	1.62286374577723	1.92410366020192	Hypermethylation	chr1:205537833	In DMR	Hypermethylation_In DMR
cg02248486	1.55410930860918	0.804838472720821	7.00992720687578	1.25572941322656e-05	0.0119250391968311	3.58596538064757	HOXA5	cg02248486	1.55410930860918	1.92354018478768	Hypermethylation	chr7:27183196	In DMR	Hypermethylation_In DMR
cg04184836	3.33194903012064	-1.72978344137824	7.00792135314919	1.25932301489774e-05	0.0119438167178211	3.58311877257355	CPEB1;CPEB1	cg04184836	3.33194903012064	1.92285686963749	Hypermethylation	chr15:83316640	In DMR	Hypermethylation_In DMR
cg03244411	1.8817115635043	-0.756824868738445	7.00744628161099	1.26017573346411e-05	0.0119497131698408	3.58244449091423		cg03244411	1.8817115635043	1.92264251900458	Hypermethylation	chr6:99295790	In DMR	Hypermethylation_In DMR
cg26799209	2.34565271844875	-0.807853830367431	7.00421542597224	1.26599119353338e-05	0.0119833676715877	3.57785800117144	MSC	cg26799209	2.34565271844875	1.92142111553124	Hypermethylation	chr8:72754953	In DMR	Hypermethylation_In DMR
cg27319898	2.62302713752698	-1.72712418139281	7.00405919872089	1.26627312106465e-05	0.0119833676715877	3.57763618496754	ZNF804B;ZNF804B	cg27319898	2.62302713752698	1.92142111553124	Hypermethylation	chr7:88389003	In DMR	Hypermethylation_In DMR
cg12847240	0.888797556960353	0.164748256256345	7.00329553079241	1.26765219649855e-05	0.011987646025103	3.57655185610339		cg12847240	0.888797556960353	1.92126608951803	Non-significant	chr6:10382088	In DMR	Non-significant_In DMR
cg15712559	2.50176427322533	-0.368470663745614	6.99914342409766	1.27517830980736e-05	0.0120295155078027	3.57065484709517	PHACTR3	cg15712559	2.50176427322533	1.91975186364311	Hypermethylation	chr20:58180616	In DMR	Hypermethylation_In DMR
cg23901700	-2.07037577125015	0.921737993785885	-6.99892407826923	1.27557721531972e-05	0.0120296016085795	3.57034325412774	KRT20	cg23901700	-2.07037577125015	1.91974875520883	Hypomethylation	chr17:39041119	In DMR	Hypomethylation_In DMR
cg18129805	-1.38197661055135	0.205611387285463	-6.9969922341901	1.2790962310122e-05	0.0120561943429214	3.56759866664048		cg18129805	-1.38197661055135	1.91878975991555	Hypomethylation	chr7:1325993	In DMR	Hypomethylation_In DMR
cg13052453	-1.21337220593225	1.20977393059489	-6.99442635361215	1.28378616631971e-05	0.0120827262918583	3.56395247772505	MTA1	cg13052453	-1.21337220593225	1.91783506241006	Hypomethylation	chr14:105885138	In DMR	Hypomethylation_In DMR
cg23628232	2.40107561147605	-1.19418795631995	6.992802711462	1.28676331465174e-05	0.0120963714989491	3.56164475269219	AMOTL1	cg23628232	2.40107561147605	1.9173448837587	Hypermethylation	chr11:94502388	In DMR	Hypermethylation_In DMR
cg05922993	-1.56904958328501	1.30205741840555	-6.98886068669732	1.29402209470765e-05	0.0121306483786644	3.55604028977491	LOC642587;MIR205	cg05922993	-1.56904958328501	1.91611598563379	Hypomethylation	chr1:209604397	In DMR	Hypomethylation_In DMR
cg04476891	-1.4676987109071	-0.458504167193974	-6.98615331459845	1.29903261748728e-05	0.012151112679318	3.55218987924827	DEFB121	cg04476891	-1.4676987109071	1.91538395183007	Hypomethylation	chr20:29994173	In DMR	Hypomethylation_In DMR
cg12020676	-1.57329239406569	1.04061885901866	-6.98331687999782	1.30430412968838e-05	0.0121762799435719	3.54815479810334	RNF17	cg12020676	-1.57329239406569	1.91448537563995	Hypomethylation	chr13:25338135	In DMR	Hypomethylation_In DMR
cg03757784	1.794217971535	-0.875325411721584	6.97932969518016	1.31175280275217e-05	0.0122214762149936	3.54248073629877	HS3ST2	cg03757784	1.794217971535	1.9128763331029	Hypermethylation	chr16:22826113	In DMR	Hypermethylation_In DMR
cg25436245	-1.07907559741675	1.06081395254773	-6.97909243537959	1.31219746385812e-05	0.0122227002762751	3.54214302655306	MRC2	cg25436245	-1.07907559741675	1.91283283783025	Hypomethylation	chr17:60744005	In DMR	Hypomethylation_In DMR
cg09908110	2.48901809203103	-0.571905359696375	6.97900745759331	1.3123567641867e-05	0.0122227002762751	3.54202206932	MACROD1	cg09908110	2.48901809203103	1.91283283783025	Hypermethylation	chr11:63828713	In DMR	Hypermethylation_In DMR
cg27427565	-1.40755720986382	2.01649552637648	-6.97833319771162	1.31362146852785e-05	0.0122256742125099	3.54106229254233		cg27427565	-1.40755720986382	1.91272718139054	Hypomethylation	chr6:169309568	In DMR	Hypomethylation_In DMR
cg10004780	1.78194506588007	-0.824261809801672	6.9754905807604	1.3189676095076e-05	0.0122577864800046	3.53701525131238	ARHGEF4;ARHGEF4	cg10004780	1.78194506588007	1.91158794795074	Hypermethylation	chr2:131722307	In DMR	Hypermethylation_In DMR
cg06747432	2.6689122156014	-2.76059222978787	6.97351566096407	1.32269547891268e-05	0.0122756715786891	3.53420287548668	CCDC8;CCDC8	cg06747432	2.6689122156014	1.91095473912837	Hypermethylation	chr19:46916741	In DMR	Hypermethylation_In DMR
cg01556466	-1.41393142966376	-0.201034060992816	-6.97336360511222	1.32298296445261e-05	0.0122756715786891	3.53398631799461	ADCYAP1R1	cg01556466	-1.41393142966376	1.91095473912837	Hypomethylation	chr7:31146260	In DMR	Hypomethylation_In DMR
cg12956091	1.63433255276272	-1.16959299144463	6.97333219903807	1.32304235086026e-05	0.0122756715786891	3.53394158914693		cg12956091	1.63433255276272	1.91095473912837	Hypermethylation	chr14:38054759	In DMR	Hypermethylation_In DMR
cg18671950	2.17787465031881	-0.689385726881613	6.97324851288338	1.32320060861287e-05	0.0122756715786891	3.53382240179528	FBN1	cg18671950	2.17787465031881	1.91095473912837	Hypermethylation	chr15:48936953	In DMR	Hypermethylation_In DMR
cg12692314	1.79558839836995	-1.25515165684951	6.97321434234909	1.32326523383375e-05	0.0122756715786891	3.53377373520882		cg12692314	1.79558839836995	1.91095473912837	Hypermethylation	chr6:28642279	In DMR	Hypermethylation_In DMR
cg00535683	-1.44599481338129	0.59034872434943	-6.96977716520571	1.32978299229442e-05	0.0123197099895399	3.5288775661946	SPRR2C	cg00535683	-1.44599481338129	1.90939951550154	Hypomethylation	chr1:153114002	In DMR	Hypomethylation_In DMR
cg03102386	-2.72797672680922	2.80912328224695	-6.96897695322956	1.33130528960888e-05	0.0123215309281694	3.52773744366727		cg03102386	-2.72797672680922	1.90933532850684	Hypomethylation	chr11:128746438	In DMR	Hypomethylation_In DMR
cg13620034	2.69883699110114	-0.633093557640432	6.96418556373251	1.34045911942138e-05	0.0123885189727163	3.52090888025094	MSC	cg13620034	2.69883699110114	1.90698060971935	Hypermethylation	chr8:72755052	In DMR	Hypermethylation_In DMR
cg06207052	2.18137441371848	-0.769705675158487	6.96339418621013	1.34197745420778e-05	0.0123981211442751	3.51978071488102	PPP1R16B	cg06207052	2.18137441371848	1.9066441243941	Hypermethylation	chr20:37434231	In DMR	Hypermethylation_In DMR
cg01251971	-1.09716691912191	0.555465108347037	-6.96106786104015	1.34645133221132e-05	0.0124283552134687	3.51646385483983	NOTCH4	cg01251971	-1.09716691912191	1.90558634271633	Hypomethylation	chr6:32185105	In DMR	Hypomethylation_In DMR
cg17874421	-1.3306064983481	0.317670575734191	-6.95928388078857	1.34989293995566e-05	0.0124357129529667	3.5139197442722	COX6B2	cg17874421	-1.3306064983481	1.90532931110467	Hypomethylation	chr19:55864234	In DMR	Hypomethylation_In DMR
cg24524352	2.73870290976054	-1.36406332261364	6.95796723711176	1.35243897203914e-05	0.012448553511644	3.51204180522688	ANKRD20B	cg24524352	2.73870290976054	1.9048811094845	Hypermethylation	chr2:95522876	In DMR	Hypermethylation_In DMR
cg11661236	-1.29783427493181	0.626948792927412	-6.95758930515994	1.35317073268143e-05	0.0124503877821598	3.51150271231555	MGAT5B;MGAT5B	cg11661236	-1.29783427493181	1.90481712173857	Hypomethylation	chr17:74944775	In DMR	Hypomethylation_In DMR
cg21079345	3.42218538794641	-2.52763637575331	6.95242030983765	1.36322141991645e-05	0.0125228159469545	3.50412746596781	AKR1B1	cg21079345	3.42218538794641	1.90229800237848	Hypermethylation	chr7:134144036	In DMR	Hypermethylation_In DMR
cg04457196	2.60459314383678	-1.07741050223109	6.94837233298028	1.37114778247858e-05	0.0125777597395544	3.49834905515855	FIGN	cg04457196	2.60459314383678	1.90039670542416	Hypermethylation	chr2:164593264	In DMR	Hypermethylation_In DMR
cg05209584	2.15661248321201	-0.531228477176036	6.94349332293144	1.38076656252457e-05	0.0126368616767595	3.49138125331521	FBN2	cg05209584	2.15661248321201	1.89836076827631	Hypermethylation	chr5:127873283	In DMR	Hypermethylation_In DMR
cg08558397	2.22430316134843	-1.11091764377252	6.94000050152302	1.38769656880854e-05	0.012675616068361	3.48639100595062	PRKAR1B;PRKAR1B;PRKAR1B;PRKAR1B;PRKAR1B;PRKAR1B;PRKAR1B	cg08558397	2.22430316134843	1.89703092362479	Hypermethylation	chr7:752149	In DMR	Hypermethylation_In DMR
cg20655068	-0.806641384947827	-0.0479292392852617	-6.93797618497175	1.39172987300906e-05	0.0126967630268805	3.48349803685821	NOTCH4	cg20655068	-0.806641384947827	1.89630698603217	Non-significant	chr6:32188187	In DMR	Non-significant_In DMR
cg01580681	1.9875191893118	-0.393743786995577	6.93771834891275	1.39224448670008e-05	0.0126969791995223	3.48312951901378	HAND2	cg01580681	1.9875191893118	1.89629959188092	Hypermethylation	chr4:174450016	In DMR	Hypermethylation_In DMR
cg06841499	-1.24659527434915	0.0592278060896824	-6.93702816441056	1.39362301816904e-05	0.0127005944232176	3.48214301096415	GSTP1	cg06841499	-1.24659527434915	1.89617595237617	Hypomethylation	chr11:67349641	In DMR	Hypomethylation_In DMR
cg26166717	-1.16483146337058	0.77594656498358	-6.93570582522275	1.39626823066466e-05	0.0127135018588781	3.48025274920249	PARK2;PARK2;PARK2	cg26166717	-1.16483146337058	1.89573480912223	Hypomethylation	chr6:161860203	In DMR	Hypomethylation_In DMR
cg16645977	-1.2931748752548	-0.369429559775581	-6.93493716669988	1.39780831068933e-05	0.0127230456594501	3.4791538499495	SLC29A4;SLC29A4	cg16645977	-1.2931748752548	1.89540891425648	Hypomethylation	chr7:5342805	In DMR	Hypomethylation_In DMR
cg19265913	-1.83048462378535	1.14005347161856	-6.9341007201988	1.39948626219059e-05	0.0127345957510212	3.47795794293968	ZCCHC24	cg19265913	-1.83048462378535	1.89501483679281	Hypomethylation	chr10:81154181	In DMR	Hypomethylation_In DMR
cg04377145	2.11967932483436	-0.868335053446489	6.93264285791543	1.40241592353634e-05	0.0127425625461839	3.47587332965633	KCNQ5;KCNQ5;KCNQ5;KCNQ5;KCNQ5	cg04377145	2.11967932483436	1.89474322602288	Hypermethylation	chr6:73331191	In DMR	Hypermethylation_In DMR
cg02940362	-1.45097942229645	0.144597189761523	-6.9320837866262	1.4035411394806e-05	0.0127483078374278	3.47507382696385	MMP26	cg02940362	-1.45097942229645	1.89454745802525	Hypomethylation	chr11:5009201	In DMR	Hypomethylation_In DMR
cg16243019	1.39226374548895	-0.580772237204257	6.93149849104758	1.40472016411963e-05	0.0127545376654013	3.4742367742648	DLX6AS;DLX6	cg16243019	1.39226374548895	1.89433527935165	Hypermethylation	chr7:96636746	In DMR	Hypermethylation_In DMR
cg16271954	-1.61421329242437	0.658726989686681	-6.92991990673082	1.40790533048109e-05	0.0127700090538247	3.47197893892278	LY6G6D	cg16271954	-1.61421329242437	1.89380879482549	Hypomethylation	chr6:31685575	In DMR	Hypomethylation_In DMR
cg17051318	-2.10200473544487	2.06599994668194	-6.92928373454037	1.40919112759129e-05	0.0127749513929114	3.47106892677444	SDK1;SDK1	cg17051318	-2.10200473544487	1.89364074362617	Hypomethylation	chr7:4254497	In DMR	Hypomethylation_In DMR
cg24756403	-2.05008710114759	1.43198980307964	-6.9288593273751	1.41004961068668e-05	0.0127782550446499	3.47046180163674		cg24756403	-2.05008710114759	1.8935284479163	Hypomethylation	chr10:115860310	In DMR	Hypomethylation_In DMR
cg18237607	2.76230706704745	-1.44092006162996	6.92721011404873	1.41339089060043e-05	0.0128040482847647	3.46810231616629	GDNF	cg18237607	2.76230706704745	1.89265269677663	Hypermethylation	chr5:37840075	In DMR	Hypermethylation_In DMR
cg15976388	1.58852912456788	-1.22887832051451	6.92496645972399	1.41795001793648e-05	0.0128286426205192	3.4648917558924	SYT6	cg15976388	1.58852912456788	1.8918192932435	Hypermethylation	chr1:114696946	In DMR	Hypermethylation_In DMR
cg18047890	-0.85326092151109	-0.347241924221147	-6.92460390921531	1.41868818997786e-05	0.0128304772166598	3.46437289623309		cg18047890	-0.85326092151109	1.89175719017942	Non-significant	chr12:34755049	In DMR	Non-significant_In DMR
cg27308654	-1.0802783003069	0.619706553966731	-6.92332997746522	1.42128522357207e-05	0.0128485615992322	3.46254957566991		cg27308654	-1.0802783003069	1.89114548902389	Hypomethylation	chr2:241244124	In DMR	Hypomethylation_In DMR
cg07285673	2.40269169885034	-0.969519786431021	6.91978809545771	1.42853228552736e-05	0.0128915459791195	3.45747902221022	CLIP4	cg07285673	2.40269169885034	1.88969499808952	Hypermethylation	chr2:29337984	In DMR	Hypermethylation_In DMR
cg27417677	0.947049914949004	0.775314241415969	6.90826558180195	1.45238155279563e-05	0.0130340047685145	3.44097099902725	MESTIT1;MEST;MEST;MEST	cg27417677	0.947049914949004	1.88492212445296	Non-significant	chr7:130130918	In DMR	Non-significant_In DMR
cg20703003	-1.85929730107608	0.923585987236171	-6.90478512339581	1.45966834321461e-05	0.0130788821852675	3.43598089715795		cg20703003	-1.85929730107608	1.88342937233553	Hypomethylation	chr10:115860280	In DMR	Hypomethylation_In DMR
cg03299042	1.07443145196608	0.194449866961566	6.90359768841615	1.46216327380075e-05	0.0130836060499525	3.43427801754481	OTX1	cg03299042	1.07443145196608	1.88327254104564	Hypermethylation	chr2:63283806	In DMR	Hypermethylation_In DMR
cg23501177	1.33427198634357	-2.04548390303352	6.901856929241	1.46582899491549e-05	0.0131069277843393	3.43178126071589	COL25A1;COL25A1	cg23501177	1.33427198634357	1.88249909341042	Hypermethylation	chr4:110223310	In DMR	Hypermethylation_In DMR
cg08637438	1.93107861773363	-1.86331898761339	6.90123521015832	1.46714058804003e-05	0.0131095959299028	3.43088942895144		cg08637438	1.93107861773363	1.88241069413127	Hypermethylation	chr17:70113856	In DMR	Hypermethylation_In DMR
cg05133853	-1.51223597600539	-1.03201398882851	-6.90080051216393	1.46805837801389e-05	0.0131115999159867	3.43026583877741	HBBP1	cg05133853	-1.51223597600539	1.88234431118635	Hypomethylation	chr11:5265008	In DMR	Hypomethylation_In DMR
cg10770742	2.58904852793532	-0.505544956811589	6.89683218856919	1.47646507690728e-05	0.0131668619268149	3.42457188289246	WDR86	cg10770742	2.58904852793532	1.88051771860388	Hypermethylation	chr7:151107285	In DMR	Hypermethylation_In DMR
cg06119874	-1.91125627419452	1.31727969460987	-6.89676684032836	1.47660394141309e-05	0.0131668619268149	3.42447809899004	PFKFB2;PFKFB2;YOD1	cg06119874	-1.91125627419452	1.88051771860388	Hypomethylation	chr1:207225424	In DMR	Hypomethylation_In DMR
cg12673103	1.24245652827156	-0.508919446558483	6.89568909089934	1.47889615396835e-05	0.0131784314465144	3.42293128901911	PITX1	cg12673103	1.24245652827156	1.88013627825963	Hypermethylation	chr5:134364717	In DMR	Hypermethylation_In DMR
cg15630907	3.08458863899792	-2.5689569970972	6.89370951953936	1.48311626576419e-05	0.013195361543095	3.42008973085425		cg15630907	3.08458863899792	1.87957870593502	Hypermethylation	chr11:115630921	In DMR	Hypermethylation_In DMR
cg01588748	2.73325011494572	-1.99298388458995	6.89344756330375	1.48367567037439e-05	0.0131980685449962	3.41971366605707	SYT1;SYT1	cg01588748	2.73325011494572	1.87948962043243	Hypermethylation	chr12:79258386	In DMR	Hypermethylation_In DMR
cg06849931	-1.76278773457124	1.72090422929823	-6.88986161074627	1.49135601888457e-05	0.0132481630571952	3.41456467869077	NOTCH4	cg06849931	-1.76278773457124	1.87784433526901	Hypomethylation	chr6:32165893	In DMR	Hypomethylation_In DMR
cg08329754	-1.77600665419124	0.564979852294836	-6.8865667011594	1.49845027031742e-05	0.0132929207792683	3.40983196957349	RPTOR;RPTOR	cg08329754	-1.77600665419124	1.87637958347028	Hypomethylation	chr17:78797015	In DMR	Hypomethylation_In DMR
cg27579953	3.05942745633333	-1.09363272617202	6.88303487031367	1.50609447833673e-05	0.0133401432364968	3.40475722670706	LOC283392;TRHDE;LOC283392	cg27579953	3.05942745633333	1.87483950726458	Hypermethylation	chr12:72667150	In DMR	Hypermethylation_In DMR
cg04035209	2.26149308644366	-1.58517779423963	6.88266148650418	1.50690504000753e-05	0.0133439825170359	3.40422062235706	PCDH10;PCDH10	cg04035209	2.26149308644366	1.87471453570812	Hypermethylation	chr4:134069670	In DMR	Hypermethylation_In DMR
cg05783139	2.45306196636068	-1.21169574579412	6.88160133379891	1.50920900445878e-05	0.0133540100950062	3.40269692690094	BOLL;BOLL	cg05783139	2.45306196636068	1.87438829979612	Hypermethylation	chr2:198650985	In DMR	Hypermethylation_In DMR
cg05825950	2.32636029732688	-2.54919394924233	6.87509221842685	1.52343716684461e-05	0.0134408203420155	3.39333822523975	CR1;CR1;CR1;CR1	cg05825950	2.32636029732688	1.87157422390584	Hypermethylation	chr1:207669576	In DMR	Hypermethylation_In DMR
cg19747992	-1.994764432164	0.700808475258368	-6.87336825214468	1.52722938410116e-05	0.0134696831062458	3.39085851675706	FBXO44;FBXO2;FBXO44;FBXO44;FBXO44	cg19747992	-1.994764432164	1.87064262156192	Hypomethylation	chr1:11713643	In DMR	Hypomethylation_In DMR
cg19974448	-1.89850597157967	0.740802622828044	-6.87295897781505	1.52813113953051e-05	0.0134753387202199	3.39026976455766	LOC100169752	cg19974448	-1.89850597157967	1.8704603094456	Hypomethylation	chr10:127262774	In DMR	Hypomethylation_In DMR
cg11326510	-2.58190892258927	1.87335924076696	-6.87110195034585	1.53222984802749e-05	0.0134976758681861	3.38759807852288	PTPRN2;PTPRN2;PTPRN2	cg11326510	-2.58190892258927	1.86974100517288	Hypomethylation	chr7:157347375	In DMR	Hypomethylation_In DMR
cg11780546	-0.846302213831623	1.53828651529882	-6.87037585513433	1.53383561299865e-05	0.0135072207755473	3.38655331842911	SDK1;SDK1	cg11780546	-0.846302213831623	1.8694340015339	Non-significant	chr7:4175655	In DMR	Non-significant_In DMR
cg02493644	2.37044214358532	-1.82658705503216	6.86625686608786	1.54297869896303e-05	0.0135669494163494	3.38062517768474		cg02493644	2.37044214358532	1.86751779424034	Hypermethylation	chr7:84816314	In DMR	Hypermethylation_In DMR
cg04844564	1.47571155916054	-0.636713470841781	6.86527131364056	1.54517494478596e-05	0.0135802913508632	3.37920638781768	SALL1;SALL1	cg04844564	1.47571155916054	1.86709091262438	Hypermethylation	chr16:51184205	In DMR	Hypermethylation_In DMR
cg20611276	2.17989299877512	-1.87242579350242	6.86282179181564	1.55064796182946e-05	0.0135974020812212	3.37567948099279	EYA4;EYA4;EYA4	cg20611276	2.17989299877512	1.86654405998022	Hypermethylation	chr6:133561866	In DMR	Hypermethylation_In DMR
cg27523644	-1.18426569358776	1.79687056033727	-6.85960904685601	1.55785751120373e-05	0.0136305829716222	3.37105235370196		cg27523644	-1.18426569358776	1.86548556926112	Hypomethylation	chr10:131214244	In DMR	Hypomethylation_In DMR
cg25970377	1.60328500552026	-1.54147610979964	6.85921705684927	1.55873959011262e-05	0.0136356287772711	3.37048769219233	APCDD1L;APCDD1L	cg25970377	1.60328500552026	1.8653248307181	Hypermethylation	chr20:57089933	In DMR	Hypermethylation_In DMR
cg11869773	-1.45162512279221	2.43490627410623	-6.85661519132901	1.56460792950926e-05	0.013655502629613	3.36673914649288	MIR299	cg11869773	-1.45162512279221	1.86469230978643	Hypomethylation	chr14:101489781	In DMR	Hypomethylation_In DMR
cg10158182	-1.13292349655876	0.721049430638501	-6.85603433912223	1.56592120682661e-05	0.0136572898658	3.36590217153734	NOTCH4	cg10158182	-1.13292349655876	1.86463547291666	Hypomethylation	chr6:32188822	In DMR	Hypomethylation_In DMR
cg10169241	1.26213359077585	0.0931029228512479	6.84958324139058	1.5805858110058e-05	0.0137550544511843	3.35660325040388	APC2	cg10169241	1.26213359077585	1.86153768605931	Hypermethylation	chr19:1467032	In DMR	Hypermethylation_In DMR
cg17461336	-1.07209932252794	-0.949230089888009	-6.84776054236271	1.58475555020475e-05	0.0137820063329846	3.35397484192013	CYP3A43;CYP3A43;CYP3A43	cg17461336	-1.07209932252794	1.86068755485816	Hypomethylation	chr7:99441559	In DMR	Hypomethylation_In DMR
cg25124433	-1.85845908659861	1.02181704916754	-6.84659921932676	1.58741837232395e-05	0.0137944628224767	3.35229991649084	KRT20	cg25124433	-1.85845908659861	1.86029520694822	Hypomethylation	chr17:39041110	In DMR	Hypomethylation_In DMR
cg03442378	1.64911256770421	-0.279489819312244	6.8465543857862	1.58752126735957e-05	0.0137944628224767	3.35223525115199	ALX4	cg03442378	1.64911256770421	1.86029520694822	Hypermethylation	chr11:44332385	In DMR	Hypermethylation_In DMR
cg16563691	-1.21432737304679	0.822512797843612	-6.84555923737133	1.58980700406437e-05	0.0138043329243975	3.35079983156702	GALNT9	cg16563691	-1.21432737304679	1.85998457520747	Hypomethylation	chr12:132837679	In DMR	Hypomethylation_In DMR
cg12755298	2.67204914174631	-1.52233589679547	6.84265719442125	1.59649263933396e-05	0.0138265150454765	3.34661306133866	CYP7B1	cg12755298	2.67204914174631	1.85928726943809	Hypermethylation	chr8:65711067	In DMR	Hypermethylation_In DMR
cg09486902	2.61202420968496	-1.35358337037498	6.83515445483409	1.61391604841959e-05	0.0139245151343014	3.33578326845006		cg09486902	2.61202420968496	1.856219918464	Hypermethylation	chr12:65219478	In DMR	Hypermethylation_In DMR
cg11220565	1.79383351639063	-0.195288695528541	6.83282501895205	1.61936664841351e-05	0.0139563008568862	3.33241920951285		cg11220565	1.79383351639063	1.85522967700859	Hypermethylation	chr20:47934802	In DMR	Hypermethylation_In DMR
cg14510404	3.67514372746567	-2.15043002969983	6.82978419843702	1.62651124997392e-05	0.0139806983673442	3.32802662924287	RASGRF1;RASGRF1;RASGRF1;RASGRF1	cg14510404	3.67514372746567	1.85447113406182	Hypermethylation	chr15:79382995	In DMR	Hypermethylation_In DMR
cg08567760	-1.40312919719879	-0.10158423344549	-6.8293096767869	1.62762918636436e-05	0.0139857622974441	3.32734104483285	C20orf79	cg08567760	-1.40312919719879	1.85431385731883	Hypomethylation	chr20:18794097	In DMR	Hypomethylation_In DMR
cg08864283	-2.37453584188877	1.82592682394113	-6.82750223379445	1.63189486519693e-05	0.0140082592981725	3.32472937164142	C16orf11	cg08864283	-2.37453584188877	1.85361582789525	Hypomethylation	chr16:613142	In DMR	Hypomethylation_In DMR
cg25801300	-1.56721470925016	1.13708829303602	-6.82452927811579	1.63893708349593e-05	0.0140500574363588	3.32043256339916	POTEE	cg25801300	-1.56721470925016	1.85232190036796	Hypomethylation	chr2:131975758	In DMR	Hypomethylation_In DMR
cg15482872	2.36550441787569	-0.936822974642271	6.82312256988429	1.64228048404328e-05	0.0140637727452247	3.31839900704706	SOX21	cg15482872	2.36550441787569	1.85189815992476	Hypermethylation	chr13:95364633	In DMR	Hypermethylation_In DMR
cg19169246	-2.79526363460424	3.02722933036316	-6.82154857294348	1.64603008081664e-05	0.0140758719260743	3.3161232783988	TRIM65	cg19169246	-2.79526363460424	1.85152469338929	Hypomethylation	chr17:73887208	In DMR	Hypomethylation_In DMR
cg05493394	2.10580738632346	-1.88102565035442	6.82086342082589	1.64766509974789e-05	0.0140851966040895	3.31513255501795	EYA4;EYA4;EYA4	cg05493394	2.10580738632346	1.85123708666363	Hypermethylation	chr6:133562035	In DMR	Hypermethylation_In DMR
cg20830514	1.91726597284051	-0.352790005350671	6.81906289590573	1.65197002921874e-05	0.0141149996205756	3.31252869128346	VIPR2	cg20830514	1.91726597284051	1.85031912919131	Hypermethylation	chr7:158936538	In DMR	Hypermethylation_In DMR
cg26116542	1.62094848913616	-0.77320673098153	6.81691111624035	1.6571304635935e-05	0.0141380741954844	3.30941624182314		cg26116542	1.62094848913616	1.84960974352598	Hypermethylation	chr14:38054297	In DMR	Hypermethylation_In DMR
cg11169848	-1.39940909760494	-0.58735208976559	-6.81657663145288	1.6579341674434e-05	0.0141400710313932	3.30893236525284	LOC100130987;CLCF1;CLCF1	cg11169848	-1.39940909760494	1.84954840889381	Hypomethylation	chr11:67142030	In DMR	Hypomethylation_In DMR
cg11778252	-1.08214352486113	3.0531315218101	-6.81338354076712	1.66562744112805e-05	0.0141918416871011	3.30431232579556	GPX6	cg11778252	-1.08214352486113	1.84796124212917	Hypomethylation	chr6:28479712	In DMR	Hypomethylation_In DMR
cg04455639	-1.65119449231294	0.932499464157913	-6.81202526354526	1.66891149620894e-05	0.0142081215764462	3.30234660801463	MGAT5B;MGAT5B	cg04455639	-1.65119449231294	1.84746333536658	Hypomethylation	chr17:74944779	In DMR	Hypomethylation_In DMR
cg15336765	3.28328125923167	-1.01297069669042	6.81117404844342	1.67097307757995e-05	0.0142116387798461	3.30111458223768	AQP5;AQP5	cg15336765	3.28328125923167	1.84735583959484	Hypermethylation	chr12:50355307	In DMR	Hypermethylation_In DMR
cg04957177	-0.950447710632996	0.414859782004183	-6.81071676882261	1.67208169265843e-05	0.0142163926523979	3.30045268497585	RNASE12	cg04957177	-0.950447710632996	1.84721058995692	Non-significant	chr14:21060292	In DMR	Non-significant_In DMR
cg00305740	-1.66270762299949	0.00962082629065743	-6.80902938052809	1.67617931286137e-05	0.0142325168036254	3.29800998519875		cg00305740	-1.66270762299949	1.8467182947662	Hypomethylation	chr7:73392697	In DMR	Hypomethylation_In DMR
cg03227184	2.40932910711729	-1.17724252246161	6.80579415034201	1.68406554547685e-05	0.0142807257576501	3.29332544936872	TMEM155;LOC100192379	cg03227184	2.40932910711729	1.84524972081381	Hypermethylation	chr4:122686432	In DMR	Hypermethylation_In DMR
cg02736420	2.34574878208885	-0.224306232243894	6.80522068176424	1.68546754673294e-05	0.0142879300361437	3.29249492332246	SOX21	cg02736420	2.34574878208885	1.84503068506465	Hypermethylation	chr13:95364569	In DMR	Hypermethylation_In DMR
cg08324925	-1.33268193948118	0.348891605312286	-6.80482547719068	1.68643445438116e-05	0.0142937841641471	3.29192254060664	CSF2	cg08324925	-1.33268193948118	1.84485278002327	Hypomethylation	chr5:131409159	In DMR	Hypomethylation_In DMR
cg16745086	-1.17843392704326	0.870738579183671	-6.80435690880521	1.68758161751229e-05	0.0142980978714992	3.2912438744615	POTEE	cg16745086	-1.17843392704326	1.84472173448304	Hypomethylation	chr2:131975771	In DMR	Hypomethylation_In DMR
cg07416656	1.53612743810949	-1.03738614974588	6.80415401306499	1.68807861009659e-05	0.0142983482474074	3.2909499940556	TLX1	cg07416656	1.53612743810949	1.84471412956074	Hypermethylation	chr10:102894441	In DMR	Hypermethylation_In DMR
cg12802900	1.9478147779711	-1.72875856371381	6.8024672293964	1.69221640678972e-05	0.0143216705571104	3.28850657534448	UNC5C	cg12802900	1.9478147779711	1.84400632061621	Hypermethylation	chr4:96470993	In DMR	Hypermethylation_In DMR
cg18109485	-1.01403345554195	-0.530260203847099	-6.80094825111852	1.6959517859121e-05	0.0143345215859225	3.28630588320268	HEPHL1;HEPHL1	cg18109485	-1.01403345554195	1.84361679703637	Hypomethylation	chr11:93754390	In DMR	Hypomethylation_In DMR
cg25860795	1.66091345496929	-0.437575524861341	6.79831076413345	1.70245855794393e-05	0.0143613585897903	3.28248390857836	FLI1;FLI1	cg25860795	1.66091345496929	1.84280447373301	Hypermethylation	chr11:128562908	In DMR	Hypermethylation_In DMR
cg17727929	2.05051993889668	-1.84514021963204	6.79782032429162	1.70367141147822e-05	0.0143644043210051	3.28177310312856		cg17727929	2.05051993889668	1.84271237910221	Hypermethylation	chr21:38069338	In DMR	Hypermethylation_In DMR
cg27558697	-1.54624052908411	0.699973131634983	-6.79700556359119	1.70568833720545e-05	0.0143768810719584	3.28059217557357	C16orf11	cg27558697	-1.54624052908411	1.84233531980528	Hypomethylation	chr16:613006	In DMR	Hypomethylation_In DMR
cg13060154	1.75581443312401	-0.538002299270091	6.79395099776107	1.71327247048254e-05	0.0144094141675339	3.27616398600045	DAB2IP	cg13060154	1.75581443312401	1.84135367560372	Hypermethylation	chr9:124461998	In DMR	Hypermethylation_In DMR
cg10375597	-1.12238229800161	0.499450777427318	-6.793771383213	1.71371954630306e-05	0.0144094141675339	3.27590355778211	CEACAM20;CEACAM20;CEACAM20;CEACAM20	cg10375597	-1.12238229800161	1.84135367560372	Hypomethylation	chr19:45033565	In DMR	Hypomethylation_In DMR
cg26723355	2.36712637883144	-0.802401454935887	6.79197555805429	1.71819632703318e-05	0.014426999195483	3.27329948437258	PDE10A;PDE10A	cg26723355	2.36712637883144	1.84082399242482	Hypermethylation	chr6:166076315	In DMR	Hypermethylation_In DMR
cg17090237	-1.06885715299535	-0.100918302998866	-6.79195175219431	1.71825575560501e-05	0.014426999195483	3.27326496107097	TUB;TUB	cg17090237	-1.06885715299535	1.84082399242482	Hypomethylation	chr11:8060223	In DMR	Hypomethylation_In DMR
cg08696165	2.71552664352306	-0.565044877073974	6.78953040012394	1.72431180098835e-05	0.0144631528376738	3.26975308512805	SIX3	cg08696165	2.71552664352306	1.83973702441701	Hypermethylation	chr2:45172169	In DMR	Hypermethylation_In DMR
cg16305865	2.44814319218604	-1.59136650792556	6.78486326792079	1.73604883045342e-05	0.0145074943829008	3.26298159399962	PRKAR1B;PRKAR1B;PRKAR1B;PRKAR1B;PRKAR1B;PRKAR1B	cg16305865	2.44814319218604	1.83840758891616	Hypermethylation	chr7:752180	In DMR	Hypermethylation_In DMR
cg01790269	-1.20495253445543	0.783765893686811	-6.78446911838206	1.73704392696212e-05	0.014511239596598	3.26240958290588	GGTLC1	cg01790269	-1.20495253445543	1.83829548715097	Hypomethylation	chr20:23969832	In DMR	Hypomethylation_In DMR
cg03703435	-1.98107620450474	1.91757024333995	-6.78354045917913	1.73939087883346e-05	0.0145187430920195	3.26106177394298	MRPS17	cg03703435	-1.98107620450474	1.83807097949183	Hypomethylation	chr7:56018486	In DMR	Hypomethylation_In DMR
cg04455164	3.07451680382636	-1.58812465853	6.77662698496224	1.75696917112488e-05	0.0146021121851943	3.25102399720673	DPY19L2	cg04455164	3.07451680382636	1.83558431928219	Hypermethylation	chr12:64062564	In DMR	Hypermethylation_In DMR
cg17884843	1.30763695209153	-0.569249902019742	6.77362971622476	1.76464861431811e-05	0.01464477390116	3.24667007497974		cg17884843	1.30763695209153	1.83431732894903	Hypermethylation	chr3:147141132	In DMR	Hypermethylation_In DMR
cg23556923	1.11953420340729	-0.29117749500448	6.77198623994	1.76887456921371e-05	0.014670415616726	3.2442821618441	LOC146880;LOC146880	cg23556923	1.11953420340729	1.83355758230574	Hypermethylation	chr17:62774590	In DMR	Hypermethylation_In DMR
cg13850380	1.5792431320318	-0.86335497052388	6.77036528974102	1.77305313232193e-05	0.0146888429402911	3.24192659646293	C1orf70	cg13850380	1.5792431320318	1.83301241281681	Hypermethylation	chr1:1475143	In DMR	Hypermethylation_In DMR
cg06010667	-1.33491210213093	2.25942998824809	-6.7690443614496	1.7764660375323e-05	0.0146983859872509	3.2400067425633		cg06010667	-1.33491210213093	1.83273035200794	Hypomethylation	chr6:169309818	In DMR	Hypomethylation_In DMR
cg23148701	2.37766964635642	-1.23838708362992	6.76882088494009	1.77704412741367e-05	0.0146983859872509	3.23968191406498	DPY19L2	cg23148701	2.37766964635642	1.83273035200794	Hypermethylation	chr12:64062498	In DMR	Hypermethylation_In DMR
cg17236709	1.82804620705687	-0.600155724436766	6.76842987570387	1.77805607227887e-05	0.0147017771741121	3.23911355536413	THY1;THY1	cg17236709	1.82804620705687	1.83263016387365	Hypermethylation	chr11:119293863	In DMR	Hypermethylation_In DMR
cg24058604	1.89635660864363	-0.401362914606036	6.76157923897984	1.79588540272071e-05	0.0148208595258825	3.22915210445867	HOXA2	cg24058604	1.89635660864363	1.82912660900694	Hypermethylation	chr7:27142437	In DMR	Hypermethylation_In DMR
cg21170796	1.49256381494827	-0.308533325077936	6.76155872643442	1.7959390725104e-05	0.0148208595258825	3.2291222671697	TBX15	cg21170796	1.49256381494827	1.82912660900694	Hypermethylation	chr1:119528164	In DMR	Hypermethylation_In DMR
cg15634747	-1.09462778018055	0.284415918633038	-6.76037406995015	1.79904154392152e-05	0.0148352385011125	3.22739897774294		cg15634747	-1.09462778018055	1.8287054672855	Hypomethylation	chr4:11652441	In DMR	Hypomethylation_In DMR
cg17426146	-2.58360852389283	1.46162441336375	-6.76003406769139	1.79993301945416e-05	0.0148352385011125	3.22690434773609	EEF1A2	cg17426146	-2.58360852389283	1.8287054672855	Hypomethylation	chr20:62126289	In DMR	Hypomethylation_In DMR
cg12763038	-1.07544997425364	-0.984141138423483	-6.75558457124182	1.81164280730363e-05	0.0148937816868594	3.22042975026403		cg12763038	-1.07544997425364	1.82699501633709	Hypomethylation	chr1:943017	In DMR	Hypomethylation_In DMR
cg25149751	3.16169987045846	-1.49692402469598	6.7517997303816	1.82166709837935e-05	0.014935833781329	3.21492006208372	PPP2R2B;PPP2R2B;PPP2R2B;PPP2R2B;PPP2R2B;PPP2R2B;PPP2R2B;PPP2R2B	cg25149751	3.16169987045846	1.82577052823073	Hypermethylation	chr5:146258427	In DMR	Hypermethylation_In DMR
cg17747005	3.26869691049758	-1.53939553355746	6.74761626389161	1.83281574405345e-05	0.0150034651901962	3.20882767597087	PREX2;PREX2	cg17747005	3.26869691049758	1.82380842499894	Hypermethylation	chr8:68864324	In DMR	Hypermethylation_In DMR
cg08191915	-1.1177408226637	0.251753393485316	-6.74470917230846	1.84060559837917e-05	0.0150425407670687	3.20459258614819	PANX3	cg08191915	-1.1177408226637	1.82267880284518	Hypomethylation	chr11:124481614	In DMR	Hypomethylation_In DMR
cg21692846	3.27227337860796	-2.21514809625213	6.74318207927835	1.84471168242917e-05	0.015064034965717	3.20236740719379	GLB1L3	cg21692846	3.27227337860796	1.82205868493242	Hypermethylation	chr11:134146075	In DMR	Hypermethylation_In DMR
cg18021467	-1.27012692255271	1.96694720590431	-6.74061354277749	1.85163998124114e-05	0.0151025901049705	3.19862394521476		cg18021467	-1.27012692255271	1.82094856450598	Hypomethylation	chr11:45743745	In DMR	Hypomethylation_In DMR
cg16891968	-1.48357612482937	0.964789625733907	-6.74048448895466	1.85198881572635e-05	0.0151030538808698	3.19843583314138	LOC285830;LOC285830	cg16891968	-1.48357612482937	1.82093522823584	Hypomethylation	chr6:29698284	In DMR	Hypomethylation_In DMR
cg01646639	2.3830027623751	-2.19396398310339	6.73922150684702	1.85540636189021e-05	0.0151213883309643	3.19659475178033	SLC8A3;SLC8A3;SLC8A3;SLC8A3	cg01646639	2.3830027623751	1.82040833338527	Hypermethylation	chr14:70654290	In DMR	Hypermethylation_In DMR
cg04125371	3.75841678332489	-1.91159343825242	6.73360362699524	1.87068932720914e-05	0.0152035750598348	3.18840262914754	FBN1	cg04125371	3.75841678332489	1.81805427743699	Hypermethylation	chr15:48937213	In DMR	Hypermethylation_In DMR
cg04417028	2.74320238163057	-1.44938105379674	6.73300937818847	1.87231373146296e-05	0.0152136391705118	3.18753581477656	ARHGAP20	cg04417028	2.74320238163057	1.81776688833826	Hypermethylation	chr11:110583882	In DMR	Hypermethylation_In DMR
cg12918457	2.34558351012572	-0.647012215052605	6.73192615108288	1.87527863366695e-05	0.0152329450077013	3.18595560978918		cg12918457	2.34558351012572	1.81721612575455	Hypermethylation	chr11:115630748	In DMR	Hypermethylation_In DMR
cg00067742	-1.46027174068136	1.16702314992325	-6.73025497165704	1.87986260455489e-05	0.0152605949408983	3.18351737061986	MYT1L	cg00067742	-1.46027174068136	1.81642853489276	Hypomethylation	chr2:1926888	In DMR	Hypomethylation_In DMR
cg10372302	-1.56485060084436	0.468961788259066	-6.72984187574041	1.880997541485e-05	0.0152650170009417	3.18291460426044	AZGP1	cg10372302	-1.56485060084436	1.81630270768297	Hypomethylation	chr7:99574466	In DMR	Hypomethylation_In DMR
cg06083483	-0.99731842094327	-0.862412029263581	-6.72512620520423	1.89400502852087e-05	0.0153368914500404	3.17603201278977	CCL8	cg06083483	-0.99731842094327	1.81426265622143	Non-significant	chr17:32646006	In DMR	Non-significant_In DMR
cg04344875	0.719510149806371	1.11936317272797	6.724574351433	1.89553346785654e-05	0.0153444639846624	3.17522636363605	MEST;MEST;MEST;MESTIT1	cg04344875	0.719510149806371	1.8140482778134	Non-significant	chr7:130131484	In DMR	Non-significant_In DMR
cg21396988	-1.51709288467054	1.43489791808977	-6.72412516549199	1.89677852061684e-05	0.0153497384659573	3.17457056630381	TAS1R3	cg21396988	-1.51709288467054	1.81389901978023	Hypomethylation	chr1:1267201	In DMR	Hypomethylation_In DMR
cg17367472	-1.39862245519407	0.326327022405599	-6.72033956698171	1.90730599887743e-05	0.0153939909420184	3.1690425513979	KRTAP11-1	cg17367472	-1.39862245519407	1.81264877331977	Hypomethylation	chr21:32254161	In DMR	Hypomethylation_In DMR
cg26987597	2.23494515704039	-0.471704518435466	6.71424790106194	1.92437694400758e-05	0.0154594074418018	3.16014268826226	FOXF2	cg26987597	2.23494515704039	1.81080715658119	Hypermethylation	chr6:1391207	In DMR	Hypermethylation_In DMR
cg09315918	2.1661863181792	-2.28233909420882	6.71398174443011	1.92512649587472e-05	0.0154595975275677	3.15975371355826	FAM72A	cg09315918	2.1661863181792	1.81080181661638	Hypermethylation	chr1:206137767	In DMR	Hypermethylation_In DMR
cg13827859	1.98285132985817	-1.89194628672773	6.71000693412492	1.93635734033729e-05	0.0155186284551037	3.15394350486947	FOXE1	cg13827859	1.98285132985817	1.80914666456633	Hypermethylation	chr9:100615084	In DMR	Hypermethylation_In DMR
cg16508480	2.14520653416522	-0.397040780353823	6.70913605578754	1.9388272895834e-05	0.0155320743594349	3.15267018631151	ADAMTS16	cg16508480	2.14520653416522	1.80877053894656	Hypermethylation	chr5:5139874	In DMR	Hypermethylation_In DMR
cg07191524	-1.23542966477624	0.342380167778312	-6.70722639788876	1.94425510064796e-05	0.0155576643080499	3.14987767478133		cg07191524	-1.23542966477624	1.80805560363595	Hypomethylation	chr16:1077624	In DMR	Hypomethylation_In DMR
cg25407198	0.924190997032215	0.792831782859655	6.70665067477602	1.94589463910849e-05	0.0155616931670019	3.14903568555745	MEST;MEST;MEST;MESTIT1;MEST	cg25407198	0.924190997032215	1.80794315200693	Non-significant	chr7:130131268	In DMR	Non-significant_In DMR
cg16009633	1.59029092800143	-1.18414186883331	6.70574624822453	1.94847322107836e-05	0.015573171143381	3.14771287390219	PREX2;PREX2	cg16009633	1.59029092800143	1.80762294363981	Hypermethylation	chr8:68864179	In DMR	Hypermethylation_In DMR
cg08693738	1.67581053672807	-0.877168544944976	6.70516145252684	1.95014244481222e-05	0.015581697302737	3.14685749031478		cg08693738	1.67581053672807	1.8073852367107	Hypermethylation	chr13:79170627	In DMR	Hypermethylation_In DMR
cg22536150	1.47995178785378	-0.187953202782978	6.70300937774994	1.95629835105669e-05	0.015616410140423	3.14370921305311	CHST2	cg22536150	1.47995178785378	1.80641879346686	Hypermethylation	chr3:142840129	In DMR	Hypermethylation_In DMR
cg00184452	0.962805635633356	-0.605753872586232	6.70197137234258	1.95927488819261e-05	0.0156329332723953	3.14219047160355	DMRTA2	cg00184452	0.962805635633356	1.80595952585197	Non-significant	chr1:50887477	In DMR	Non-significant_In DMR
cg05210558	-1.45154126544797	0.401243044106883	-6.69922528465441	1.96717265627576e-05	0.015676925539094	3.13817182314076	NTM	cg05210558	-1.45154126544797	1.80473910442743	Hypomethylation	chr11:131410879	In DMR	Hypomethylation_In DMR
cg02685436	-1.22920217532658	0.909206600250667	-6.69664975355591	1.9746106247121e-05	0.0157286087230531	3.13440177533715	PATE1	cg02685436	-1.22920217532658	1.80330969127521	Hypomethylation	chr11:125616118	In DMR	Hypomethylation_In DMR
cg22795470	1.91219655008159	-1.31708748942861	6.69640214132272	1.97532728464792e-05	0.0157318946948589	3.13403927128769	HECW1	cg22795470	1.91219655008159	1.80321896930493	Hypermethylation	chr7:43152542	In DMR	Hypermethylation_In DMR
cg19030607	1.65191677472999	-1.21067527318962	6.69506908065953	1.97919028815783e-05	0.0157452351420329	3.13208751913577	FAM19A5	cg19030607	1.65191677472999	1.80285084915098	Hypermethylation	chr22:48885506	In DMR	Hypermethylation_In DMR
cg19386484	1.28044331760625	1.17459458917444	6.69402948772208	1.98220843400376e-05	0.0157624289618097	3.13056525824579	MEST;MEST;MEST;MESTIT1	cg19386484	1.28044331760625	1.8023768576949	Hypermethylation	chr7:130131709	In DMR	Hypermethylation_In DMR
cg05457563	1.10049359251302	-0.331697684723076	6.6932272026541	1.98454096829277e-05	0.0157737025910215	3.12939037670697	APC2	cg05457563	1.10049359251302	1.80206635194006	Hypermethylation	chr19:1467029	In DMR	Hypermethylation_In DMR
cg22538757	-1.35841524355982	0.753068654320816	-6.69304381274727	1.9850745584981e-05	0.0157755196998715	3.12912180392849		cg22538757	-1.35841524355982	1.80201632469437	Hypomethylation	chr12:34755126	In DMR	Hypomethylation_In DMR
cg00752628	2.11992199891516	-2.49818841387301	6.69261582281047	1.98632042816841e-05	0.0157816737937657	3.12849499775632	RSPO3	cg00752628	2.11992199891516	1.80184693770159	Hypermethylation	chr6:127441151	In DMR	Hypermethylation_In DMR
cg17066452	-1.12272591574366	0.242298405494927	-6.69219476225493	1.98754693671645e-05	0.0157816737937657	3.12787831398506	HSD17B8	cg17066452	-1.12272591574366	1.80184693770159	Hypomethylation	chr6:33173501	In DMR	Hypomethylation_In DMR
cg19824907	2.54601329638022	-0.683693590159017	6.69185897743719	1.98852562160563e-05	0.0157835464850361	3.12738650632618	GPC6;GPC6	cg19824907	2.54601329638022	1.80179540633391	Hypermethylation	chr13:93879303	In DMR	Hypermethylation_In DMR
cg06777202	-1.0537602676136	0.333987399803796	-6.69096480435889	1.99113429185666e-05	0.0157897152107496	3.1260767748529		cg06777202	-1.0537602676136	1.80162570301991	Hypomethylation	chr13:65532878	In DMR	Hypomethylation_In DMR
cg22487912	-1.21281814763057	0.106384337054558	-6.68899721308615	1.996887366537e-05	0.0158064610599778	3.12319435604966		cg22487912	-1.21281814763057	1.80116535424016	Hypomethylation	chr8:49889757	In DMR	Hypomethylation_In DMR
cg11382963	2.02992898431158	-0.739322232360776	6.68658843722351	2.00395446614227e-05	0.0158434935833004	3.11966486033736	MSC	cg11382963	2.02992898431158	1.80014904770508	Hypermethylation	chr8:72754469	In DMR	Hypermethylation_In DMR
cg00090261	1.65147727634219	-0.337296930732488	6.68623396197568	2.00499669920212e-05	0.015843779314335	3.11914538901662	RGS22	cg00090261	1.65147727634219	1.80014121544939	Hypermethylation	chr8:101118548	In DMR	Hypermethylation_In DMR
cg14302471	-1.9091419034786	1.98656930005677	-6.68450008376662	2.01010297049424e-05	0.0158623209484971	3.11660418733144	LOC154822	cg14302471	-1.9091419034786	1.79963326712063	Hypomethylation	chr7:158799777	In DMR	Hypomethylation_In DMR
cg02492791	2.23065742315015	-1.99103661536434	6.67819590420877	2.02878544694204e-05	0.0159483731828316	3.10736099761806	SLC6A15;SLC6A15;SLC6A15;SLC6A15;SLC6A15;SLC6A15	cg02492791	2.23065742315015	1.7972836106477	Hypermethylation	chr12:85306548	In DMR	Hypermethylation_In DMR
cg27130240	-2.07772692124284	2.77909455837712	-6.67811584940258	2.0290238718191e-05	0.0159483731828316	3.10724358416013	CBFA2T3;CBFA2T3	cg27130240	-2.07772692124284	1.7972836106477	Hypomethylation	chr16:88943533	In DMR	Hypomethylation_In DMR
cg14855529	-1.6937203026812	0.485353951392351	-6.67800862222271	2.02934326998469e-05	0.0159484602812075	3.10708631651785	RNF17	cg14855529	-1.6937203026812	1.79728123885464	Hypomethylation	chr13:25338146	In DMR	Hypomethylation_In DMR
cg02779944	1.60921454158172	-0.403831776848724	6.67668702176149	2.03328431439401e-05	0.0159665298001249	3.10514781844957	NR5A2;NR5A2	cg02779944	1.60921454158172	1.79678946410084	Hypermethylation	chr1:200004584	In DMR	Hypermethylation_In DMR
cg24280540	2.41874893726458	-1.41792840819771	6.67651322994236	2.03380316996927e-05	0.0159665298001249	3.1048928851025		cg24280540	2.41874893726458	1.79678946410084	Hypermethylation	chr8:69243510	In DMR	Hypermethylation_In DMR
cg01065161	-1.94001246692888	2.0283108574025	-6.67376793739011	2.04201791612022e-05	0.0160237246323717	3.10086526347825	TLL2	cg01065161	-1.94001246692888	1.79523652699887	Hypomethylation	chr10:98130127	In DMR	Hypomethylation_In DMR
cg15802898	2.54432320630765	-1.7833405270652	6.67127053755947	2.04952149256902e-05	0.0160551316530654	3.09720037526956	FOXE1	cg15802898	2.54432320630765	1.79438612884146	Hypermethylation	chr9:100615201	In DMR	Hypermethylation_In DMR
cg17459204	2.41863098313406	-0.700274429508138	6.66824491864642	2.05865136478752e-05	0.0161053839636632	3.09275912230749	PREX2;PREX2	cg17459204	2.41863098313406	1.79302891683545	Hypermethylation	chr8:68864523	In DMR	Hypermethylation_In DMR
cg02446647	2.20756017689927	-0.422963536632997	6.66464088866684	2.06958298253949e-05	0.0161518285190378	3.08746709520904	EYA4;EYA4;EYA4	cg02446647	2.20756017689927	1.79177830486376	Hypermethylation	chr6:133562101	In DMR	Hypermethylation_In DMR
cg04803843	2.69338985910774	-0.584525056559389	6.66282113108708	2.0751260042526e-05	0.0161625099362874	3.08479431240965		cg04803843	2.69338985910774	1.79149119511861	Hypermethylation	chr15:28351906	In DMR	Hypermethylation_In DMR
cg13104298	0.927860439580839	1.60462630415328	6.66277333852316	2.07527179366927e-05	0.0161625099362874	3.08472411023597	MEST;MEST;MEST;MESTIT1	cg13104298	0.927860439580839	1.79149119511861	Non-significant	chr7:130131905	In DMR	Non-significant_In DMR
cg15167959	1.75001826141804	-0.085762055896572	6.66219841002987	2.07702644376138e-05	0.0161660088571593	3.08387957566306		cg15167959	1.75001826141804	1.79139718759275	Hypermethylation	chr13:28502559	In DMR	Hypermethylation_In DMR
cg24884703	2.49220146858941	-1.12551631074936	6.6608667963495	2.08109650614872e-05	0.0161793901892233	3.08192333274285		cg24884703	2.49220146858941	1.79103785123093	Hypermethylation	chr1:91185422	In DMR	Hypermethylation_In DMR
cg11505404	-1.0891439373457	0.71758381531851	-6.65906964034385	2.08660292201595e-05	0.0161991789861535	3.07928276395202	HLA-DQB2	cg11505404	-1.0891439373457	1.79050699600173	Hypomethylation	chr6:32730243	In DMR	Hypomethylation_In DMR
cg16670497	1.97871808520227	-1.48929069688274	6.65799490005985	2.08990327258549e-05	0.0162149963201711	3.07770341939387	GSTM2;GSTM2	cg16670497	1.97871808520227	1.79008314554972	Hypermethylation	chr1:110210913	In DMR	Hypermethylation_In DMR
cg18098079	-1.14035839045065	1.54722989717203	-6.65722779016096	2.09226232969319e-05	0.0162227214465426	3.07657603897852	DPPA2	cg18098079	-1.14035839045065	1.78987628883787	Hypomethylation	chr3:109035383	In DMR	Hypomethylation_In DMR
cg04610224	2.35061438562661	-1.93491600206011	6.65716841252649	2.09244504877716e-05	0.0162227214465426	3.07648877127805	LAYN	cg04610224	2.35061438562661	1.78987628883787	Hypermethylation	chr11:111411756	In DMR	Hypermethylation_In DMR
cg00343633	2.80061866866212	-0.788661215664042	6.6568595459954	2.09339577770711e-05	0.0162227214465426	3.0760348198406	GRIA4;GRIA4;GRIA4;GRIA4	cg00343633	2.80061866866212	1.78987628883787	Hypermethylation	chr11:105481306	In DMR	Hypermethylation_In DMR
cg10031614	2.38157875241514	-1.97687224554252	6.65665192018386	2.09403513304709e-05	0.0162227214465426	3.07572965747358	FGF5;FGF5	cg10031614	2.38157875241514	1.78987628883787	Hypermethylation	chr4:81187601	In DMR	Hypermethylation_In DMR
cg01027209	-2.08062336509667	1.24919997748135	-6.65532524160414	2.09812535544088e-05	0.0162422460190379	3.07377959608545		cg01027209	-2.08062336509667	1.78935391559801	Hypomethylation	chr13:107029443	In DMR	Hypomethylation_In DMR
cg25536739	2.31572002485673	-1.64010215230383	6.65454145020667	2.1005458115223e-05	0.0162512551504178	3.07262739479306		cg25536739	2.31572002485673	1.7891130910636	Hypermethylation	chr5:54518883	In DMR	Hypermethylation_In DMR
cg00176709	1.38604461271647	-1.63422790009941	6.6525320051942	2.10676480578244e-05	0.0162756418324273	3.0696730311954		cg00176709	1.38604461271647	1.78846187595269	Hypermethylation	chr6:85483334	In DMR	Hypermethylation_In DMR
cg27662483	2.33839923888071	-1.85789566555662	6.65204814794197	2.1082652043951e-05	0.0162817552245676	3.06896155793559	GUCY1A3;GUCY1A3;GUCY1A3;GUCY1A3;GUCY1A3;GUCY1A3;GUCY1A3	cg27662483	2.33839923888071	1.7882987786081	Hypermethylation	chr4:156588683	In DMR	Hypermethylation_In DMR
cg01257828	2.11957695995409	-1.41647967480037	6.64988044989769	2.11500098147241e-05	0.0163106750370289	3.06577371425462	FGF12;FGF12	cg01257828	2.11957695995409	1.78752806478498	Hypermethylation	chr3:192126996	In DMR	Hypermethylation_In DMR
cg22735302	-1.30027954961844	1.00764178072297	-6.64576321874512	2.12785760033727e-05	0.0163806739075343	3.05971698240143	COL11A2;COL11A2;COL11A2	cg22735302	-1.30027954961844	1.78566823515783	Hypomethylation	chr6:33147254	In DMR	Hypomethylation_In DMR
cg07519536	2.19207583523865	-1.72303112624349	6.64560372836285	2.12835729687751e-05	0.0163806739075343	3.05948231143911	BTN1A1	cg07519536	2.19207583523865	1.78566823515783	Hypermethylation	chr6:26501950	In DMR	Hypermethylation_In DMR
cg00112493	-1.07814408870082	-0.597194118487501	-6.64220684847993	2.13902963227083e-05	0.0164334712752944	3.05448333207202	COL25A1;COL25A1	cg00112493	-1.07814408870082	1.78427068997502	Hypomethylation	chr4:110224951	In DMR	Hypomethylation_In DMR
[truncated: 3,942 more rows]
