# Supplementary material for: Colorectal Cancer Biomarker Identification via Joint DNA-Methylation and Transcriptomics Analysis Workflow
Source: Genes (Basel). 2025 May 23;16(6):620. doi: 10.3390/genes16060620 (PMC12191883; doi:10.3390/genes16060620)
Supplement: Supplementary file 1 [file genes-16-00620-s001.zip › Table S2 rectal cancer expression DEG.csv]

	Gene_ID	logFC	AveExpr	t	P.Value	adj.P.Val	B	Category	Symbol
CDH3	ILMN_1704294	6.77771480466667	3.70511646433333	17.3559918596982	2.13621210069277e-09	9.65087059340582e-05	9.30904872648137	Upregulated	CDH3
FAM176A	ILMN_3194638	4.17920134933333	2.096307442	15.7362387723013	6.09652267167743e-09	9.65087059340582e-05	8.78322321076468	Upregulated	FAM176A
CST1	ILMN_1753449	8.42259016916667	4.49791369875	15.7281288808989	6.13013164942144e-09	9.65087059340582e-05	8.78032676826682	Upregulated	CST1
ETV4	ILMN_1753830	5.9762652415	3.58413882925	12.607020733385	6.33374290491737e-08	0.000747856693498118	7.41859969833267	Upregulated	ETV4
CLEC3B	ILMN_1682176	-3.78057691666667	4.83476639166667	-11.8186414087958	1.23917437341782e-07	0.00117052411313047	6.97973965394759	Downregulated	CLEC3B
AZGP1	ILMN_1797154	3.60273308266667	2.10376630866667	10.7325160125993	3.33757378247011e-07	0.00255162815265038	6.29499767425902	Upregulated	AZGP1
LOC730510	ILMN_1799189	2.493078653	1.65585504016667	10.6017447413763	3.78179061371008e-07	0.00255162815265038	6.2056242461735	Upregulated	LOC730510
LOC392459	ILMN_3296741	2.23955093266667	1.12648223366667	10.027193982918	6.65144763720634e-07	0.00392684839881569	5.79364485937397	Upregulated	LOC392459
TEAD4	ILMN_1705301	2.3757991	4.88223436666667	9.57326417261158	1.05906187729053e-06	0.00435312789526065	5.44456337275353	Upregulated	TEAD4
C6orf223	ILMN_3248091	3.7265470815	2.11806154258333	9.5072480551685	1.13485225545458e-06	0.00435312789526065	5.39196381776958	Upregulated	C6orf223
DPEP1	ILMN_1670779	6.40594850783333	3.89729501275	9.4662092390775	1.18490644476669e-06	0.00435312789526065	5.35902432277354	Upregulated	DPEP1
CLDN1	ILMN_1724686	6.91666874816667	4.92341362591667	9.37939040748949	1.29883374241749e-06	0.00435312789526065	5.28872489086586	Upregulated	CLDN1
C3orf32	ILMN_1666731	4.42485838616667	2.65383857358333	9.31128443468252	1.39648211929237e-06	0.00435312789526065	5.23298751847101	Upregulated	C3orf32
CELP	ILMN_1678947	5.90566293933334	4.61370401366667	9.26916908086506	1.46081247792901e-06	0.00435312789526065	5.19825845703116	Upregulated	CELP
DHDH	ILMN_1689200	3.20200526966667	1.97023216516667	9.23784562005024	1.51073122804514e-06	0.00435312789526065	5.17229773930869	Upregulated	DHDH
FOXQ1	ILMN_1669046	7.01511446666667	5.26149518333333	9.22539661189385	1.53107934967168e-06	0.00435312789526065	5.1619489420937	Upregulated	FOXQ1
FABP6	ILMN_2392261	4.75204559933333	2.382729567	9.1509896311984	1.65903667403539e-06	0.00435312789526065	5.099723508631	Upregulated	FABP6
ARHGAP6	ILMN_1806655	-2.50323881366667	1.52805879316667	-8.61860577652452	2.99175839175293e-06	0.00700838056147832	4.63536836943372	Downregulated	ARHGAP6
LOC92659	ILMN_3235312	3.94945433333333	2.78260035	8.57322361637605	3.15001235155424e-06	0.00700838056147832	4.59418288325708	Upregulated	LOC92659
KRT80	ILMN_1705814	4.94591713333333	4.48309276666667	8.53421327076701	3.29326753466764e-06	0.00700838056147832	4.55857282918306	Upregulated	KRT80
TRIB3	ILMN_1787815	3.79248861666667	6.37399819166667	8.50300393850724	3.4129314612323e-06	0.00700838056147832	4.52994517176121	Upregulated	TRIB3
CBX2	ILMN_1770678	5.51035655933334	3.28043815366667	7.91932739653939	6.77897578925734e-06	0.012807208346353	3.97114041939359	Upregulated	CBX2
MMP11	ILMN_1655915	5.6203424	5.84960271666667	7.91930363907397	6.77917020238882e-06	0.012807208346353	3.97111674397048	Upregulated	MMP11
LOC25845	ILMN_3239925	2.12419961666667	6.73803950833333	7.79074550805191	7.92450529904203e-06	0.0143951686643752	3.84185788755852	Upregulated	LOC25845
LOC727805	ILMN_1783165	-2.22827840433333	1.27411314783333	-7.7180585154972	8.66283664639766e-06	0.0151535472151615	3.76775282777822	Downregulated	LOC727805
CEL	ILMN_1723418	5.438002578	4.55761144433333	7.55701768422925	1.05756348014159e-05	0.0166961131951296	3.60089952261797	Upregulated	CEL
KLHL35	ILMN_1693471	2.78575651666667	3.737805625	7.55547333335274	1.05960414233534e-05	0.0166961131951296	3.59928143740294	Upregulated	KLHL35
SRD5A1	ILMN_1793241	1.9849095	4.95225591666667	7.55478158099147	1.06051957623097e-05	0.0166961131951296	3.59855654602637	Upregulated	SRD5A1
CNKSR2	ILMN_1795756	1.41597591666667	2.55757185833333	7.41776981216206	1.2597361591335e-05	0.0187192273188582	3.45361192661451	Upregulated	CNKSR2
PDX1	ILMN_3249216	4.37360105	3.77735379166667	7.36968650042568	1.3388867845757e-05	0.0187192273188582	3.4020938421396	Upregulated	PDX1
TMTC4	ILMN_2344182	3.35466994166667	2.38503472916667	7.36686950377688	1.34368657357817e-05	0.0187192273188582	3.39906505207621	Upregulated	TMTC4
GRAMD2	ILMN_1661443	3.38254352316667	2.48737505508333	7.36460264498649	1.34756241550112e-05	0.0187192273188582	3.39662691057741	Upregulated	GRAMD2
GSTM5	ILMN_1750790	-2.63457494783333	1.85256740941667	-7.31606736821905	1.43349356841352e-05	0.019343971781763	3.34424188465477	Downregulated	GSTM5
DCUN1D5	ILMN_1726839	1.05874968333334	6.80471720833333	7.26375179223833	1.53274820596138e-05	0.0201088049354322	3.28738471647003	Upregulated	DCUN1D5
ALG1L	ILMN_2131293	3.05863531916667	1.81574135708333	7.23563287562129	1.5891225794823e-05	0.020284934980797	3.25665586475772	Upregulated	ALG1L
SRPX2	ILMN_1676213	4.0321367	5.59041273333333	7.19104250073161	1.68313149813651e-05	0.020709705986741	3.20768343490154	Upregulated	SRPX2
CENPP	ILMN_1748241	2.44800479466667	2.35238801933333	7.13775914146362	1.80336071269097e-05	0.020709705986741	3.14877052364977	Upregulated	CENPP
CTAG1A	ILMN_2206413	2.13550460816667	1.39284234591667	7.13698691415692	1.8051694830722e-05	0.020709705986741	3.14791354896488	Upregulated	CTAG1A
CFD	ILMN_1777190	-2.97412021666667	9.03845764166667	-7.1321795880004	1.8164734287533e-05	0.020709705986741	3.14257661272902	Downregulated	CFD
LOC100131688	ILMN_3211641	2.03182589933333	1.022619717	7.12159009342943	1.84164228550312e-05	0.020709705986741	3.13080812802897	Upregulated	LOC100131688
SH2D3C	ILMN_1674440	2.29159154266667	1.437073862	7.10278303998414	1.88726921597404e-05	0.0207292383884776	3.10986516267691	Upregulated	SH2D3C
LOC727761	ILMN_1732006	2.24929579933333	1.131354667	7.04398182085279	2.03791798696269e-05	0.021875196937329	3.0440379825215	Upregulated	LOC727761
SLC7A5	ILMN_1720373	3.12590085	7.03941165833333	7.01599389903194	2.11410754829066e-05	0.022188733223504	3.01251996464763	Upregulated	SLC7A5
FLJ46309	ILMN_2194852	-1.08642873333333	8.66165005	-6.84192918072157	2.66206963393995e-05	0.0264284437176581	2.81378342125161	Downregulated	FLJ46309
CXCL6	ILMN_1779234	3.29964351666667	2.752519875	6.83524706443939	2.68593118451744e-05	0.0264284437176581	2.80606019224527	Upregulated	CXCL6
TGFBI	ILMN_1663866	2.233495	10.0220163333333	6.72847618747587	3.09995032969594e-05	0.0293839485119499	2.68170183700364	Upregulated	TGFBI
CSTL1	ILMN_1726328	1.84134269933333	0.927378117	6.72162730358114	3.12874427339648e-05	0.0293839485119499	2.67366339800257	Upregulated	CSTL1
FLJ10324	ILMN_1800911	-1.9180337365	1.16481659841667	-6.71124426720411	3.1729438367763e-05	0.0293839485119499	2.66146280080906	Downregulated	FLJ10324
PLAU	ILMN_1656057	2.49739801666667	6.64238995833333	6.62234518387061	3.57990941178904e-05	0.0321573613664268	2.55630035047424	Upregulated	PLAU
LRRC6	ILMN_1739683	3.75026489116667	2.95719522108333	6.60886793853586	3.64633258092046e-05	0.0321573613664268	2.54024750612395	Upregulated	LRRC6
PHF19	ILMN_1745420	1.88076153333333	4.13435563333333	6.60279696818669	3.67668328136152e-05	0.0321573613664268	2.53300683269243	Upregulated	PHF19
FAM150A	ILMN_1753933	3.9788770875	3.29852263958333	6.58341363026702	3.77540937673779e-05	0.0324204699751502	2.50984934944274	Upregulated	FAM150A
AGTRAP	ILMN_2307656	1.1558731	4.28032661666667	6.57004339054988	3.84515929258231e-05	0.032429798819404	2.49384065462164	Upregulated	AGTRAP
ABCA8	ILMN_1796801	-2.6919988	5.82653453333333	-6.53736052571993	4.02152866840079e-05	0.0333222454400999	2.45458726420599	Downregulated	ABCA8
TRDMT1	ILMN_2404112	-2.16649497816667	1.88284379425	-6.50379915505017	4.21167529905519e-05	0.0337641386008314	2.41409967590649	Downregulated	TRDMT1
PITX2	ILMN_2391400	3.70735479466667	2.94234351933333	6.50273895512008	4.21783649682205e-05	0.0337641386008314	2.41281771526818	Upregulated	PITX2
LOC644086	ILMN_1748444	2.21787843583333	1.58265699875	6.46996310435291	4.41314307688465e-05	0.0347387912535436	2.37309651043409	Upregulated	LOC644086
	ILMN_1868866	2.39657224183333	1.69624786241667	6.42554471948289	4.69340075964134e-05	0.0355009963553144	2.31898782282309	Upregulated
CTSG	ILMN_1680424	-2.81007758333333	5.691607725	-6.41912255548614	4.73547061271397e-05	0.0355009963553144	2.31113808408657	Downregulated	CTSG
RHCG	ILMN_1778687	2.01913097766667	1.01627225616667	6.39040688280094	4.92857045083967e-05	0.0355218735093805	2.27595712083676	Upregulated	RHCG
HAS3	ILMN_1794501	4.12627696916667	2.38974789875	6.38646403613885	4.95573449259858e-05	0.0355218735093805	2.27111605746989	Upregulated	HAS3
NKD2	ILMN_1731206	3.44175871666667	5.74813090833333	6.37308117823982	5.04913444335865e-05	0.0355218735093805	2.25466554877085	Upregulated	NKD2
C15orf42	ILMN_1674662	3.25317915983333	1.98727717008333	6.37118793296035	5.06249867146134e-05	0.0355218735093805	2.25233596906459	Upregulated	C15orf42
HSPH1	ILMN_1712888	1.48110518333334	8.627081575	6.36389858082212	5.11430742883311e-05	0.0355218735093805	2.24336118137011	Upregulated	HSPH1
TGM2	ILMN_1679267	2.68955169683333	2.91971245158333	6.32825489716892	5.37593012826677e-05	0.0364627586357464	2.19935091042344	Upregulated	TGM2
GRINA	ILMN_1796490	1.21576253333333	6.53922763333333	6.32451771988023	5.40417765086227e-05	0.0364627586357464	2.1947244663317	Upregulated	GRINA
PPA1	ILMN_1805827	1.04745566666667	10.7454145	6.3016593148629	5.58044022288857e-05	0.0371217171446517	2.16637704020645	Upregulated	PPA1
LMTK3	ILMN_1668194	2.6731564	4.99949568333333	6.25761900443623	5.93758473152157e-05	0.0387470245345911	2.11151936575818	Upregulated	LMTK3
FIGNL2	ILMN_3249343	2.16080256616667	1.73733400025	6.24873592260979	6.01253666472466e-05	0.0387470245345911	2.1004157161631	Upregulated	FIGNL2
PDCD4	ILMN_2396272	-1.36486308333333	9.74623670833333	-6.24190190140767	6.0708867574841e-05	0.0387470245345911	2.09186449873456	Downregulated	PDCD4
FJX1	ILMN_1746465	1.5250793	4.22205656666667	6.22623903135311	6.20691197041762e-05	0.0387550215178852	2.07223694946626	Upregulated	FJX1
ODF2	ILMN_1671288	1.29023928333334	3.69742785833333	6.21560295005173	6.30113427915996e-05	0.0387550215178852	2.05888552757391	Upregulated	ODF2
LOC653650	ILMN_1683903	3.34914304	2.54890698	6.19560831064087	6.48241943661429e-05	0.0387550215178852	2.03373578394427	Upregulated	LOC653650
LOC388796	ILMN_3235326	1.66388405	6.864991575	6.16280599033388	6.7919918514188e-05	0.0400982218928137	1.99233303699515	Upregulated	LOC388796
LOC100134081	ILMN_3241292	2.74730491	3.176289695	6.10343633755223	7.39312335023291e-05	0.0412872581518021	1.91694378331748	Upregulated	LOC100134081
NEU1	ILMN_1763144	1.52241948333334	7.15609705833333	6.10147499194896	7.41392630423483e-05	0.0412872581518021	1.91444322395742	Upregulated	NEU1
AVL9	ILMN_1722292	2.66372875	2.31079150833333	6.10105720721565	7.41836558629322e-05	0.0412872581518021	1.91391049908659	Upregulated	AVL9
CDK5	ILMN_1781987	1.37457966666667	5.26924941666667	6.08684463087042	7.57108651964526e-05	0.0412872581518021	1.89577049535548	Upregulated	CDK5
CKS1B	ILMN_1719256	1.19817758333334	8.53936495833333	6.0837009619997	7.60531750837768e-05	0.0412872581518021	1.89175358327644	Upregulated	CKS1B
GAD1	ILMN_1660973	3.25589675766667	1.68119523783333	6.064095737071	7.82255503824216e-05	0.0415032326204145	1.86666532711218	Upregulated	GAD1
RPS21	ILMN_1800573	1.3367831	8.55581695	6.06093489209682	7.85819410285819e-05	0.0415032326204145	1.86261448988426	Upregulated	RPS21
ERO1L	ILMN_1744963	1.19511085	5.90311125833333	6.05263305377315	7.95262581567625e-05	0.0415032326204145	1.85196719180953	Upregulated	ERO1L
HKDC1	ILMN_1752502	3.60053126666667	5.90876605	6.04456127370154	8.04560154945336e-05	0.0415032326204145	1.84160393254982	Upregulated	HKDC1
MRPS23	ILMN_1687359	1.36735805	5.50029795833333	6.03700071455172	8.13374039397715e-05	0.0415032326204145	1.83188716811272	Upregulated	MRPS23
MAGEA11	ILMN_2267131	1.89324484266667	1.22929862866667	6.03371629543636	8.1723494255739e-05	0.0415032326204145	1.82766309024931	Upregulated	MAGEA11
IER5L	ILMN_1755620	2.66265984116667	2.29370486275	5.95950815399405	9.09884183448672e-05	0.0445556258212969	1.73174394924509	Upregulated	IER5L
GNG7	ILMN_1728107	-2.02633281666667	4.84152414166667	-5.95184716974476	9.20067667716203e-05	0.0445556258212969	1.72178913674676	Downregulated	GNG7
FAM110A	ILMN_2248093	1.34821421533333	0.695364622333333	5.95026066455359	9.2219169339284e-05	0.0445556258212969	1.71972637633768	Upregulated	FAM110A
FXYD1	ILMN_1789463	-2.1434261	3.69097895	-5.94853496283246	9.24508009842705e-05	0.0445556258212969	1.71748215500769	Downregulated	FXYD1
LOC653978	ILMN_2186516	2.61487585466667	1.49549347266667	5.9396390989535	9.36547187923791e-05	0.0445670002110297	1.70590544499361	Upregulated	LOC653978
SRXN1	ILMN_1804822	1.29473745	6.34285339166667	5.9344722184231	9.43616350011215e-05	0.0445670002110297	1.6991753911326	Upregulated	SRXN1
CFH	ILMN_1657803	-1.30455016666666	6.20920121666667	-5.89347059202572	0.000100176997633501	0.0462216621191276	1.64561049935852	Downregulated	CFH
SALL4	ILMN_1695687	3.40466711916667	1.95199899041667	5.88390490065927	0.000101587900941159	0.0462216621191276	1.63307319924008	Upregulated	SALL4
RASD1	ILMN_1740426	-1.51805126666667	7.49274865	-5.88270285154073	0.000101766689812371	0.0462216621191276	1.631496643215	Downregulated	RASD1
KRT23	ILMN_1791545	4.9819968315	2.91282163425	5.88261580519418	0.000101779649807099	0.0462216621191276	1.63138246753857	Upregulated	KRT23
C13orf23	ILMN_1795128	1.16664945	6.75643230833333	5.8575384048083	0.000105587532611484	0.0471818669821975	1.59843628969503	Upregulated	C13orf23
LPAR1	ILMN_1701441	-1.29681646666667	6.44805435	-5.855575190577	0.000105891973324432	0.0471818669821975	1.59585259712566	Downregulated	LPAR1
SEC14L5	ILMN_1769402	-2.257678571	1.6001720645	-5.84576126568662	0.000107427920495375	0.0474188849065099	1.58292724071822	Downregulated	SEC14L5
PLAC9	ILMN_1790859	-2.81390218333333	5.12738114166667	-5.83351257763327	0.000109378275482638	0.0478327402874536	1.56677246951875	Downregulated	PLAC9
CEP72	ILMN_1800611	1.5457051	3.82316783333333	5.8214424465587	0.00011133711116891	0.0482426767019048	1.55082850039552	Upregulated	CEP72
HM13	ILMN_1807833	1.63096175	6.80170365833333	5.80456603265022	0.000114138790894057	0.0490070463084208	1.52849458109829	Upregulated	HM13
