# Supplementary material for: Colorectal Cancer Biomarker Identification via Joint DNA-Methylation and Transcriptomics Analysis Workflow
Source: Genes (Basel). 2025 May 23;16(6):620. doi: 10.3390/genes16060620 (PMC12191883; doi:10.3390/genes16060620)
Supplement: Supplementary file 1 [file genes-16-00620-s001.zip › Table S3 colon cancer methylation DMC.csv]

	logFC	AveExpr	t	P.Value	adj.P.Val	B	GeneSymbol	CpG	foldchange	logPvalue	category	genomic_cpg	DMR_flag	combined_label
cg17301223	3.98597140323305	-1.22552353365779	31.9372104287693	1.17070225705705e-48	6.09963449379143e-42	98.6450877762836	OPLAH	cg17301223	3.98597140323305	41.2146961882819	Hypermethylation	chr8:145106438	In DMR	Hypermethylation_In DMR
cg26199906	2.82878928419708	-1.02503497319389	30.4299571716773	4.88127011107189e-47	1.27162834800772e-40	95.1882440411793	OPLAH	cg26199906	2.82878928419708	39.8956397990601	Hypermethylation	chr8:145106246	In DMR	Hypermethylation_In DMR
cg06319475	3.08860635354266	-1.70972327597163	28.5664265114418	6.12163898776686e-45	1.06317269835934e-38	90.6750106000283		cg06319475	3.08860635354266	37.9733961843454	Hypermethylation	chr8:145105829	In DMR	Hypermethylation_In DMR
cg26256223	3.54417600031963	-1.77216364019308	28.234452505354	1.48734463679021e-44	1.93735396767907e-38	89.8416319847997	OPLAH	cg26256223	3.54417600031963	37.7127910234907	Hypermethylation	chr8:145106582	In DMR	Hypermethylation_In DMR
cg17698295	4.63236830176048	-1.59230540436394	26.9356581121555	5.21100264480152e-43	5.43011022450278e-37	86.4910544713362	OPLAH	cg17698295	4.63236830176048	36.2651913546823	Hypermethylation	chr8:145106299	In DMR	Hypermethylation_In DMR
cg16306898	5.18291285328165	-2.71944046199838	25.0665871743058	1.11340563250193e-40	9.66850930805532e-35	81.4031672053362	C1orf70	cg16306898	5.18291285328165	34.0146404803318	Hypermethylation	chr1:1475675	In DMR	Hypermethylation_In DMR
cg25223771	2.73440520392613	-0.80613202697297	24.4998334397108	6.02054336392377e-40	4.48120699136997e-34	79.7946251098714		cg25223771	2.73440520392613	33.3486049951332	Hypermethylation	chr8:145105503	In DMR	Hypermethylation_In DMR
cg16601494	3.47481422294752	-0.904485995440992	23.4317308859874	1.57240843608057e-38	1.02407728750307e-32	76.6753844508308	C1orf70;C1orf70	cg16601494	3.47481422294752	31.9896672657533	Hypermethylation	chr1:1475737	In DMR	Hypermethylation_In DMR
cg12628196	3.35989651242424	-0.968947604381196	22.9879089401558	6.30177972704171e-38	3.64819518119998e-32	75.3444449081933	SND1;LRRC4	cg12628196	3.35989651242424	31.437921934639	Hypermethylation	chr7:127672458	In DMR	Hypermethylation_In DMR
cg14015706	3.6150726228972	-2.15229457307548	22.4736539779612	3.22666999467811e-37	1.68117106471602e-31	73.7759327915015	C9orf50	cg14015706	3.6150726228972	30.7743880934122	Hypermethylation	chr9:132382433	In DMR	Hypermethylation_In DMR
cg15487867	4.67691998665354	-2.17232341615674	22.414790759565	3.89661771587705e-37	1.84566327880305e-31	73.5945639295828	C1orf70	cg15487867	4.67691998665354	30.7338475283895	Hypermethylation	chr1:1475742	In DMR	Hypermethylation_In DMR
cg22497741	3.80968163317835	-2.59937628784664	21.6163113610461	5.2187624338881e-36	2.26591512094263e-30	71.0963657161742	C1orf70	cg22497741	3.80968163317835	29.6447563624323	Hypermethylation	chr1:1475644	In DMR	Hypermethylation_In DMR
cg04366687	2.40181723761792	-1.44555505695571	21.4080137861808	1.03835674870683e-35	4.16160248004603e-30	70.4328675980148	OPLAH	cg04366687	2.40181723761792	29.3807394063367	Hypermethylation	chr8:145107199	In DMR	Hypermethylation_In DMR
cg13405887	3.41394535431233	-1.4261459683965	21.052558169383	3.39547572707898e-35	1.26365916226013e-29	69.2891288061493	C9orf50	cg13405887	3.41394535431233	28.8983700494006	Hypermethylation	chr9:132382812	In DMR	Hypermethylation_In DMR
cg09296001	4.47946875358082	-1.56708702447768	20.9194950054171	5.30957570551913e-35	1.84427599904555e-29	68.8572113899	SND1	cg09296001	4.47946875358082	28.7341740855096	Hypermethylation	chr7:127672564	In DMR	Hypermethylation_In DMR
cg14642259	-4.74955996032167	2.47368287509605	-20.7306678345632	1.00470756235927e-34	3.2717268986402e-29	68.2407341815712	MYBPC3	cg14642259	-4.74955996032167	28.4852229554175	Hypomethylation	chr11:47359017	In DMR	Hypomethylation_In DMR
cg22882523	2.24668967659383	-0.560621627766573	20.4653334488924	2.4782654177073e-34	7.59549795884572e-29	67.3673804857997	OPLAH	cg22882523	2.24668967659383	28.119443748636	Hypermethylation	chr8:145107012	In DMR	Hypermethylation_In DMR
cg04453180	3.76136968872415	-2.27783441903804	19.5560596377201	5.80893258361636e-33	1.59294247019358e-27	64.3104519587782	PCDHGA4;PCDHGA12;PCDHGA11;PCDHGA11;PCDHGA9;PCDHGA1;PCDHGB1;PCDHGB6;PCDHGC3;PCDHGB3;PCDHGB7;PCDHGA6;PCDHGA8;PCDHGA10;PCDHGA5;PCDHGB4;PCDHGA3;PCDHGA2;PCDHGA7;PCDHGB2;PCDHGB5;PCDHGC3;PCDHGC3	cg04453180	3.76136968872415	26.7977999086487	Hypermethylation	chr5:140856330	In DMR	Hypermethylation_In DMR
cg05649391	-2.30283322609554	1.12912336541226	-19.4417678887527	8.69393854306845e-33	2.18756640891401e-27	63.9190816484868	MYBPC3	cg05649391	-2.30283322609554	26.6600387540372	Hypomethylation	chr11:47359115	In DMR	Hypomethylation_In DMR
cg20381963	3.74211354151011	-1.23066288561515	19.4377901965723	8.81704758451926e-33	2.18756640891401e-27	63.905431780265	PRKAR1B;PRKAR1B;PRKAR1B;PRKAR1B;PRKAR1B;PRKAR1B	cg20381963	3.74211354151011	26.6600387540372	Hypermethylation	chr7:752238	In DMR	Hypermethylation_In DMR
cg05445326	-2.78569469118686	1.20688674628276	-19.3264902788639	1.30773140633657e-32	3.09708574359035e-27	63.5227008608125	TM4SF19	cg05445326	-2.78569469118686	26.5090467709259	Hypomethylation	chr3:196065569	In DMR	Hypomethylation_In DMR
cg25377796	-2.34364147753153	1.24812554975637	-19.1675694901796	2.30173974028081e-32	5.21417659726105e-27	62.9735499194781		cg25377796	-2.34364147753153	26.2828142639392	Hypomethylation	chr4:8643957	In DMR	Hypomethylation_In DMR
cg18601167	4.05346655336867	-0.980962790943273	19.1479497498392	2.46864666991191e-32	5.35926274522005e-27	62.9055358313829	PRKAR1B;PRKAR1B;PRKAR1B;PRKAR1B;PRKAR1B;PRKAR1B	cg18601167	4.05346655336867	26.2708949505507	Hypermethylation	chr7:752286	In DMR	Hypermethylation_In DMR
cg00813378	2.99517848035149	-1.00940925465704	19.0394793223097	3.63832222564473e-32	7.58260629064087e-27	62.5286429348659	C1orf70	cg00813378	2.99517848035149	26.1201814931683	Hypermethylation	chr1:1475209	In DMR	Hypermethylation_In DMR
cg13850380	2.03145570719322	-1.49381173644708	18.8424796340429	7.38532857248907e-32	1.47997312780518e-26	61.8403735381844	C1orf70	cg13850380	2.03145570719322	25.8297461701131	Hypermethylation	chr1:1475143	In DMR	Hypermethylation_In DMR
cg16993043	3.0783837802371	-1.30862601344948	18.8046644317418	8.46486210772643e-32	1.63347871493158e-26	61.7076977762658	NR5A2;NR5A2	cg16993043	3.0783837802371	25.7868865202323	Hypermethylation	chr1:200008026	In DMR	Hypermethylation_In DMR
cg06264868	-2.98137614899532	1.47341057049056	-18.7366891725876	1.08221209675679e-31	2.0137785416477e-26	61.4687507522465		cg06264868	-2.98137614899532	25.6959882911948	Hypomethylation	chr10:778709	In DMR	Hypomethylation_In DMR
cg01281040	-2.50219718425147	1.60769381434779	-18.6607869204986	1.42472490025365e-31	2.55970768778847e-26	61.2012482548049		cg01281040	-2.50219718425147	25.5918096271994	Hypomethylation	chr5:6349545	In DMR	Hypomethylation_In DMR
cg14838115	-1.93322057608456	-0.655884016330352	-18.5072082339846	2.49045980987145e-31	4.32529406178264e-26	60.6577554434786	C7orf71	cg14838115	-1.93322057608456	25.3639843610158	Non-significant	chr7:26677439	In DMR	Non-significant_In DMR
cg05492975	-2.49905356570184	0.70776044969994	-18.3410113576397	4.57245354139283e-31	7.68501932155418e-26	60.0662249734388	CDH4	cg05492975	-2.49905356570184	25.1143550362665	Hypomethylation	chr20:60119508	In DMR	Hypomethylation_In DMR
cg03344782	-2.63037079017191	1.35814492109294	-18.3157935390539	5.01550289164545e-31	8.16623480083664e-26	59.9761609622368	OC90	cg03344782	-2.63037079017191	25.0879781371192	Hypomethylation	chr8:133062974	In DMR	Hypomethylation_In DMR
cg13895235	3.72071001793818	-0.560511903376662	18.179000439814	8.29419253097896e-31	1.30953626092835e-25	59.4861919925743	PRKAR1B;PRKAR1B;PRKAR1B;PRKAR1B;PRKAR1B;PRKAR1B	cg13895235	3.72071001793818	24.8828824715014	Hypermethylation	chr7:752292	In DMR	Hypermethylation_In DMR
cg08696192	-2.4590265978783	1.06921256619099	-18.14285067689	9.47700160541285e-31	1.4107831564134e-25	59.3563085027167	TNS4	cg08696192	-2.4590265978783	24.8505397340913	Hypomethylation	chr17:38657310	In DMR	Hypomethylation_In DMR
cg04419610	2.34583827793899	-0.761967752224072	17.8746608696604	2.560754409431e-30	3.70614822374485e-25	58.3874612336675	GRIN2D	cg04419610	2.34583827793899	24.4310772154901	Hypermethylation	chr19:48946564	In DMR	Hypermethylation_In DMR
cg20295442	3.59337078447897	-0.941037050175456	17.8265821130326	3.06312168328685e-30	4.31340146605801e-25	58.2127916146269	ADHFE1	cg20295442	3.59337078447897	24.3651801183949	Hypermethylation	chr8:67344665	In DMR	Hypermethylation_In DMR
cg12590430	-2.38094498404733	0.730454247329186	-17.7592851250716	3.93790628856182e-30	5.39932085662742e-25	57.9677987936606	AMPH;AMPH	cg12590430	-2.38094498404733	24.2676608636526	Hypomethylation	chr7:38468944	In DMR	Hypomethylation_In DMR
cg18065361	4.35101278822194	-1.96568556944581	17.5415538877201	8.91075088185829e-30	1.16067777090475e-24	57.1711186883809	ADHFE1	cg18065361	4.35101278822194	23.9352883330105	Hypermethylation	chr8:67344588	In DMR	Hypermethylation_In DMR
cg03257172	2.98019125668205	-0.847762824305865	17.4442991749317	1.28573450175939e-29	1.59499513860454e-24	56.8132651787424	NR5A2;NR5A2	cg03257172	2.98019125668205	23.7972406362936	Hypermethylation	chr1:200010283	In DMR	Hypermethylation_In DMR
cg09383816	3.09987548159649	-1.45356556058298	17.4293626069346	1.36035566391173e-29	1.64831939823552e-24	56.7581957895885	ADHFE1	cg09383816	3.09987548159649	23.7829586303507	Hypermethylation	chr8:67344556	In DMR	Hypermethylation_In DMR
cg08738570	2.28487308178999	-0.182720475873673	17.40306979931	1.5024883972568e-29	1.77916327944193e-24	56.6611863286119	C1orf70	cg08738570	2.28487308178999	23.7497841935087	Hypermethylation	chr1:1475265	In DMR	Hypermethylation_In DMR
cg08558397	2.74680755077249	-1.50637222262837	17.3346046531358	1.94701636592124e-29	2.20530735773634e-24	56.4081537248783	PRKAR1B;PRKAR1B;PRKAR1B;PRKAR1B;PRKAR1B;PRKAR1B;PRKAR1B	cg08558397	2.74680755077249	23.6565308735583	Hypermethylation	chr7:752149	In DMR	Hypermethylation_In DMR
cg03241244	1.94634635836237	-0.401427064329024	17.2929443967849	2.28026009348442e-29	2.48496381437199e-24	56.2538855651903	KDM2B;KDM2B	cg03241244	1.94634635836237	23.6046799310083	Non-significant	chr12:122017052	In DMR	Non-significant_In DMR
cg16300300	3.32031295264929	-0.975516420596023	17.2919010771979	2.28930654712624e-29	2.48496381437199e-24	56.2500192244718		cg16300300	3.32031295264929	23.6046799310083	Hypermethylation	chr13:28501366	In DMR	Hypermethylation_In DMR
cg01588438	3.07638806742755	-1.12277505232404	17.2834014814223	2.36436701227041e-29	2.51406306353373e-24	56.2185160431664	ADHFE1	cg01588438	3.07638806742755	23.5996238325366	Hypermethylation	chr8:67344553	In DMR	Hypermethylation_In DMR
cg08912860	-2.10340866101115	0.534365938595323	-17.2118932777318	3.10274425707963e-29	3.23320567322934e-24	55.9531000771624	GALNT9	cg08912860	-2.10340866101115	23.4903666678266	Hypomethylation	chr12:132863782	In DMR	Hypomethylation_In DMR
cg26450106	-2.49932926424894	-0.895729999839715	-17.0948071085064	4.84850434699856e-29	4.85804800231526e-24	55.5170615367673	CST7	cg26450106	-2.49932926424894	23.313538198251	Hypomethylation	chr20:24929607	In DMR	Hypomethylation_In DMR
cg03716852	1.80757196140296	0.504276534580933	17.0680955269388	5.36956600195397e-29	5.18087102955058e-24	55.417332592755	TRPM4	cg03716852	1.80757196140296	23.2855972187246	Non-significant	chr19:49669281	In DMR	Non-significant_In DMR
cg00629625	-1.87112332868217	-0.0864304942130966	-17.056491156841	5.61319695461866e-29	5.26405625746269e-24	55.3739778403763	SLC12A5;SLC12A5	cg00629625	-1.87112332868217	23.2786794780235	Non-significant	chr20:44663630	In DMR	Non-significant_In DMR
cg14085012	-2.60466683717454	0.912757131332287	-17.0544196265607	5.65784692012176e-29	5.26405625746269e-24	55.3662365890797	AMPH;AMPH	cg14085012	-2.60466683717454	23.2786794780235	Hypomethylation	chr7:38468985	In DMR	Hypomethylation_In DMR
cg20772593	-2.12018602688116	0.79097815791858	-16.983765582538	7.41568141518093e-29	6.77849943549805e-24	55.1018656371032	ACTBL2	cg20772593	-2.12018602688116	23.1688664357804	Hypomethylation	chr5:56778651	In DMR	Hypomethylation_In DMR
cg05482942	2.85606143580517	-1.40066717494498	16.8892334097934	1.06607359343603e-28	9.41439748004105e-24	54.7471179135548		cg05482942	2.85606143580517	23.0262074695365	Hypermethylation	chr10:102899285	In DMR	Hypermethylation_In DMR
cg09975620	3.11234165267917	-1.14109553408247	16.8770973071193	1.1170175223743e-28	9.69987396962271e-24	54.7014896668074	PDX1	cg09975620	3.11234165267917	23.0132339084815	Hypermethylation	chr13:28498384	In DMR	Hypermethylation_In DMR
cg08100687	1.94656154565362	-0.493370106230209	16.8554917677476	1.21386664272279e-28	1.02008566283575e-23	54.6202108884965		cg08100687	1.94656154565362	22.9913633563413	Non-significant	chr13:28502630	In DMR	Non-significant_In DMR
cg03714619	2.9039563451419	-1.16757387744359	16.8361341541268	1.30781564249986e-28	1.08159167081739e-23	54.5473362559797		cg03714619	2.9039563451419	22.9659366658292	Hypermethylation	chr2:45160445	In DMR	Hypermethylation_In DMR
cg19283840	2.69389887866957	-1.60972463325069	16.8249339441908	1.36548901122615e-28	1.11164365015217e-23	54.5051487587933	ADHFE1	cg19283840	2.69389887866957	22.954034408415	Hypermethylation	chr8:67344642	In DMR	Hypermethylation_In DMR
cg16305865	2.96006525192377	-2.09832592362037	16.774269463696	1.66017000138708e-28	1.2998948112063e-23	54.3141050329586	PRKAR1B;PRKAR1B;PRKAR1B;PRKAR1B;PRKAR1B;PRKAR1B	cg16305865	2.96006525192377	22.886091789817	Hypermethylation	chr7:752180	In DMR	Hypermethylation_In DMR
cg01901262	2.56155638695945	-0.698326166869908	16.7724960302843	1.67157419013631e-28	1.2998948112063e-23	54.3074116832102	IRX5	cg01901262	2.56155638695945	22.886091789817	Hypermethylation	chr16:54966837	In DMR	Hypermethylation_In DMR
cg20127859	-1.56958707406839	-0.359173976742911	-16.7374056594284	1.91420652112269e-28	1.46668629801638e-23	54.1748868413808	C8orf73	cg20127859	-1.56958707406839	22.8336627652359	Non-significant	chr8:144656271	In DMR	Non-significant_In DMR
cg23388451	-1.38429831294274	0.148428377314118	-16.6129655615996	3.09940279605984e-28	2.30694550960315e-23	53.703602279586	SLC29A4;SLC29A4	cg23388451	-1.38429831294274	22.6369626634582	Non-significant	chr7:5340323	In DMR	Non-significant_In DMR
cg14052065	-2.99143732468274	2.55120950896347	-16.570028356256	3.66175362272631e-28	2.57818903029387e-23	53.5405122909315	LCN10	cg14052065	-2.99143732468274	22.5886852437693	Hypomethylation	chr9:139634196	In DMR	Hypomethylation_In DMR
cg07528209	-2.02587842758008	0.760330208325816	-16.5552707387581	3.87793367827602e-28	2.68657741119385e-23	53.4844013919929		cg07528209	-2.02587842758008	22.5708006411292	Hypomethylation	chr2:121549725	In DMR	Hypomethylation_In DMR
cg12097883	1.83858184109955	-0.382587852978707	16.51264985249	4.57733618598468e-28	3.05756405450598e-23	53.3221874315974	LOC146880;LOC146880	cg12097883	1.83858184109955	22.5146244359345	Non-significant	chr17:62774939	In DMR	Non-significant_In DMR
cg26299169	2.71437825638679	-0.260205644836519	16.4806011191489	5.18594968204408e-28	3.42025560580307e-23	53.2000519233913	PDX1	cg26299169	2.71437825638679	22.4659414366217	Hypermethylation	chr13:28498956	In DMR	Hypermethylation_In DMR
cg13577076	2.32713733882237	-1.2730364237747	16.4764222863926	5.27110440143585e-28	3.43296192878691e-23	53.1841166267419	PRKAR1B;PRKAR1B;PRKAR1B;PRKAR1B;PRKAR1B;PRKAR1B	cg13577076	2.32713733882237	22.464331012831	Hypermethylation	chr7:752456	In DMR	Hypermethylation_In DMR
cg22697045	-2.41522915718146	1.38582806422631	-16.4536319525288	5.76095773582913e-28	3.70567242928774e-23	53.0971685822231	MYBPC3	cg22697045	-2.41522915718146	22.431132973695	Hypomethylation	chr11:47359223	In DMR	Hypomethylation_In DMR
cg13585930	-2.04541504885911	-1.18431411432043	-16.4285262657021	6.35391888646568e-28	4.03724560142578e-23	53.0013072844468	NPFFR1	cg13585930	-2.04541504885911	22.3939148299557	Hypomethylation	chr10:72027357	In DMR	Hypomethylation_In DMR
cg09170112	-3.32680379414374	1.63246308672659	-16.4239285763166	6.46900069628415e-28	4.0608454537311e-23	52.9837428063309		cg09170112	-3.32680379414374	22.3913835384265	Hypomethylation	chr12:132102188	In DMR	Hypomethylation_In DMR
cg09087503	3.21028172360196	-1.52230043713258	16.4199974818216	6.56906288372309e-28	4.07456724167719e-23	52.9687226818703	SND1;LRRC4	cg09087503	3.21028172360196	22.3899185107355	Hypermethylation	chr7:127672473	In DMR	Hypermethylation_In DMR
cg19377250	-1.91603650715783	0.188625468463245	-16.4062362630588	6.93179878649412e-28	4.22130113300303e-23	52.9161269418056	SLC12A9	cg19377250	-1.91603650715783	22.3745536656763	Non-significant	chr7:100463206	In DMR	Non-significant_In DMR
cg20979737	-2.21270311398662	-0.207196281851543	-16.4049151563606	6.96766768807649e-28	4.22130113300303e-23	52.9110763130004		cg20979737	-2.21270311398662	22.3745536656763	Hypomethylation	chr1:244964768	In DMR	Hypomethylation_In DMR
cg10224098	2.67530225365731	-0.664549290178967	16.2786173024268	1.14239760427042e-27	6.68782088337291e-23	52.4271643451816	RNF220	cg10224098	2.67530225365731	22.1747153669094	Hypermethylation	chr1:44873229	In DMR	Hypermethylation_In DMR
cg19664945	1.75214287971627	-0.280023205078812	16.2181263514464	1.44868745020697e-27	8.29450859749754e-23	52.1946408154515	LOC100302652;GPR75	cg19664945	1.75214287971627	22.0812093383577	Non-significant	chr2:54087343	In DMR	Non-significant_In DMR
cg23087707	-2.36888256480985	1.68559760802005	-16.037453577136	2.95314893160397e-27	1.55213501780757e-22	51.4972449509666	GALNT9	cg23087707	-2.36888256480985	21.8090705028341	Hypomethylation	chr12:132863869	In DMR	Hypomethylation_In DMR
cg20194314	2.23551326110483	-0.880546341089901	16.0361716816889	2.96815372400843e-27	1.55213501780757e-22	51.4922813074021		cg20194314	2.23551326110483	21.8090705028341	Hypermethylation	chr13:28503060	In DMR	Hypermethylation_In DMR
cg22725830	-2.10577822015983	0.243658827758572	-16.0352481659509	2.97901123494227e-27	1.55213501780757e-22	51.4887052147554		cg22725830	-2.10577822015983	21.8090705028341	Hypomethylation	chr13:112075959	In DMR	Hypomethylation_In DMR
cg23860325	-1.97514081209548	-0.222868501543044	-16.005897153838	3.34575985068221e-27	1.70903890647802e-22	51.3749912790621	HPVC1	cg23860325	-1.97514081209548	21.7672480504002	Non-significant	chr7:54271152	In DMR	Non-significant_In DMR
cg13314965	-1.73855659280473	0.102715854171596	-15.949040157234	4.19088655160609e-27	2.11995203979367e-22	51.1543849826574	TM4SF19	cg13314965	-1.73855659280473	21.673673964113	Non-significant	chr3:196065506	In DMR	Non-significant_In DMR
cg04456219	-2.20560369146989	-1.3394390666213	-15.9280852221502	4.55407082865685e-27	2.26038410624749e-22	51.0729707632459		cg04456219	-2.20560369146989	21.6458177550785	Hypomethylation	chr7:17274337	In DMR	Hypomethylation_In DMR
cg21995919	3.52060037777121	-1.76711580131573	15.9280188235094	4.55527067495269e-27	2.26038410624749e-22	51.0727126979019	ITGA4;ITGA4	cg21995919	3.52060037777121	21.6458177550785	Hypermethylation	chr2:182322279	In DMR	Hypermethylation_In DMR
cg18203366	2.35914734275413	-1.84670965252106	15.917435230059	4.75065171827334e-27	2.33509569521066e-22	51.0315709308416	NR5A2;NR5A2	cg18203366	2.35914734275413	21.6316953167894	Hypermethylation	chr1:200010626	In DMR	Hypermethylation_In DMR
cg21900495	3.40952667596716	-2.02019517939212	15.8540187587203	6.11181749649622e-27	2.86882960973085e-22	50.7847383680625	PDX1	cg21900495	3.40952667596716	21.5422952453236	Hypermethylation	chr13:28498161	In DMR	Hypermethylation_In DMR
cg20316883	-2.36469416240835	0.620799263833616	-15.8248703562338	6.86336244778443e-27	3.19283347098021e-22	50.6711057809515		cg20316883	-2.36469416240835	21.4958237324222	Hypomethylation	chr8:138493473	In DMR	Hypomethylation_In DMR
cg14369318	-2.02014415025406	-0.983192143797747	-15.8069265563955	7.37167261729228e-27	3.39895137875961e-22	50.6010970772309	PCDH7	cg14369318	-2.02014415025406	21.4686550478581	Hypomethylation	chr4:30759285	In DMR	Hypomethylation_In DMR
cg09107912	2.96839133911403	-1.53898273712467	15.7938922186726	7.7645570794775e-27	3.51784097075806e-22	50.5502159958433	FNDC1	cg09107912	2.96839133911403	21.4537237973639	Hypermethylation	chr6:159590059	In DMR	Hypermethylation_In DMR
cg18703951	-2.01221867841914	0.739168812429182	-15.7848584380924	8.04917750788413e-27	3.61535436483861e-22	50.5149382773689	CNR1;CNR1;CNR1;CNR1;CNR1;CNR1	cg18703951	-2.01221867841914	21.4418491282031	Hypomethylation	chr6:88856120	In DMR	Hypomethylation_In DMR
cg19814400	3.02299620992869	-2.21254269953346	15.7683219955236	8.59771262580534e-27	3.7962803213996e-22	50.4503338159608	VIPR2	cg19814400	3.02299620992869	21.4206417262916	Hypermethylation	chr7:158936632	In DMR	Hypermethylation_In DMR
cg04153784	3.55313857675326	-2.68204446057514	15.6885748753107	1.18214470841113e-26	5.04856750850589e-22	50.138266627735	SND1;LRRC4	cg04153784	3.55313857675326	21.2968318320604	Hypermethylation	chr7:127672235	In DMR	Hypermethylation_In DMR
cg13424302	-1.91501984251566	-0.388054280264576	-15.660267688171	1.32386029480838e-26	5.56259995456491e-22	50.0272908575273		cg13424302	-1.91501984251566	21.2547221720872	Non-significant	chr10:80516893	In DMR	Non-significant_In DMR
cg01715455	2.32380371819571	-1.18494454691805	15.6453098929999	1.40553860087126e-26	5.85854972469704e-22	49.9686070542724	VSX1;VSX1	cg01715455	2.32380371819571	21.2322098796327	Hypermethylation	chr20:25062827	In DMR	Hypermethylation_In DMR
cg08090772	2.28986651413422	-1.14871736963282	15.6185391978499	1.56461781640202e-26	6.4189191626624e-22	49.8635033657695	ADHFE1	cg08090772	2.28986651413422	21.1925380936148	Hypermethylation	chr8:67344640	In DMR	Hypermethylation_In DMR
cg12815918	2.34588307457516	-1.50100439325981	15.5966571260941	1.7080471611149e-26	6.89870387932481e-22	49.7775218430869	PDX1	cg12815918	2.34588307457516	21.1612324963544	Hypermethylation	chr13:28498544	In DMR	Hypermethylation_In DMR
cg17589890	-2.82260642817667	3.14385252886502	-15.5897936019153	1.75571133891577e-26	7.03258133795702e-22	49.7505397613431	KCNH1;KCNH1	cg17589890	-2.82260642817667	21.152885236138	Hypomethylation	chr1:210857205	In DMR	Hypomethylation_In DMR
cg22289434	2.46770312349691	-2.00012216077678	15.5880278496791	1.76818907727985e-26	7.03258133795702e-22	49.7435971708928	FER1L4	cg22289434	2.46770312349691	21.152885236138	Hypermethylation	chr20:34188940	In DMR	Hypermethylation_In DMR
cg04965987	2.02376738323755	-1.30066757168339	15.5696871648226	1.90320135128681e-26	7.51221765123334e-22	49.6714606428532	DSCR6	cg04965987	2.02376738323755	21.12423183776	Hypermethylation	chr21:38378539	In DMR	Hypermethylation_In DMR
cg19974448	-1.76101291906455	0.827158546196202	-15.5667917012085	1.9254461299431e-26	7.54287807197098e-22	49.6600682761791	LOC100169752	cg19974448	-1.76101291906455	21.1224629124482	Non-significant	chr10:127262774	In DMR	Non-significant_In DMR
cg06197966	-2.65810625023358	-1.99211535084496	-15.5412278550045	2.13357490807736e-26	8.25931246591071e-22	49.5594374111962	SVIL	cg06197966	-2.65810625023358	21.0830561033683	Hypomethylation	chr10:29948324	In DMR	Hypomethylation_In DMR
cg09775930	2.67313049499152	-1.24695603915912	15.5166895961186	2.35467021201706e-26	8.95502656796794e-22	49.4627618480091		cg09775930	2.67313049499152	21.0479331213387	Hypermethylation	chr13:28501413	In DMR	Hypermethylation_In DMR
cg21834061	2.81706076756522	-1.31865511212132	15.4916999916901	2.60359953664089e-26	9.71811454678344e-22	49.3642256654853		cg21834061	2.81706076756522	21.0124179862421	Hypermethylation	chr6:29521162	In DMR	Hypermethylation_In DMR
cg02037307	2.00844243581406	0.115366003841973	15.4877677151526	2.64511777820315e-26	9.71811454678344e-22	49.34871278523	PITX1	cg02037307	2.00844243581406	21.0124179862421	Hypermethylation	chr5:134363562	In DMR	Hypermethylation_In DMR
cg06952671	4.23032816784948	-1.94507202404102	15.4868296800012	2.65512004013228e-26	9.71811454678344e-22	49.3450119206403	ITGA4;ITGA4	cg06952671	4.23032816784948	21.0124179862421	Hypermethylation	chr2:182322268	In DMR	Hypermethylation_In DMR
cg14997226	3.85045728034011	-2.66689869566836	15.4856986045089	2.66723139944681e-26	9.71811454678344e-22	49.3405492910857	LONRF2;LONRF2	cg14997226	3.85045728034011	21.0124179862421	Hypermethylation	chr2:100938813	In DMR	Hypermethylation_In DMR
cg04537567	2.71328060925692	-2.50887727585444	15.4757501158806	2.77618596068725e-26	9.97557429513088e-22	49.3012904444734		cg04537567	2.71328060925692	21.0010620925308	Hypermethylation	chr6:99296068	In DMR	Hypermethylation_In DMR
cg19991916	-3.01313879582162	1.28240574481043	-15.4616045705368	2.93887701173955e-26	1.04878365906915e-21	49.2454464331581	PIGB	cg19991916	-3.01313879582162	20.9793140879383	Hypomethylation	chr15:55610624	In DMR	Hypomethylation_In DMR
cg11202887	-2.21626907647804	0.200209259313691	-15.3929751250778	3.87555690483894e-26	1.35543418935083e-21	48.974131915241		cg11202887	-2.21626907647804	20.8679215639526	Hypomethylation	chr13:112076016	In DMR	Hypomethylation_In DMR
cg25063165	-1.50779050288425	-1.33889661953227	-15.3929333423108	3.87621045311301e-26	1.35543418935083e-21	48.9739665434461		cg25063165	-1.50779050288425	20.8679215639526	Non-significant	chr6:30737436	In DMR	Non-significant_In DMR
cg03461430	-1.38724198572879	-0.305220795726564	-15.3704415525986	4.24464621533606e-26	1.45666738060727e-21	48.8849126896943		cg03461430	-1.38724198572879	20.8366396048931	Non-significant	chr8:143201610	In DMR	Non-significant_In DMR
cg14038391	2.87584264235764	-1.346977480367	15.36515014485	4.33633497940623e-26	1.4766880115072e-21	48.8639521429752		cg14038391	2.87584264235764	20.8307112509258	Hypermethylation	chr10:102900130	In DMR	Hypermethylation_In DMR
cg06528267	2.03571147307882	-0.990850378645632	15.3308450544134	4.98118637689355e-26	1.67439704763096e-21	48.7279710333876	VWC2	cg06528267	2.03571147307882	20.7761415504354	Hypermethylation	chr7:49815642	In DMR	Hypermethylation_In DMR
cg01554089	-2.02750753858793	1.10969372923379	-15.3233883623601	5.13368105275711e-26	1.71459534720978e-21	48.6983929255646	ZNF341	cg01554089	-2.02750753858793	20.7658383591255	Hypomethylation	chr20:32378171	In DMR	Hypomethylation_In DMR
cg16928869	-1.68659695224624	0.137046242521967	-15.3137190605989	5.33845432383021e-26	1.77163085279241e-21	48.660027153009	CDH4	cg16928869	-1.68659695224624	20.751626765122	Non-significant	chr20:60397766	In DMR	Non-significant_In DMR
cg17136275	-1.58554329122597	-0.218705765521032	-15.3038354841823	5.55627780715601e-26	1.81951769048152e-21	48.6207983351817		cg17136275	-1.58554329122597	20.7400437175764	Non-significant	chr1:240874893	In DMR	Non-significant_In DMR
cg18303242	-2.07184367613952	0.933255744034872	-15.2887558637845	5.90600477851691e-26	1.90517282449643e-21	48.560920920061	KSR1	cg18303242	-2.07184367613952	20.7200656219197	Hypomethylation	chr17:25879250	In DMR	Hypomethylation_In DMR
cg00243187	-4.07260132381005	3.34051053218972	-15.268060941019	6.42237641230596e-26	2.05288918804068e-21	48.4786973303004		cg00243187	-4.07260132381005	20.6876344925784	Hypomethylation	chr11:128746214	In DMR	Hypomethylation_In DMR
cg02608452	-1.91612952852968	0.601061546317281	-15.2550687714724	6.76956595630442e-26	2.13763836742777e-21	48.4270486846441	KCNA4	cg02608452	-1.91612952852968	20.6700657641949	Non-significant	chr11:30034396	In DMR	Non-significant_In DMR
cg23056703	-2.02666950190662	-1.7485110481653	-15.2432521616457	7.10174564199306e-26	2.22902213632529e-21	48.3800538422493		cg23056703	-2.02666950190662	20.6518856185381	Hypomethylation	chr3:5470788	In DMR	Hypomethylation_In DMR
cg10784519	-1.89792033659858	-2.08500940560758	-15.2038483910654	8.33287854608463e-26	2.59977603958209e-21	48.2232103595827		cg10784519	-1.89792033659858	20.5850640631688	Non-significant	chr6:30737231	In DMR	Non-significant_In DMR
cg18507129	2.81832044678242	-2.32416740788224	15.1917756423192	8.75154151405573e-26	2.71414241258865e-21	48.1751144992872	CHST2	cg18507129	2.81832044678242	20.5663673684011	Hypermethylation	chr3:142839903	In DMR	Hypermethylation_In DMR
cg16348385	2.18038049635148	-2.89668885321082	15.1793475278574	9.20468940060938e-26	2.83778696745425e-21	48.1255827028745	YPEL3;YPEL3;YPEL3	cg16348385	2.18038049635148	20.547020210123	Hypermethylation	chr16:30106822	In DMR	Hypermethylation_In DMR
cg03813377	-1.45370676612207	-1.62471892353805	-15.1764639587376	9.31316496658828e-26	2.85434017634625e-21	48.1140874122912		cg03813377	-1.45370676612207	20.5444942695163	Non-significant	chr6:30737455	In DMR	Non-significant_In DMR
cg01135165	-2.31850261743993	0.880945270361757	-15.1624644645625	9.8583995376469e-26	3.0023618660062e-21	48.0582630200203	MYH15	cg01135165	-2.31850261743993	20.5225369646782	Hypomethylation	chr3:108191083	In DMR	Hypomethylation_In DMR
cg26509691	1.57441215225881	-1.33716092696878	15.1611459647738	9.91137997625029e-26	3.0023618660062e-21	48.0530040288521	PITX1	cg26509691	1.57441215225881	20.5225369646782	Non-significant	chr5:134363516	In DMR	Non-significant_In DMR
cg01569173	-2.44148546075191	1.00695313727822	-15.1136784633016	1.20225981743704e-25	3.60003265292931e-21	47.8635206650958	TSPYL5	cg01569173	-2.44148546075191	20.4436935600875	Hypomethylation	chr8:98288910	In DMR	Hypomethylation_In DMR
cg25266629	2.42022371959151	-0.517453863635448	15.1009523803471	1.26620363030919e-25	3.7698395095964e-21	47.812669176403	TLX1	cg25266629	2.42022371959151	20.423677138277	Hypermethylation	chr10:102894148	In DMR	Hypermethylation_In DMR
cg02499308	-2.29162448064255	0.478438078898157	-15.0866629755121	1.34209747937795e-25	3.9730931651459e-21	47.7555452921469	ACMSD	cg02499308	-2.29162448064255	20.4008712510447	Hypomethylation	chr2:135594780	In DMR	Hypomethylation_In DMR
cg07990546	2.53855682376566	-0.981308019928915	15.0492297535058	1.56337633266148e-25	4.57615669319516e-21	47.6057724253127	TLX2	cg07990546	2.53855682376566	20.3394991131869	Hypermethylation	chr2:74742309	In DMR	Hypermethylation_In DMR
cg21886042	-2.41678606047142	0.916439260706822	-15.032941566073	1.67081216025344e-25	4.83629159995121e-21	47.5405442915962		cg21886042	-2.41678606047142	20.3154875216178	Hypomethylation	chr13:112076036	In DMR	Hypomethylation_In DMR
cg18523886	-2.27654005247692	-0.280041484626893	-15.0025800202556	1.89134172597035e-25	5.42467116735156e-21	47.418863769637		cg18523886	-2.27654005247692	20.265626582739	Hypomethylation	chr20:39126551	In DMR	Hypomethylation_In DMR
cg11800608	-1.67773437136666	-0.279985236445734	-15.0021192862239	1.89490503247239e-25	5.42467116735156e-21	47.4170163369953	C20orf85	cg11800608	-1.67773437136666	20.265626582739	Non-significant	chr20:56724999	In DMR	Non-significant_In DMR
cg09327253	-1.80580223637533	0.0108550400533788	-14.9916879360001	1.97741639879324e-25	5.59935063964381e-21	47.3751816091177		cg09327253	-1.80580223637533	20.2518623354887	Non-significant	chr7:31147318	In DMR	Non-significant_In DMR
cg20810997	-1.41855380135239	-1.08660350885236	-14.9859629731481	2.02422957361827e-25	5.70092586143296e-21	47.3522156331531	DEFB119;DEFB119;DEFB119;DEFB119;DEFB119;DEFB119	cg20810997	-1.41855380135239	20.2440546068085	Non-significant	chr20:29978353	In DMR	Non-significant_In DMR
cg06825878	-1.9182026407516	-1.68543090564875	-14.9676703689827	2.18142701565378e-25	6.1106174952893e-21	47.2788048526814		cg06825878	-1.9182026407516	20.2139149008464	Non-significant	chr7:75472540	In DMR	Non-significant_In DMR
cg06884882	-1.02777327386101	-1.14056225211609	-14.963442437227	2.21947654273008e-25	6.18395483373205e-21	47.2618312695666	C1orf228	cg06884882	-1.02777327386101	20.2087336910711	Non-significant	chr1:45187946	In DMR	Non-significant_In DMR
cg04504205	-1.52133246880269	-1.22687013695601	-14.9448160188325	2.39523153214703e-25	6.60302668220479e-21	47.1870249195927	ZMYND8;LOC100131496;ZMYND8;ZMYND8	cg04504205	-1.52133246880269	20.1802569477806	Non-significant	chr20:45946429	In DMR	Non-significant_In DMR
cg09492451	2.39645922621932	-0.811280397664692	14.941260310995	2.43034397493241e-25	6.62966729124772e-21	47.1727394726192	IRX5	cg09492451	2.39645922621932	20.1785082660448	Hypermethylation	chr16:54967389	In DMR	Hypermethylation_In DMR
cg14215472	2.85258450844631	-1.78317742149288	14.9263353438349	2.58347559206421e-25	6.97436078678842e-21	47.1127585343945	ANKRD13B	cg14215472	2.85258450844631	20.156495590132	Hypermethylation	chr17:27940404	In DMR	Hypermethylation_In DMR
cg04414975	-2.28427073991129	0.940672318360885	-14.9180589932012	2.67254494106337e-25	7.17762299237969e-21	47.0794845721889	TMEM132D	cg04414975	-2.28427073991129	20.1440193569012	Hypomethylation	chr12:130333815	In DMR	Hypomethylation_In DMR
cg18642720	-2.04857655703901	0.438944408650242	-14.8970999504996	2.91219528776361e-25	7.78114018265166e-21	46.9951810322262		cg18642720	-2.04857655703901	20.1089567604971	Hypomethylation	chr7:142493865	In DMR	Hypomethylation_In DMR
cg06982885	-2.16269415154728	2.10798095276817	-14.8941310829322	2.94785005518884e-25	7.83622096540498e-21	46.9832346632932	CBFA2T3	cg06982885	-2.16269415154728	20.1058933262884	Hypomethylation	chr16:89029055	In DMR	Hypomethylation_In DMR
cg26522684	-1.53618385497131	0.199726150364162	-14.8767677393918	3.16536408132464e-25	8.28758412023018e-21	46.9133433120454	DKFZp434L192	cg26522684	-1.53618385497131	20.0815720504102	Non-significant	chr7:56563018	In DMR	Non-significant_In DMR
cg11479419	-1.95914799186709	-0.996204227791628	-14.872717774433	3.21838268763072e-25	8.34255314703522e-21	46.897035565285		cg11479419	-1.95914799186709	20.0787010179497	Non-significant	chr10:129979292	In DMR	Non-significant_In DMR
cg15446845	-2.04169504424428	-1.80216067313131	-14.8633131584994	3.34497724958664e-25	8.58338711769635e-21	46.8591582139266		cg15446845	-2.04169504424428	20.0663413000012	Hypomethylation	chr3:5470909	In DMR	Hypomethylation_In DMR
cg10344477	-2.38605210261741	-0.410827498153666	-14.8618937020325	3.36451545869549e-25	8.58338711769635e-21	46.8534402988726	B3GNTL1	cg10344477	-2.38605210261741	20.0663413000012	Hypomethylation	chr17:81006524	In DMR	Hypomethylation_In DMR
cg07168939	-1.04780236836495	-0.52034518928724	-14.860977489835	3.37718774761415e-25	8.58338711769635e-21	46.8497494325086	PSCA	cg07168939	-1.04780236836495	20.0663413000012	Non-significant	chr8:143763412	In DMR	Non-significant_In DMR
cg02148612	-1.35458441541974	-0.45513258016792	-14.8527719697341	3.492845554656e-25	8.74930192632316e-21	46.8166893979846		cg02148612	-1.35458441541974	20.058026596308	Non-significant	chr1:248018816	In DMR	Non-significant_In DMR
cg06151165	2.25389250903056	-1.10270215998343	14.8344098044989	3.76633132706751e-25	9.34451109280552e-21	46.7426760373022	VSX1;VSX1	cg06151165	2.25389250903056	20.0294434160884	Hypermethylation	chr20:25062254	In DMR	Hypermethylation_In DMR
cg05815436	-1.92542575455386	0.178301890803496	-14.8269879035931	3.8829052388964e-25	9.58808096306925e-21	46.7127475523893		cg05815436	-1.92542575455386	20.0182683073808	Non-significant	chr13:20781165	In DMR	Non-significant_In DMR
cg13641185	2.85796595441052	-1.32105815185443	14.8173417026142	4.03986655280588e-25	9.88199823779887e-21	46.6738388109443		cg13641185	2.85796595441052	20.0051552278919	Hypermethylation	chr6:29521143	In DMR	Hypermethylation_In DMR
cg05349159	-1.55753207280172	0.633009400981226	-14.7898539913902	4.52311008700187e-25	1.09611483151714e-20	46.56289753573	OR2C3;LOC148824	cg05349159	-1.55753207280172	19.960143945777	Non-significant	chr1:247695328	In DMR	Non-significant_In DMR
cg00779056	-2.09501223878268	0.842467685464327	-14.7711430788133	4.88498240718592e-25	1.16751875675516e-20	46.48732269229		cg00779056	-2.09501223878268	19.9327361335543	Hypomethylation	chr16:1052756	In DMR	Hypomethylation_In DMR
cg11557553	-1.40784154646712	0.449053442889807	-14.7415664692747	5.51745688244676e-25	1.30669317634346e-20	46.367766314312	AHRR;LOC100310782	cg11557553	-1.40784154646712	19.8838263768143	Non-significant	chr5:404996	In DMR	Non-significant_In DMR
cg24874191	-1.85142519575045	0.795779776371387	-14.7391710595472	5.57215865786416e-25	1.31367687843186e-20	46.3580783968672	MGC42105	cg24874191	-1.85142519575045	19.8815114438865	Non-significant	chr5:43280334	In DMR	Non-significant_In DMR
cg23977631	4.40060132770254	-2.43500824042937	14.7300597166689	5.78526509973167e-25	1.34565150751143e-20	46.3212218717384	LONRF2;LONRF2	cg23977631	4.40060132770254	19.8710673977353	Hypermethylation	chr2:100938799	In DMR	Hypermethylation_In DMR
cg07445963	1.92810686924976	-1.90050371791666	14.7054475935261	6.4028900858237e-25	1.47613121303063e-20	46.2216080930238	PCDHGA4;PCDHGA12;PCDHGA11;PCDHGA11;PCDHGA9;PCDHGA1;PCDHGB1;PCDHGB6;PCDHGC3;PCDHGB3;PCDHGB7;PCDHGA6;PCDHGA8;PCDHGA10;PCDHGA5;PCDHGB4;PCDHGA3;PCDHGA2;PCDHGA7;PCDHGB2;PCDHGB5;PCDHGC3;PCDHGC3	cg07445963	1.92810686924976	19.8308750364409	Non-significant	chr5:140856469	In DMR	Non-significant_In DMR
cg02187259	-2.28368172117752	0.880595188850589	-14.6821208860473	7.04950730360555e-25	1.60391237625977e-20	46.1271232371206	FAM49A	cg02187259	-2.28368172117752	19.7948193614548	Hypomethylation	chr2:16804452	In DMR	Hypomethylation_In DMR
cg00187120	-1.59580744281067	-0.268146942745073	-14.6778183130329	7.17577444038724e-25	1.62554238863367e-20	46.1096878393885		cg00187120	-1.59580744281067	19.7890017010927	Non-significant	chr7:54731309	In DMR	Non-significant_In DMR
cg14711690	2.2850805716996	-1.18927616911537	14.6686734243617	7.45176881263113e-25	1.67351166477108e-20	46.0726217467439	ITPKB	cg14711690	2.2850805716996	19.7763712561607	Hypermethylation	chr1:226925082	In DMR	Hypermethylation_In DMR
cg02155398	2.59844883171885	-1.15431757657202	14.6594301782227	7.74160331489986e-25	1.7311406284973e-20	46.0351458150206		cg02155398	2.59844883171885	19.7616676509579	Hypermethylation	chr2:45160490	In DMR	Hypermethylation_In DMR
cg14567424	-1.88903828243856	1.23236951362923	-14.6563872547947	7.83948212126783e-25	1.745536251217e-20	46.0228060906558	GSTP1	cg14567424	-1.88903828243856	19.7580711273482	Non-significant	chr11:67349598	In DMR	Non-significant_In DMR
cg20873416	-2.51380080469001	-1.39643247975397	-14.6535722634774	7.93113909092479e-25	1.75459821208608e-20	46.0113895971969		cg20873416	-2.51380080469001	19.7558223175179	Hypomethylation	chr6:30737068	In DMR	Hypomethylation_In DMR
cg17373442	3.25446925225705	-1.17804174505779	14.6482074470517	8.10881933568305e-25	1.77516212614916e-20	45.9896291353231	CHST2	cg17373442	3.25446925225705	19.7507619765376	Hypermethylation	chr3:142839991	In DMR	Hypermethylation_In DMR
cg09319815	-3.62264622664205	3.46068596844866	-14.6445138283997	8.23347602507784e-25	1.77841925475852e-20	45.9746450913995	PDCD1	cg09319815	-3.62264622664205	19.7499658482229	Hypomethylation	chr2:242794941	In DMR	Hypomethylation_In DMR
cg00777445	-2.30935666999751	1.13018118078522	-14.6444410400091	8.23595187612498e-25	1.77841925475852e-20	45.9743497899374		cg00777445	-2.30935666999751	19.7499658482229	Hypomethylation	chr17:48970357	In DMR	Hypomethylation_In DMR
cg26728517	2.08357054636817	-1.30191532355082	14.6419359003891	8.3216212765007e-25	1.78426365576433e-20	45.9641860498596		cg26728517	2.08357054636817	19.7485409707092	Hypermethylation	chr20:39319540	In DMR	Hypermethylation_In DMR
cg06271630	-2.45221499072555	1.14654934494014	-14.6406253570616	8.36679561002719e-25	1.78659736691063e-20	45.9588686436667		cg06271630	-2.45221499072555	19.7479733104105	Hypomethylation	chr10:3329765	In DMR	Hypomethylation_In DMR
cg17200768	2.80623775348701	-0.969909852856847	14.6166973428191	9.2364344882323e-25	1.94834004588608e-20	45.8617433037444		cg17200768	2.80623775348701	19.7103352429585	Hypermethylation	chr13:28503373	In DMR	Hypermethylation_In DMR
cg03267139	-1.1730294999759	0.111409477024937	-14.6117846647728	9.42595459610594e-25	1.98030014245647e-20	45.8417931237093		cg03267139	-1.1730294999759	19.703268981287	Non-significant	chr2:133036194	In DMR	Non-significant_In DMR
cg10351740	-1.96588163151668	0.388505772171015	-14.6098614790415	9.50120943552655e-25	1.98809393457877e-20	45.8339822836858	AMPH;AMPH	cg10351740	-1.96588163151668	19.7015630996643	Non-significant	chr7:38470121	In DMR	Non-significant_In DMR
cg06531379	2.34852978803445	-1.51325316855078	14.5809174470277	1.07097515796943e-24	2.22312064498193e-20	45.7163701448519		cg06531379	2.34852978803445	19.6530369682375	Hypermethylation	chr1:47911449	In DMR	Hypermethylation_In DMR
cg09981464	-2.26756754402885	1.24238406985509	-14.5726070661937	1.10845534204699e-24	2.28273257139335e-20	45.6825811531815	ZCCHC14	cg09981464	-2.26756754402885	19.6415449643622	Hypomethylation	chr16:87441659	In DMR	Hypomethylation_In DMR
cg02510802	-2.46883671015233	0.980512587876	-14.5700513600611	1.12024526546811e-24	2.29792979666143e-20	45.672188143201	SPAG4L;SPAG4L	cg02510802	-2.46883671015233	19.6386632434407	Hypomethylation	chr20:31592147	In DMR	Hypomethylation_In DMR
cg16971991	-1.40594224362159	-1.55389600468341	-14.5637301629478	1.14995160198056e-24	2.3496151739053e-20	45.6464787438151		cg16971991	-1.40594224362159	19.6290032617857	Non-significant	chr11:1146470	In DMR	Non-significant_In DMR
cg08725366	-2.03228933243166	-0.961151325497312	-14.555650409098	1.18908071241162e-24	2.41319131841624e-20	45.6136093610489		cg08725366	-2.03228933243166	19.6174082457503	Hypomethylation	chr7:18329916	In DMR	Hypomethylation_In DMR
cg24011073	-2.88068058744034	0.653208553406247	-14.5553967985546	1.19033038979037e-24	2.41319131841624e-20	45.6125775051617	LPIN1	cg24011073	-2.88068058744034	19.6174082457503	Hypomethylation	chr2:11917787	In DMR	Hypomethylation_In DMR
cg23325963	2.36148813964152	-0.646952977918547	14.5323577778275	1.30955600041947e-24	2.63397268695915e-20	45.5188043159775		cg23325963	2.36148813964152	19.5793887327776	Hypermethylation	chr2:45160093	In DMR	Hypermethylation_In DMR
cg08774368	3.95693693323261	-2.13819503877963	14.5314671496273	1.31439911838156e-24	2.63397268695915e-20	45.5151778935151	CHST2	cg08774368	3.95693693323261	19.5793887327776	Hypermethylation	chr3:142839578	In DMR	Hypermethylation_In DMR
cg03577655	3.03321605391473	-1.8598523785925	14.5253649667314	1.34807085982584e-24	2.69109834854239e-20	45.4903284863649	VWC2	cg03577655	3.03321605391473	19.5700704302746	Hypermethylation	chr7:49815365	In DMR	Hypermethylation_In DMR
cg22647996	-3.78066749146911	Inf	-14.5844919451379	1.39508633929599e-24	2.7648368981905e-20	45.4570755324976	GNPDA1	cg22647996	-3.78066749146911	19.5583304832761	Hypomethylation	chr5:141393674	In DMR	Hypomethylation_In DMR
cg08296665	-1.74435583539062	0.076879595990996	-14.5098517536073	1.43763806067544e-24	2.83728519007955e-20	45.4271333687278		cg08296665	-1.74435583539062	19.5470970088453	Non-significant	chr13:113000032	In DMR	Non-significant_In DMR
cg19526685	-2.48228308488302	-1.37096406207721	-14.5030670259438	1.47867222230126e-24	2.90725681080087e-20	45.3994849809441		cg19526685	-2.48228308488302	19.5365166033904	Hypomethylation	chr8:126963507	In DMR	Hypomethylation_In DMR
cg23749856	2.69333737962587	-1.60872933865822	14.5008897836331	1.49208870236681e-24	2.9116605130098e-20	45.3906112414453	CHST2	cg23749856	2.69333737962587	19.5358592632606	Hypermethylation	chr3:142839837	In DMR	Hypermethylation_In DMR
cg09248054	2.80692761955927	-0.511452015027402	14.4959597848965	1.52292303277367e-24	2.93119976468471e-20	45.3705158586311	AGRN	cg09248054	2.80692761955927	19.5329545828772	Hypermethylation	chr1:969257	In DMR	Hypermethylation_In DMR
cg15375488	-1.42655482707441	0.677192462425502	-14.4956937535044	1.52460504286832e-24	2.93119976468471e-20	45.3694313860057		cg15375488	-1.42655482707441	19.5329545828772	Non-significant	chr2:4050845	In DMR	Non-significant_In DMR
cg27106909	2.02762660907351	-1.80225074234623	14.4797632922703	1.62881434690896e-24	3.10861039585258e-20	45.3044742379514	YPEL3;YPEL3;YPEL3	cg27106909	2.02762660907351	19.5074337049539	Hypermethylation	chr16:30106897	In DMR	Hypermethylation_In DMR
cg12161192	-1.6835168313359	-0.259046172439963	-14.472346365453	1.67975184204842e-24	3.15953167062087e-20	45.2742200683545	BASE	cg12161192	-1.6835168313359	19.5003772869824	Non-significant	chr20:31781060	In DMR	Non-significant_In DMR
cg13467162	1.85909804451259	-1.16942457061731	14.4661227630943	1.72373018263634e-24	3.2305900144837e-20	45.2488280018434	SNX32	cg13467162	1.85909804451259	19.4907181536336	Non-significant	chr11:65600888	In DMR	Non-significant_In DMR
cg27361134	2.43435011765157	-1.05817981971095	14.4592539444553	1.77361574775859e-24	3.30034135144894e-20	45.2207975968783	RIMS4	cg27361134	2.43435011765157	19.4814411390967	Hypermethylation	chr20:43439545	In DMR	Hypermethylation_In DMR
cg15490715	2.90033409475447	-1.61165674890492	14.432264201964	1.98412776293931e-24	3.64886756483191e-20	45.1105976197308		cg15490715	2.90033409475447	19.4378418990104	Hypermethylation	chr6:29521568	In DMR	Hypermethylation_In DMR
cg00868074	-1.32552604669534	-0.0640300527098659	-14.4184201961356	2.10169744989267e-24	3.80941777349685e-20	45.0540351754003	ZCCHC14	cg00868074	-1.32552604669534	19.4191413962613	Non-significant	chr16:87441555	In DMR	Non-significant_In DMR
cg02107844	-1.91714026426516	-0.62421550982971	-14.4166842082812	2.11692715410252e-24	3.81650140863584e-20	45.0469406850997	SLCO3A1;SLCO3A1	cg02107844	-1.91714026426516	19.4183345729882	Non-significant	chr15:92612836	In DMR	Non-significant_In DMR
cg07707817	-1.89276560445014	1.60073078269439	-14.3910937602814	2.35477279395585e-24	4.20168523088293e-20	44.9423141374264	ARGFX	cg07707817	-1.89276560445014	19.3765764858689	Non-significant	chr3:121285706	In DMR	Non-significant_In DMR
cg10546626	-1.41553299151146	0.595173905935665	-14.3843448461947	2.42186842332362e-24	4.27745929022433e-20	44.9147069625451	GNASAS;GNAS	cg10546626	-1.41553299151146	19.3688141150692	Non-significant	chr20:57424521	In DMR	Non-significant_In DMR
cg14278853	2.70740605125959	-0.803317570897243	14.3797381103435	2.46876985000418e-24	4.34556499520991e-20	44.8958591916281		cg14278853	2.70740605125959	19.3619537500899	Hypermethylation	chr6:29521756	In DMR	Hypermethylation_In DMR
cg24020826	-1.88482916488536	0.101649014725673	-14.3676552495125	2.59617965234757e-24	4.52398242968384e-20	44.8464108254893	KCNK9	cg24020826	-1.88482916488536	19.3444790904632	Non-significant	chr8:140630180	In DMR	Non-significant_In DMR
cg03778909	-2.38225601850726	0.91151143982932	-14.3622560598826	2.65523377894907e-24	4.59614397784636e-20	44.8243088209507	TBCD	cg03778909	-2.38225601850726	19.3376063751524	Hypomethylation	chr17:80833393	In DMR	Hypomethylation_In DMR
cg11859584	2.4924511876073	-2.10566576142562	14.3566876460374	2.71755662771265e-24	4.66702278030468e-20	44.8015101040989	NFIC	cg11859584	2.4924511876073	19.3309600792656	Hypermethylation	chr19:3361374	In DMR	Hypermethylation_In DMR
cg04151220	-2.40427635624945	1.10244279775715	-14.3556668051548	2.72914090755913e-24	4.66702278030468e-20	44.7973300443203	TRIM31	cg04151220	-2.40427635624945	19.3309600792656	Hypomethylation	chr6:30080393	In DMR	Hypomethylation_In DMR
cg16001495	2.34442516571559	-Inf	14.4210832432902	2.73201075081005e-24	4.66702278030468e-20	44.7970530627046	SIM2;SIM2	cg16001495	2.34442516571559	19.3309600792656	Hypermethylation	chr21:38080526	In DMR	Hypermethylation_In DMR
cg23509098	-2.05161504295423	0.49274488301152	-14.3482264781112	2.81508815928451e-24	4.79322625661236e-20	44.7668598711587	SUNC1;SUNC1;SUNC1;SUNC1	cg23509098	-2.05161504295423	19.3193720703449	Hypomethylation	chr7:48068665	In DMR	Hypomethylation_In DMR
cg12769118	-2.05358867065988	-0.437455644032452	-14.3434656792848	2.87150790856305e-24	4.86950823665668e-20	44.7473593149798	C1orf150	cg12769118	-2.05358867065988	19.312514895231	Hypomethylation	chr1:247712377	In DMR	Hypomethylation_In DMR
cg00330492	2.65144442908888	-1.27809444102857	14.3428754901836	2.8785810708462e-24	4.86950823665668e-20	44.7449416545578		cg00330492	2.65144442908888	19.312514895231	Hypermethylation	chr15:28352558	In DMR	Hypermethylation_In DMR
cg25046651	2.22203742358414	-1.13173219762389	14.3294344174509	3.04450456103947e-24	5.06791879636759e-20	44.6898691414576	ADHFE1	cg25046651	2.22203742358414	19.295170352465	Hypermethylation	chr8:67345006	In DMR	Hypermethylation_In DMR
cg25477497	-1.91725072263646	-0.756907023803156	-14.3280610122197	3.06199198134409e-24	5.08079599083283e-20	44.6842405221866	ABCB1	cg25477497	-1.91725072263646	19.294068242963	Non-significant	chr7:87228808	In DMR	Non-significant_In DMR
cg24812837	2.47235549393681	-0.946990967789668	14.3221827956637	3.13798917669482e-24	5.17394389194566e-20	44.6601470845528	TLX1	cg24812837	2.47235549393681	19.286178285235	Hypermethylation	chr10:102894120	In DMR	Hypermethylation_In DMR
cg26738880	-1.87253406639278	0.997243473811423	-14.3171016118506	3.2052112381697e-24	5.23508008513743e-20	44.639316874262	DPP6;DPP6;DPP6	cg26738880	-1.87253406639278	19.2810766701901	Non-significant	chr7:154429032	In DMR	Non-significant_In DMR
cg23250593	-1.39996601885013	-0.0956302620460121	-14.3144945120646	3.24026326007283e-24	5.2757921129616e-20	44.6286278172394	TM4SF19	cg23250593	-1.39996601885013	19.2777123257057	Non-significant	chr3:196065688	In DMR	Non-significant_In DMR
cg11017065	4.52146760964084	-1.75953874489367	14.3135214130284	3.25344513976936e-24	5.28075247956795e-20	44.6246379039812	FLI1;FLI1	cg11017065	4.52146760964084	19.2773041883678	Hypermethylation	chr11:128564874	In DMR	Hypermethylation_In DMR
cg02030008	3.01924564506372	-1.45853553076804	14.3121491397605	3.27212619226393e-24	5.29458016858463e-20	44.6190110819958	PTPRN2;PTPRN2;PTPRN2	cg02030008	3.01924564506372	19.2761684713819	Hypermethylation	chr7:157476930	In DMR	Hypermethylation_In DMR
cg25362050	-1.36022290413318	-0.140249035528148	-14.3087510739156	3.31885113349547e-24	5.35045764177006e-20	44.6050767155302	RARA	cg25362050	-1.36022290413318	19.2716090697927	Non-significant	chr17:38470900	In DMR	Non-significant_In DMR
cg13510813	-1.80587732079736	0.53417660250609	-14.305476409034	3.36451505633945e-24	5.39382027229168e-20	44.5916469551405	GRIK5	cg13510813	-1.80587732079736	19.2681035287864	Non-significant	chr19:42571339	In DMR	Non-significant_In DMR
cg19592277	1.86259637057788	1.35801994739121	14.304369959033	3.38008667264738e-24	5.40216186303129e-20	44.5871089668766	GPR75;LOC100302652	cg19592277	1.86259637057788	19.2674324073444	Non-significant	chr2:54086854	In DMR	Non-significant_In DMR
cg16318112	2.31194560594804	-0.0540600695123726	14.3012247668064	3.42474809648848e-24	5.41419362281556e-20	44.5742084222582	AGRN	cg16318112	2.31194560594804	19.2664662170146	Hypermethylation	chr1:969254	In DMR	Hypermethylation_In DMR
cg00282195	-1.83486876188183	0.395226845731435	-14.3010385976912	3.42741023529101e-24	5.41419362281556e-20	44.573444777415	B3GALT1	cg00282195	-1.83486876188183	19.2664662170146	Non-significant	chr2:168674769	In DMR	Non-significant_In DMR
cg19791043	-1.72986595066649	0.306466516390489	-14.3009148680863	3.42918066856705e-24	5.41419362281556e-20	44.5729372499509	LOC146336	cg19791043	-1.72986595066649	19.2664662170146	Non-significant	chr16:1116361	In DMR	Non-significant_In DMR
cg27215236	2.18553779791393	3.56444026290942	14.2943465402835	3.52450057919038e-24	5.51455800007741e-20	44.5459917151601	UNC84A;UNC84A	cg27215236	2.18553779791393	19.2584892911694	Hypermethylation	chr7:878040	In DMR	Hypermethylation_In DMR
cg26369418	-1.70489668361685	-1.82770442072979	-14.2916039232188	3.56508722777982e-24	5.5571737731426e-20	44.5347388985405	CSF2	cg26369418	-1.70489668361685	19.2551460225889	Non-significant	chr5:131409352	In DMR	Non-significant_In DMR
cg24691891	1.70133953021063	0.172674565579494	14.2897123883322	3.59335310122326e-24	5.5571737731426e-20	44.5269774584751	PHC2	cg24691891	1.70133953021063	19.2551460225889	Non-significant	chr1:33829934	In DMR	Non-significant_In DMR
cg10309454	-1.22468357255346	-0.288687829620156	-14.2896425543037	3.59440096530425e-24	5.5571737731426e-20	44.5266909031114		cg10309454	-1.22468357255346	19.2551460225889	Non-significant	chr7:158775112	In DMR	Non-significant_In DMR
cg17852482	-1.8997570372029	1.16762419845273	-14.27821161557	3.77013845849491e-24	5.77119289783733e-20	44.4797769052854	TBCD	cg17852482	-1.8997570372029	19.2387344094782	Non-significant	chr17:80833054	In DMR	Non-significant_In DMR
cg19678968	-1.72167109150803	-0.157748436003793	-14.2758932751147	3.80682253462108e-24	5.78868778403801e-20	44.4702600757503		cg19678968	-1.72167109150803	19.237419873706	Non-significant	chr8:59185164	In DMR	Non-significant_In DMR
cg26068911	-1.93675161126916	0.134350542085249	-14.2754425659971	3.81399592605775e-24	5.78868778403801e-20	44.4684098255814	GPR98;GPR98	cg26068911	-1.93675161126916	19.237419873706	Non-significant	chr5:89967277	In DMR	Non-significant_In DMR
cg08305942	-1.82378533293997	-0.353187086076732	-14.2701512403203	3.89923666877921e-24	5.87165937233919e-20	44.446685912264		cg08305942	-1.82378533293997	19.2312391467235	Non-significant	chr16:79692354	In DMR	Non-significant_In DMR
cg10513702	3.13075902980008	-1.9469683070778	14.264242318977	3.99669664988186e-24	5.96668506719378e-20	44.4224221174524	NR5A2;NR5A2	cg10513702	3.13075902980008	19.2242668844266	Hypermethylation	chr1:200003800	In DMR	Hypermethylation_In DMR
cg09731694	2.0080376887897	-1.30250091452983	14.2468592952646	4.29786952751332e-24	6.36162287271659e-20	44.3510159445168	C9orf50;C9orf50	cg09731694	2.0080376887897	19.1964320801442	Hypermethylation	chr9:132383003	In DMR	Hypermethylation_In DMR
cg24601716	1.7823611061939	-1.41103830563817	14.2290885579022	4.62941313691886e-24	6.79445994511393e-20	44.2779765762082	PDX1	cg24601716	1.7823611061939	19.16784505728	Non-significant	chr13:28498451	In DMR	Non-significant_In DMR
cg12493906	-1.9493488699912	0.64201785611737	-14.2229969081958	4.74889616986678e-24	6.9502436934135e-20	44.2529299060572	MMP26	cg12493906	-1.9493488699912	19.1579999676618	Non-significant	chr11:5009311	In DMR	Non-significant_In DMR
cg21090033	-2.60812962293037	0.953537573017529	-14.2173425082568	4.86258104894646e-24	7.09669258954109e-20	44.2296767431862	TM4SF19	cg21090033	-2.60812962293037	19.1489440068829	Hypomethylation	chr3:196065357	In DMR	Hypomethylation_In DMR
cg26680608	-2.50584785532261	-0.00479356215731229	-14.2008253740707	5.21061267445433e-24	7.56226163931911e-20	44.1617279199334	MAP3K5	cg26680608	-2.50584785532261	19.1213483009821	Hypomethylation	chr6:136915556	In DMR	Hypomethylation_In DMR
cg15771432	1.99302490425614	-0.40052925946557	14.198812995744	5.25469541705291e-24	7.60505576579604e-20	44.1534469043486	PTPRN2;PTPRN2;PTPRN2	cg15771432	1.99302490425614	19.1188975970365	Non-significant	chr7:157477308	In DMR	Non-significant_In DMR
cg00674706	2.45888563715954	-0.657252539990601	14.1891248990449	5.47223562381606e-24	7.8761426715925e-20	44.1135726651851		cg00674706	2.45888563715954	19.1036864254791	Hypermethylation	chr6:29521145	In DMR	Hypermethylation_In DMR
cg14240993	-1.41254984290269	0.303586278756084	-14.1747386479352	5.81212195294967e-24	8.3422931953427e-20	44.0543393515617		cg14240993	-1.41254984290269	19.0787145506588	Non-significant	chr12:132929352	In DMR	Non-significant_In DMR
cg24112562	1.61215702985804	-0.483837416379327	14.173790155145	5.83526398603178e-24	8.35249992914162e-20	44.0504331278878		cg24112562	1.61215702985804	19.0781835193742	Non-significant	chr21:38070041	In DMR	Non-significant_In DMR
cg07576142	2.61041797428336	-1.1448362548902	14.1473319019578	6.51960221684161e-24	9.20559975777949e-20	43.9414219167354	GPC6	cg07576142	2.61041797428336	19.0359479113415	Hypermethylation	chr13:93879769	In DMR	Hypermethylation_In DMR
cg04487479	-1.61263628509633	0.096647909311179	-14.1331950134349	6.91781983518566e-24	9.66312887121761e-20	43.883139117915	COL9A1;COL9A1	cg04487479	-1.61263628509633	19.0148822285031	Non-significant	chr6:70993328	In DMR	Non-significant_In DMR
cg13419884	-1.74833969053741	1.10166516784585	-14.1318255435236	6.95767434136579e-24	9.69281338335258e-20	43.8774917693246	KIAA1486	cg13419884	-1.74833969053741	19.0135501486947	Non-significant	chr2:226446871	In DMR	Non-significant_In DMR
cg04062190	-1.93571933703333	0.316528811536062	-14.1138877797314	7.50156376784228e-24	1.03149888904105e-19	43.8034985863946	GRM3	cg04062190	-1.93571933703333	18.9865312354403	Non-significant	chr7:86413438	In DMR	Non-significant_In DMR
cg07236958	-1.63408832187159	-0.194296052715316	-14.1138335693341	7.50327075922545e-24	1.03149888904105e-19	43.8032749058081		cg07236958	-1.63408832187159	18.9865312354403	Non-significant	chr8:140624727	In DMR	Non-significant_In DMR
cg23383871	2.50998440467806	-1.43882549667216	14.1085267604862	7.67228058183253e-24	1.05195760203108e-19	43.78137634528		cg23383871	2.50998440467806	18.9780017635806	Hypermethylation	chr20:47934987	In DMR	Hypermethylation_In DMR
cg11164441	-1.58519181396087	0.596488215589625	-14.1063120837879	7.74394201400744e-24	1.05899637315405e-19	43.7722364010113	PDE6B;PDE6B;PDE6B	cg11164441	-1.58519181396087	18.9751055272597	Non-significant	chr4:656100	In DMR	Non-significant_In DMR
cg04482075	-4.22538171603879	3.5299297535048	-14.1022313839452	7.87775335793311e-24	1.06887891759105e-19	43.7553937437598	SEPX1	cg04482075	-4.22538171603879	18.9710714888047	Hypomethylation	chr16:1991308	In DMR	Hypomethylation_In DMR
cg15087147	2.7249293462216	-2.73593728939575	14.0982552686992	8.01037490508955e-24	1.08124196716123e-19	43.7389806814463	SND1;LRRC4	cg15087147	2.7249293462216	18.9660771060062	Hypermethylation	chr7:127672169	In DMR	Hypermethylation_In DMR
cg25895961	3.14702642370143	-2.03523734382915	14.0940973946416	8.1514647598053e-24	1.09180080478838e-19	43.7218151526265		cg25895961	3.14702642370143	18.9618565899027	Hypermethylation	chr13:29106422	In DMR	Hypermethylation_In DMR
cg22946562	-2.24363883979202	0.780034304670197	-14.0881206673552	8.35867012405575e-24	1.11668307838254e-19	43.6971366927567	MYT1L	cg22946562	-2.24363883979202	18.9520700648781	Hypomethylation	chr2:1880012	In DMR	Hypomethylation_In DMR
cg00743629	-2.09244993420968	-0.333624943757657	-14.0824638465034	8.55966921496669e-24	1.13770134341105e-19	43.6737749126217		cg00743629	-2.09244993420968	18.9439717290933	Hypomethylation	chr13:54082429	In DMR	Hypomethylation_In DMR
cg04087207	-1.56038212604876	-0.883743929352826	-14.0768803892987	8.76283492264783e-24	1.16174131934303e-19	43.6507120669062	C20orf186	cg04087207	-1.56038212604876	18.9348905639324	Non-significant	chr20:31669392	In DMR	Non-significant_In DMR
cg04012857	-2.11974921414754	0.708248347512275	-14.0613847671498	9.35248327916367e-24	1.23052122896498e-19	43.5866853080511	TRIM31	cg04012857	-2.11974921414754	18.9099108894436	Hypomethylation	chr6:30080405	In DMR	Hypomethylation_In DMR
cg13661519	1.93594267328151	0.655254833051213	14.0598330506904	9.4136883297108e-24	1.23413994758409e-19	43.5802720268966	HOXA2	cg13661519	1.93594267328151	18.9086355898835	Non-significant	chr7:27141088	In DMR	Non-significant_In DMR
cg12181083	-1.50929936314524	-1.02516855168397	-14.0594878056687	9.42736074768684e-24	1.23413994758409e-19	43.578845078804	SULF1;SULF1	cg12181083	-1.50929936314524	18.9086355898835	Non-significant	chr8:70378645	In DMR	Non-significant_In DMR
cg00370229	2.61826648146898	-0.907797397230152	14.0558831241618	9.57131353233921e-24	1.24984455706678e-19	43.5639454868013		cg00370229	2.61826648146898	18.9031439967567	Hypermethylation	chr6:29521602	In DMR	Hypermethylation_In DMR
cg06134860	1.81660252914301	1.33669037037461	14.0527533222623	9.69809631873382e-24	1.26323415012811e-19	43.551007405128	SLC12A4;SLC12A4;SLC12A4;LCAT;SLC12A4;SLC12A4	cg06134860	1.81660252914301	18.8985161421735	Non-significant	chr16:67977992	In DMR	Non-significant_In DMR
cg11903130	2.52155159541132	-1.95922860059036	14.0475326513582	9.91335132659225e-24	1.28219481578596e-19	43.5294232112752	GAD2;GAD2	cg11903130	2.52155159541132	18.8920459834031	Hypermethylation	chr10:26506751	In DMR	Hypermethylation_In DMR
cg25161912	-1.57555261623126	-0.3128750732371	-14.0474334319714	9.91748852560268e-24	1.28219481578596e-19	43.5290129674756	HMGA2;RPSAP52;HMGA2	cg25161912	-1.57555261623126	18.8920459834031	Non-significant	chr12:66220771	In DMR	Non-significant_In DMR
cg26864230	2.78473728127993	-1.94228155658653	14.0408311963344	1.01967286948721e-23	1.31404516070877e-19	43.50171176292		cg26864230	2.78473728127993	18.8813897088177	Hypermethylation	chr1:47911508	In DMR	Hypermethylation_In DMR
cg27235315	-2.21121023210733	1.50290244038382	-14.0404222139815	1.02142846922779e-23	1.31404516070877e-19	43.5000203768756	CAPN8	cg27235315	-2.21121023210733	18.8813897088177	Hypomethylation	chr1:223853928	In DMR	Hypomethylation_In DMR
cg15272362	2.31397379962391	-0.945253629950218	14.0343943933438	1.04765939503725e-23	1.34116761731839e-19	43.4750892456381	VSX1;VSX1	cg15272362	2.31397379962391	18.8725169412183	Hypermethylation	chr20:25062823	In DMR	Hypermethylation_In DMR
cg25340966	2.14040245599501	-0.801005093089669	14.0299200683161	1.06756780098005e-23	1.36275167907774e-19	43.456580366073	TBX15	cg25340966	2.14040245599501	18.8655832741957	Hypermethylation	chr1:119532195	In DMR	Hypermethylation_In DMR
cg16210355	-1.91416812924158	-1.47691397063633	-14.0259489378565	1.085556170968e-23	1.37951300753195e-19	43.4401508875574		cg16210355	-1.91416812924158	18.8602742001701	Non-significant	chr13:107028903	In DMR	Non-significant_In DMR
cg03609427	-1.9021961565295	0.158692033008418	-14.0213657326563	1.10669689681468e-23	1.40295656734786e-19	43.4211865941428	SUNC1;SUNC1	cg03609427	-1.9021961565295	18.8529557736282	Non-significant	chr7:48068758	In DMR	Non-significant_In DMR
cg18892446	-1.85734703084834	1.15718561251268	-14.0075742584264	1.17284650743892e-23	1.47604022785374e-19	43.3641042218366	ENC1	cg18892446	-1.85734703084834	18.830901806133	Non-significant	chr5:73938574	In DMR	Non-significant_In DMR
cg18403080	-1.51068514982842	-0.00856026608419871	-13.9971856372087	1.22529196420492e-23	1.52839973450722e-19	43.3210899842817		cg18403080	-1.51068514982842	18.8157630464233	Non-significant	chr6:164171682	In DMR	Non-significant_In DMR
cg14673618	1.39172619047169	-0.247323369967053	13.9948767584885	1.23726515561821e-23	1.53853051856777e-19	43.3115281552897	SIX3	cg14673618	1.39172619047169	18.8128938845877	Non-significant	chr2:45170322	In DMR	Non-significant_In DMR
cg11052535	-1.46604552044103	-1.26148936705026	-13.9897722836141	1.26415536672006e-23	1.56450052400678e-19	43.2903864098955	OR8U8;OR9G9;OR9G1	cg11052535	-1.46604552044103	18.8056242870571	Non-significant	chr11:56468348	In DMR	Non-significant_In DMR
cg27109748	-2.05362389292148	0.752688129723279	-13.9877241274255	1.27510973052695e-23	1.57431801459113e-19	43.2819024034706	MAD1L1;MAD1L1;MAD1L1	cg27109748	-2.05362389292148	18.8029075349809	Hypomethylation	chr7:2150016	In DMR	Hypomethylation_In DMR
cg14616345	-1.29642853225973	0.0741979083161133	-13.9861894865837	1.28338020673243e-23	1.5807832507195e-19	43.2755451609222	LAMC3	cg14616345	-1.29642853225973	18.8011276743244	Non-significant	chr9:133901267	In DMR	Non-significant_In DMR
cg08950105	-1.83751764533829	0.510508708423188	-13.9801772175744	1.31630519355443e-23	1.60859178986921e-19	43.2506364522431		cg08950105	-1.83751764533829	18.793554152234	Non-significant	chr9:96622335	In DMR	Non-significant_In DMR
cg15929698	1.87427232497505	-0.238348695058584	13.9742607622803	1.34953585047668e-23	1.63902089418054e-19	43.2261201689808	NPY	cg15929698	1.87427232497505	18.7854155100235	Non-significant	chr7:24323792	In DMR	Non-significant_In DMR
cg18016181	2.32961955243249	-1.59363041516277	13.9397883060759	1.56066803141755e-23	1.86501101525747e-19	43.0831858145944	FOXD4	cg18016181	2.32961955243249	18.7293185987875	Hypermethylation	chr9:117608	In DMR	Hypermethylation_In DMR
cg21046874	2.40444773821234	-0.974086065156518	13.9326140538514	1.60862961892653e-23	1.91354776114086e-19	43.0534198164164		cg21046874	2.40444773821234	18.7181606935434	Hypermethylation	chr13:28500882	In DMR	Hypermethylation_In DMR
cg00252418	-1.36431976936326	-0.506676098328268	-13.9149994385151	1.73277974770793e-23	2.04257706011859e-19	42.9803087629953	DPP6;DPP6;DPP6	cg00252418	-1.36431976936326	18.6898215498981	Non-significant	chr7:154540325	In DMR	Non-significant_In DMR
cg14129735	-2.26191256206322	-1.45467678821475	-13.9142082225455	1.73857743673145e-23	2.04478508601841e-19	42.9770238177432		cg14129735	-2.26191256206322	18.6893523311095	Hypomethylation	chr6:30737007	In DMR	Hypomethylation_In DMR
cg02314201	-1.65493501220878	0.214748719069113	-13.908870413315	1.77820431787053e-23	2.08668092682035e-19	42.9548603789054		cg02314201	-1.65493501220878	18.6805439535772	Non-significant	chr10:134843775	In DMR	Non-significant_In DMR
cg04806177	-2.88118435404205	2.14053461496965	-13.9060957197929	1.79916109779335e-23	2.10652878076699e-19	42.9433379674489	SEPX1	cg04806177	-2.88118435404205	18.6764326028828	Hypomethylation	chr16:1991447	In DMR	Hypomethylation_In DMR
cg14573876	-2.27019393028876	-0.728801910488864	-13.8983234380939	1.85919737883693e-23	2.16708193264995e-19	42.9110569355641	MAP2K2	cg14573876	-2.27019393028876	18.6641246686409	Hypomethylation	chr19:4105153	In DMR	Hypomethylation_In DMR
cg20170989	-1.59176409482214	-1.14604346787278	-13.8809666535097	2.00065367049214e-23	2.32157613263943e-19	42.8389402037042	POM121L12	cg20170989	-1.59176409482214	18.6342170697221	Non-significant	chr7:53102721	In DMR	Non-significant_In DMR
cg06429617	2.98896904434721	-2.26173441958634	13.8785546417437	2.02115106393853e-23	2.34014957403127e-19	42.8289153474191	ZNF625	cg06429617	2.98896904434721	18.6307563831452	Hypermethylation	chr19:12267685	In DMR	Hypermethylation_In DMR
cg26709300	1.5064356728993	-0.182029018796066	13.877387387681	2.03114623957139e-23	2.34650782757057e-19	42.8240637136668	YPEL3;YPEL3	cg26709300	1.5064356728993	18.6295779927129	Non-significant	chr16:30106682	In DMR	Non-significant_In DMR
cg02335185	-1.81992352194005	0.28402238770216	-13.8745525330876	2.05562876567589e-23	2.36953761718951e-19	42.8122800564559	CDH4	cg02335185	-1.81992352194005	18.625336392342	Non-significant	chr20:60491905	In DMR	Non-significant_In DMR
cg05595692	-1.60802562684662	-0.489931479712602	-13.8728248538454	2.07069494779772e-23	2.37661686511822e-19	42.8050980984831	HK2	cg05595692	-1.60802562684662	18.6240408253296	Non-significant	chr2:75059313	In DMR	Non-significant_In DMR
cg14606858	-1.50854985928638	-0.750571252090531	-13.8714236102934	2.08299607879981e-23	2.38002196861242e-19	42.7992728529233	MYH16	cg14606858	-1.50854985928638	18.6234190342027	Non-significant	chr7:98871769	In DMR	Non-significant_In DMR
cg11364256	-1.48554797707922	0.286657846683339	-13.863978659413	2.14959803396534e-23	2.45074661925336e-19	42.7683185217459	GLI3	cg11364256	-1.48554797707922	18.6107015877885	Non-significant	chr7:42005232	In DMR	Non-significant_In DMR
cg02631468	2.21731705197549	-0.898963748979207	13.8612425979368	2.17460990744561e-23	2.47384930171304e-19	42.7569408528039	VSX1;VSX1	cg02631468	2.21731705197549	18.606626759609	Hypermethylation	chr20:25062777	In DMR	Hypermethylation_In DMR
cg07220152	-2.43249406414414	-2.05117806699	-13.8557623950604	2.22559231460792e-23	2.52633118758281e-19	42.7341490428675		cg07220152	-2.43249406414414	18.5975097165236	Hypomethylation	chr6:30737270	In DMR	Hypomethylation_In DMR
cg23699918	-1.1909522602354	-0.212567328672365	-13.8499253843181	2.28121854996024e-23	2.5726592941107e-19	42.7098690789725	GNASAS	cg23699918	-1.1909522602354	18.5896177250548	Non-significant	chr20:57408730	In DMR	Non-significant_In DMR
cg10916459	-1.21834919359001	0.383001568608313	-13.8481619615488	2.2982976058286e-23	2.58632221219899e-19	42.7025329901051		cg10916459	-1.21834919359001	18.5873173703052	Non-significant	chr7:10819836	In DMR	Non-significant_In DMR
cg09367879	-1.43781729399488	0.680969456999543	-13.8467457145437	2.31210738278229e-23	2.59625517952916e-19	42.6966409145704		cg09367879	-1.43781729399488	18.5856526240385	Non-significant	chr13:62132477	In DMR	Non-significant_In DMR
cg05177629	-1.71105826334939	-0.560751547536628	-13.8446357985906	2.33283621472371e-23	2.60828886902888e-19	42.6878624629182	SEMG1	cg05177629	-1.71105826334939	18.58364431199	Non-significant	chr20:43834580	In DMR	Non-significant_In DMR
cg16734433	-3.22099527714824	2.1092964210905	-13.8440888805095	2.33823987317125e-23	2.60873243317032e-19	42.6855868796878		cg16734433	-3.22099527714824	18.5835704623933	Hypomethylation	chr10:115860297	In DMR	Hypomethylation_In DMR
cg10625579	-2.69461638236061	1.15612367003168	-13.8435566336952	2.34351067661367e-23	2.60902619450178e-19	42.6833723031544		cg10625579	-2.69461638236061	18.5835215605815	Hypomethylation	chr1:942635	In DMR	Hypomethylation_In DMR
cg00927226	-2.28689474032446	0.709014810083774	-13.8406193825338	2.37281398937016e-23	2.63040845776902e-19	42.6711503169985	TFEC;TFEC	cg00927226	-2.28689474032446	18.579976807715	Hypomethylation	chr7:115608801	In DMR	Hypomethylation_In DMR
cg08607018	2.16137869844818	-0.351080838593777	13.8387886034302	2.39126500631825e-23	2.64523437273176e-19	42.6635318364392		cg08607018	2.16137869844818	18.5775358426176	Hypermethylation	chr19:31842873	In DMR	Hypermethylation_In DMR
cg12738765	-1.81013711044678	-0.860895416383558	-13.836765376636	2.41182364622868e-23	2.66232399399559e-19	42.65511202018	OR5M10;OR8U8	cg12738765	-1.81013711044678	18.5747390937741	Non-significant	chr11:56345354	In DMR	Non-significant_In DMR
cg23081534	-3.31108694750118	2.46123757250404	-13.8342616756623	2.43751109303096e-23	2.68499088787356e-19	42.6446919509644	LRRIQ4	cg23081534	-3.31108694750118	18.5710571838389	Hypomethylation	chr3:169540079	In DMR	Hypomethylation_In DMR
cg03130910	-2.78338797601312	-1.4162168520719	-13.8318948128555	2.46204786918146e-23	2.70629731698574e-19	42.6348406495192		cg03130910	-2.78338797601312	18.5676244930181	Hypomethylation	chr1:234908226	In DMR	Hypomethylation_In DMR
cg13625026	-1.83104982634143	-0.507414111236245	-13.8268723867326	2.51494126958579e-23	2.74705164707702e-19	42.6139340601715		cg13625026	-1.83104982634143	18.5611331753702	Non-significant	chr11:1146419	In DMR	Non-significant_In DMR
cg06848148	-2.08792766302271	1.26965360032805	-13.8233488631732	2.55273058312152e-23	2.78249530974142e-19	42.599264956135	THSD7B	cg06848148	-2.08792766302271	18.5555655590526	Hypomethylation	chr2:137748455	In DMR	Hypomethylation_In DMR
cg01056653	3.20592905848818	-2.98899250746931	13.8210145628531	2.57807996822301e-23	2.80425967587938e-19	42.5895459457764	SFMBT2	cg01056653	3.20592905848818	18.5521817729522	Hypermethylation	chr10:7452391	In DMR	Hypermethylation_In DMR
cg15700582	-1.20344378120016	-0.244203298722271	-13.8182972257799	2.60790839183118e-23	2.82490997087827e-19	42.5782312632338	ARHGAP25;ARHGAP25	cg15700582	-1.20344378120016	18.5489953884724	Non-significant	chr2:68960656	In DMR	Non-significant_In DMR
cg07896832	-2.03046035944323	0.445059637375298	-13.8166150614427	2.62654753095898e-23	2.83331910245159e-19	42.5712264511522	CSPP1;CSPP1;COPS5	cg07896832	-2.03046035944323	18.5477045103262	Hypomethylation	chr8:67975874	In DMR	Hypomethylation_In DMR
cg27546977	2.48741102219811	-0.921374511796693	13.8133482798793	2.66312899920728e-23	2.86684490297882e-19	42.5576220004134		cg27546977	2.48741102219811	18.5425958018573	Hypermethylation	chr6:29521152	In DMR	Hypermethylation_In DMR
cg22689909	-2.08158472780195	-2.19234671355999	-13.7971903210466	2.85175178388618e-23	3.05098531103929e-19	42.4903125143368	GLRX;GLRX	cg22689909	-2.08158472780195	18.5155598832622	Hypomethylation	chr5:95159365	In DMR	Hypomethylation_In DMR
cg16810272	-1.56196233122684	0.670292051839204	-13.7959915644371	2.86627042356963e-23	3.06023442563016e-19	42.4853175101201		cg16810272	-1.56196233122684	18.5142453036302	Non-significant	chr7:150902685	In DMR	Non-significant_In DMR
cg09511190	-1.644248018255	-1.87855526982255	-13.7857224476244	2.99373353288755e-23	3.16216922626517e-19	42.4425204525581	RFFL	cg09511190	-1.644248018255	18.500014892131	Non-significant	chr17:33416862	In DMR	Non-significant_In DMR
cg21346925	3.36220700046777	-2.96130951067928	13.7855468325017	2.99596224627872e-23	3.16216922626517e-19	42.4417884511837	DPY19L2	cg21346925	3.36220700046777	18.500014892131	Hypermethylation	chr12:64062384	In DMR	Hypermethylation_In DMR
cg26742995	2.11506691636309	-1.29380805800413	13.7821867559893	3.0389278525991e-23	3.19263296952776e-19	42.4277821791247	LOC100133991;LOC100133991;C17orf46	cg26742995	2.11506691636309	18.4958510058172	Hypermethylation	chr17:43339594	In DMR	Hypermethylation_In DMR
cg02864844	3.37804478924294	-0.8373535444232	13.782158000833	3.03929821218614e-23	3.19263296952776e-19	42.4276623088351		cg02864844	3.37804478924294	18.4958510058172	Hypermethylation	chr7:149917263	In DMR	Hypermethylation_In DMR
cg02742906	1.95493588493862	-0.524308708576666	13.781337287832	3.04988798075075e-23	3.19731080830556e-19	42.4242409962289		cg02742906	1.95493588493862	18.4952151442191	Non-significant	chr13:112758625	In DMR	Non-significant_In DMR
cg05288172	-1.6433326225312	-1.09574373646425	-13.7744572991868	3.1401352065118e-23	3.26514904685351e-19	42.3955569692692		cg05288172	-1.6433326225312	18.486096989351	Non-significant	chr8:103751006	In DMR	Non-significant_In DMR
cg03267487	-1.42716382396605	0.690511514521947	-13.7620503859442	3.30973292119446e-23	3.41372584489753e-19	42.3438149115899	PXDN	cg03267487	-1.42716382396605	18.4667713598555	Non-significant	chr2:1668936	In DMR	Non-significant_In DMR
cg05758094	2.66792828677711	-2.17933744272045	13.7571145304808	3.37974174303346e-23	3.46702477553259e-19	42.3232248808999	SNX32	cg05758094	2.66792828677711	18.4600430548424	Hypermethylation	chr11:65600846	In DMR	Hypermethylation_In DMR
cg01941895	1.66104605968746	-1.15043517036541	13.7570518430715	3.38064040640914e-23	3.46702477553259e-19	42.3229633590985	VSX1;VSX1	cg01941895	1.66104605968746	18.4600430548424	Non-significant	chr20:25062771	In DMR	Non-significant_In DMR
cg10526431	-4.07569055131103	3.94460638828495	-13.7566075196688	3.38701696088037e-23	3.46702477553259e-19	42.3211096989482	PDCD1	cg10526431	-4.07569055131103	18.4600430548424	Hypomethylation	chr2:242794928	In DMR	Hypomethylation_In DMR
cg01389964	-1.70062618940669	0.165991924865426	-13.7524693141776	3.44698966574362e-23	3.5214956911999e-19	42.3038444343421		cg01389964	-1.70062618940669	18.4532728386615	Non-significant	chr20:37301692	In DMR	Non-significant_In DMR
cg20226122	-2.02065616864435	1.06538572618613	-13.7413306055019	3.61378320158089e-23	3.67030441161282e-19	42.2573611433979		cg20226122	-2.02065616864435	18.4352979142762	Hypomethylation	chr7:155581623	In DMR	Hypomethylation_In DMR
cg06861181	-1.4489495770882	0.871782876066593	-13.7384966937278	3.65750041728006e-23	3.7074783311373e-19	42.2455323478987	CMIP	cg06861181	-1.4489495770882	18.4309213785855	Non-significant	chr16:81527237	In DMR	Non-significant_In DMR
cg15952370	-1.89678289104413	0.0548548768334386	-13.7210457096619	3.93869344877825e-23	3.97703886537035e-19	42.1726692179291	OR8D2	cg15952370	-1.89678289104413	18.4004401648769	Non-significant	chr11:124190997	In DMR	Non-significant_In DMR
cg23268879	-1.36708301994242	1.67774142748804	-13.7090098126126	4.14522043662842e-23	4.17748061801532e-19	42.1223932397093	TNRC18	cg23268879	-1.36708301994242	18.3790855563977	Non-significant	chr7:5359951	In DMR	Non-significant_In DMR
cg14768785	2.36805000353792	-1.06586452721234	13.7021277580374	4.26817586792719e-23	4.29308910266328e-19	42.0936374952524	GHSR;GHSR	cg14768785	2.36805000353792	18.3672300976856	Hypermethylation	chr3:172166517	In DMR	Hypermethylation_In DMR
cg20358011	-1.81071217609732	-0.551683140820097	-13.7005189206898	4.29744510574245e-23	4.31420061167099e-19	42.0869143195637	KIRREL3;KIRREL3	cg20358011	-1.81071217609732	18.3650996639354	Non-significant	chr11:126581947	In DMR	Non-significant_In DMR
cg00212521	-1.58628182117548	0.386430317380562	-13.694489478495	4.4089467599042e-23	4.41762520281664e-19	42.0617149515383	FMN2	cg00212521	-1.58628182117548	18.3548111330217	Non-significant	chr1:240370408	In DMR	Non-significant_In DMR
cg06204922	2.68388981044658	-1.97488748191609	13.6857771796257	4.57522785820184e-23	4.56506681899618e-19	42.0252947703411	KCNA1	cg06204922	2.68388981044658	18.3405528613041	Hypermethylation	chr12:5019933	In DMR	Hypermethylation_In DMR
cg14498745	-1.30024132949423	-0.735529991812192	-13.6845550716928	4.59905236784323e-23	4.57292863500456e-19	42.0201852031226	KEL	cg14498745	-1.30024132949423	18.3398055761539	Non-significant	chr7:142638303	In DMR	Non-significant_In DMR
cg02940362	-1.59310880212442	0.0655830340612388	-13.6795928838748	4.69707834783564e-23	4.66150180784028e-19	41.9994366253327	MMP26	cg02940362	-1.59310880212442	18.3314741430135	Non-significant	chr11:5009201	In DMR	Non-significant_In DMR
cg27655158	2.83222363607687	-1.24328522335432	13.6714624567631	4.86225979817746e-23	4.81625831796413e-19	41.9654338494168		cg27655158	2.83222363607687	18.3172902279259	Hypermethylation	chr4:1396593	In DMR	Hypermethylation_In DMR
cg21101720	3.8554447640958	-1.13961182217596	13.670930551889	4.87326785002588e-23	4.81800252283469e-19	41.9632090453166	ANKRD13B	cg21101720	3.8554447640958	18.3171329769294	Hypermethylation	chr17:27940509	In DMR	Hypermethylation_In DMR
cg02153286	-1.84773841456485	1.66769370656909	-13.6653076254029	4.99118312972205e-23	4.90938257353092e-19	41.9396877871037		cg02153286	-1.84773841456485	18.3089731233087	Non-significant	chr6:436928	In DMR	Non-significant_In DMR
cg20085985	-2.14031678774691	2.36278934287586	-13.6651766455901	4.99396380337675e-23	4.90938257353092e-19	41.939139838012		cg20085985	-2.14031678774691	18.3089731233087	Hypomethylation	chr14:106091440	In DMR	Hypomethylation_In DMR
cg02808240	-2.11455125372732	0.247731702985504	-13.6630615876524	5.03908258103633e-23	4.93447956673511e-19	41.9302912733638	C6orf10	cg02808240	-2.11455125372732	18.306758645064	Hypomethylation	chr6:32304143	In DMR	Hypomethylation_In DMR
cg05301124	-1.74060578862824	0.808481372265686	-13.6627032404345	5.04676745930065e-23	4.93447956673511e-19	41.9287920346134		cg05301124	-1.74060578862824	18.306758645064	Non-significant	chr6:168517769	In DMR	Non-significant_In DMR
cg06515235	1.86580836843464	-1.29113503589759	13.6553179556712	5.20780146062114e-23	5.05286260688303e-19	41.8978901677213		cg06515235	1.86580836843464	18.2964625105652	Non-significant	chr13:28501021	In DMR	Non-significant_In DMR
cg09528825	4.07859945011309	-2.25114915038386	13.651360091433	5.29622040427034e-23	5.11413422544153e-19	41.8813266483775	GSG1L	cg09528825	4.07859945011309	18.2912278776778	Hypermethylation	chr16:28074388	In DMR	Hypermethylation_In DMR
cg17331296	2.67224120330087	-0.550673734608069	13.651174716516	5.300398544903e-23	5.11413422544153e-19	41.8805508125897	ANK1;ANK1	cg17331296	2.67224120330087	18.2912278776778	Hypermethylation	chr8:41754181	In DMR	Hypermethylation_In DMR
cg00282706	-1.84160758806824	-0.863915902590867	-13.6396639906458	5.56644451063615e-23	5.36090331985914e-19	41.8323673445382	ANO2	cg00282706	-1.84160758806824	18.2707620249012	Non-significant	chr12:6055430	In DMR	Non-significant_In DMR
cg25410310	-1.76729067058104	0.909239885266229	-13.6381994027014	5.60124579356557e-23	5.38446676037218e-19	41.8262354364913	GRIN2D	cg25410310	-1.76729067058104	18.2688572997002	Non-significant	chr19:48902803	In DMR	Non-significant_In DMR
cg12441126	2.36294905493371	-0.285874030874986	13.6372608445315	5.62366272537061e-23	5.39606028282923e-19	41.822305757464	PRKAR1B;PRKAR1B;PRKAR1B;PRKAR1B;PRKAR1B;PRKAR1B	cg12441126	2.36294905493371	18.2679232071925	Hypermethylation	chr7:751962	In DMR	Hypermethylation_In DMR
cg24542751	3.06369504975951	-1.89385070659711	13.6301260710426	5.79705226752537e-23	5.53115562048512e-19	41.7924293190472	LOC100133991;LOC100133991;C17orf46	cg24542751	3.06369504975951	18.2571841223721	Hypermethylation	chr17:43339589	In DMR	Hypermethylation_In DMR
cg09734791	3.85807732870382	-1.81488856096985	13.6297265090002	5.80692006622331e-23	5.53115562048512e-19	41.7907559872193	MSC	cg09734791	3.85807732870382	18.2571841223721	Hypermethylation	chr8:72756155	In DMR	Hypermethylation_In DMR
cg26432539	-1.52682411279538	0.402628306116948	-13.61899279967	6.07842933370748e-23	5.75819063199946e-19	41.7457966022311	SPATA8	cg26432539	-1.52682411279538	18.2397139613657	Non-significant	chr15:97326893	In DMR	Non-significant_In DMR
cg01826354	-2.38064099148801	-1.66693200420145	-13.6173852027183	6.12017973364431e-23	5.77673512556245e-19	41.7390617473677	B3GNTL1	cg01826354	-2.38064099148801	18.238317545241	Hypomethylation	chr17:81006497	In DMR	Hypomethylation_In DMR
cg14776195	-1.64497317376298	-0.928930449429123	-13.6149760722333	6.18328763591997e-23	5.81675997196436e-19	41.7289683448929	DEFB118	cg14776195	-1.64497317376298	18.2353188569515	Non-significant	chr20:29956028	In DMR	Non-significant_In DMR
cg17487029	-1.71675581712225	0.220967078163598	-13.6059294198149	6.42617296120927e-23	6.00033596398698e-19	41.6910595595582		cg17487029	-1.71675581712225	18.2218244324129	Non-significant	chr10:86958767	In DMR	Non-significant_In DMR
cg06722606	-2.01859359911555	0.825377770289428	-13.60066470767	6.57191844198714e-23	6.11734667687987e-19	41.6689937502323		cg06722606	-2.01859359911555	18.2134369068506	Hypomethylation	chr13:107687552	In DMR	Hypomethylation_In DMR
cg15961466	2.45350584870531	-1.70562672593279	13.6005557440301	6.57496982598446e-23	6.11734667687987e-19	41.6685370178155	PDX1	cg15961466	2.45350584870531	18.2134369068506	Hypermethylation	chr13:28498878	In DMR	Hypermethylation_In DMR
cg01216882	-1.55314052640327	0.397897481598523	-13.5962657176056	6.69624672829973e-23	6.21907711512251e-19	41.6505537401794	C20orf71;C20orf71	cg01216882	-1.55314052640327	18.2062740580016	Non-significant	chr20:31804277	In DMR	Non-significant_In DMR
cg22365276	-2.48566628190325	0.675491054275459	-13.59416802142	6.75636482846171e-23	6.26374592121834e-19	41.6417596065641	ANXA2;ANXA2;ANXA2;ANXA2	cg22365276	-2.48566628190325	18.2031658670502	Hypomethylation	chr15:60688622	In DMR	Hypomethylation_In DMR
cg02446647	2.32908717169023	-0.579089550249682	13.5768971111224	7.27244672312442e-23	6.70640005323489e-19	41.5693340703783	EYA4;EYA4;EYA4	cg02446647	2.32908717169023	18.1735105434019	Hypermethylation	chr6:133562101	In DMR	Hypermethylation_In DMR
cg15415452	1.99779375635411	-0.347466288091865	13.5685689910739	7.53530825653729e-23	6.93652487657518e-19	41.5343967275686		cg15415452	1.99779375635411	18.1588580518675	Non-significant	chr13:112759355	In DMR	Non-significant_In DMR
cg09287864	-2.28657187568951	-1.18227203819232	-13.5627449261678	7.72479774747267e-23	7.07409711357027e-19	41.5099589894061		cg09287864	-2.28657187568951	18.1503289824633	Hypomethylation	chr7:17274056	In DMR	Hypomethylation_In DMR
cg03048083	3.98451142153747	-2.05203611122099	13.5626742619315	7.72712606516167e-23	7.07409711357027e-19	41.5096624566087	LOC100133991;LOC100133991;C17orf46	cg03048083	3.98451142153747	18.1503289824633	Hypermethylation	chr17:43339497	In DMR	Hypermethylation_In DMR
cg00534479	-1.67543576776054	0.446328309158558	-13.5579221040227	7.8853372364924e-23	7.19517762329505e-19	41.4897192391529	SLIT3;MIR218-2	cg00534479	-1.67543576776054	18.1429584804119	Non-significant	chr5:168196464	In DMR	Non-significant_In DMR
cg03320492	-1.8101318666065	-0.440587575618563	-13.5524154749523	8.07275018011973e-23	7.35330940673551e-19	41.4666062170805	C1orf228	cg03320492	-1.8101318666065	18.1335171597442	Non-significant	chr1:45187810	In DMR	Non-significant_In DMR
cg11522804	-1.05861649890614	2.11638648778245	-13.5434249117296	8.38842251905031e-23	7.58778768097181e-19	41.4288618803104	UFD1L;UFD1L	cg11522804	-1.05861649890614	18.1198848299015	Non-significant	chr22:19438246	In DMR	Non-significant_In DMR
cg04786142	-2.69794873009136	-0.654888644947521	-13.5422266889224	8.43142201729209e-23	7.60109736584186e-19	41.4238307159835		cg04786142	-2.69794873009136	18.1191237043605	Hypomethylation	chr1:234908381	In DMR	Hypomethylation_In DMR
cg09892262	-1.93445943679066	0.64026129642926	-13.5422018939801	8.43231414945517e-23	7.60109736584186e-19	41.4237266037063	KRTAP24-1	cg09892262	-1.93445943679066	18.1191237043605	Non-significant	chr21:31655654	In DMR	Non-significant_In DMR
cg07014174	-1.65446271770277	0.138240746899668	-13.5377322191248	8.59469735991171e-23	7.67817909264451e-19	41.4049574848508	KRTAP11-1	cg07014174	-1.65446271770277	18.1147417622316	Non-significant	chr21:32253760	In DMR	Non-significant_In DMR
cg19047707	1.59851184457083	-0.746084957170857	13.5374177176778	8.60624103415058e-23	7.67817909264451e-19	41.403636731925	ECEL1	cg19047707	1.59851184457083	18.1147417622316	Non-significant	chr2:233351525	In DMR	Non-significant_In DMR
cg20703003	-1.87650525968121	0.795059264541042	-13.537328875921	8.60950476842768e-23	7.67817909264451e-19	41.403263637566		cg20703003	-1.87650525968121	18.1147417622316	Non-significant	chr10:115860280	In DMR	Non-significant_In DMR
cg14884984	-0.810808240329363	-0.201671455320208	-13.5370167193466	8.62098218795402e-23	7.67817909264451e-19	41.4019527162437		cg14884984	-0.810808240329363	18.1147417622316	Non-significant	chr4:49521373	In DMR	Non-significant_In DMR
cg10640119	2.18305243978658	-2.03334061521635	13.5357673795089	8.66707249140502e-23	7.70605614821856e-19	41.3967059122633	C9orf50	cg10640119	2.18305243978658	18.1131678309352	Hypermethylation	chr9:132383095	In DMR	Hypermethylation_In DMR
cg08628911	-1.66852638494291	1.05641641264368	-13.5346252923978	8.70942304979986e-23	7.73051880964046e-19	41.3919093624122		cg08628911	-1.66852638494291	18.111791358785	Non-significant	chr16:1199592	In DMR	Non-significant_In DMR
cg01817009	1.59457706061011	1.0199838025326	13.5224447730368	9.17426518051308e-23	8.11546390449642e-19	41.3407433293174	SLC12A4;SLC12A4;SLC12A4;LCAT;SLC12A4;SLC12A4	cg01817009	1.59457706061011	18.0906866495402	Non-significant	chr16:67978182	In DMR	Non-significant_In DMR
cg14029856	-1.64408400278734	0.316316684190733	-13.521518257014	9.21062941190507e-23	8.12005898610376e-19	41.3368506050178	OR8U8;OR5AR1	cg14029856	-1.64408400278734	18.0904408159255	Non-significant	chr11:56431525	In DMR	Non-significant_In DMR
cg02853152	-2.28140419567465	-1.78949408441935	-13.5138180720202	9.51851820836244e-23	8.36319085231147e-19	41.3044943961336		cg02853152	-2.28140419567465	18.0776279922789	Hypomethylation	chr4:6690702	In DMR	Hypomethylation_In DMR
cg06323332	-1.44007489736659	-0.296222614009937	-13.5095503717509	9.69360138700527e-23	8.48839434489595e-19	41.2865583090638	MGRN1;MGRN1;MGRN1;MGRN1	cg06323332	-1.44007489736659	18.0711744526418	Non-significant	chr16:4714229	In DMR	Non-significant_In DMR
cg22981926	-2.21334239401173	1.14296120032506	-13.5034135560107	9.95106383383041e-23	8.68465432830902e-19	41.260762802542	ZIK1	cg22981926	-2.21334239401173	18.0612474629159	Hypomethylation	chr19:58102673	In DMR	Hypomethylation_In DMR
cg08531687	-1.79098056565656	0.370559887021954	-13.4939785229913	1.03603924839857e-22	9.01092037321626e-19	41.2210943840222	GPR98;GPR98	cg08531687	-1.79098056565656	18.0452308480226	Non-significant	chr5:89968232	In DMR	Non-significant_In DMR
cg11915309	-1.92631601168107	1.26029393126176	-13.4936084106287	1.03767904419418e-22	9.01092037321626e-19	41.2195380661937	LRRC18;WDFY4	cg11915309	-1.92631601168107	18.0452308480226	Non-significant	chr10:50123344	In DMR	Non-significant_In DMR
cg15294851	-1.30589916990303	-2.48351945166073	-13.4928429139222	1.04107889862353e-22	9.01599220126846e-19	41.2163191079046	DYSF;DYSF;DYSF;DYSF;DYSF;DYSF;DYSF	cg15294851	-1.30589916990303	18.0449864726216	Non-significant	chr2:71679959	In DMR	Non-significant_In DMR
cg25832771	3.22190321827062	-1.8028283876751	13.4926979536518	1.04172398249225e-22	9.01599220126846e-19	41.2157095332755	MSC	cg25832771	3.22190321827062	18.0449864726216	Hypermethylation	chr8:72756058	In DMR	Hypermethylation_In DMR
cg08753469	-1.83978336691565	1.199715125435	-13.4882239855483	1.06183255085661e-22	9.17478885986111e-19	41.1968946923646		cg08753469	-1.83978336691565	18.037403921414	Non-significant	chr7:152842263	In DMR	Non-significant_In DMR
cg14128411	-2.08895859352531	0.64532340533642	-13.486334955015	1.07043982330687e-22	9.23384701858569e-19	41.188949806688	MYT1L	cg14128411	-2.08895859352531	18.0346173248828	Hypomethylation	chr2:1926907	In DMR	Hypomethylation_In DMR
cg22963629	-2.12755224439905	0.12097585006814	-13.485576076996	1.07391735560311e-22	9.2485328290074e-19	41.1857579917029		cg22963629	-2.12755224439905	18.0339271575101	Hypomethylation	chr7:31147341	In DMR	Hypomethylation_In DMR
cg23919924	-1.2273837342036	0.340901084675879	-13.4832734353086	1.08453889073487e-22	9.30923074343859e-19	41.1760727197064	OR10G8	cg23919924	-1.2273837342036	18.0310862049137	Non-significant	chr11:123900690	In DMR	Non-significant_In DMR
cg14146669	-2.08312207443703	0.509058109531244	-13.4794590573145	1.10236689705747e-22	9.40274223975476e-19	41.1600273922152	EIF3IP1	cg14146669	-2.08312207443703	18.0267454691756	Hypomethylation	chr7:109599644	In DMR	Hypomethylation_In DMR
cg03421657	-1.49642838832659	-0.326962891967632	-13.4793986095722	1.10265178538132e-22	9.40274223975476e-19	41.1597731018568	FAM78B	cg03421657	-1.49642838832659	18.0267454691756	Non-significant	chr1:166039754	In DMR	Non-significant_In DMR
cg23023970	-1.78841854223414	-1.51264529725824	-13.4762030589095	1.11781831033842e-22	9.51649783607124e-19	41.1463294740956	INPP5A	cg23023970	-1.78841854223414	18.0215228468152	Non-significant	chr10:134385698	In DMR	Non-significant_In DMR
cg02991571	2.52060972877888	-1.74280326124588	13.4756467134043	1.12048018449863e-22	9.52359815171173e-19	41.1439888077712		cg02991571	2.52060972877888	18.0211989379392	Hypermethylation	chr13:28501126	In DMR	Hypermethylation_In DMR
cg25191628	2.17315626297193	-1.07482001324968	13.470397734784	1.14591051330351e-22	9.72388219813811e-19	41.1219033153506	DMRTA2	cg25191628	2.17315626297193	18.0121603111418	Hypermethylation	chr1:50886949	In DMR	Hypermethylation_In DMR
cg18884037	3.5743443605205	-1.91012569933672	13.464531629575	1.17501885933869e-22	9.95467481034878e-19	41.0972171500262	KHDRBS2	cg18884037	3.5743443605205	18.0019729225153	Hypermethylation	chr6:62996214	In DMR	Hypermethylation_In DMR
cg00804587	-2.33515651883927	1.39850996366852	-13.4572783238486	1.2120420024635e-22	1.02184859289236e-18	41.0666873391243	CLDN1	cg00804587	-2.33515651883927	17.9906134487635	Hypomethylation	chr3:190038679	In DMR	Hypomethylation_In DMR
cg01993907	-1.41485288528218	0.397554268691829	-13.4539385810611	1.22948173716913e-22	1.03487712915302e-18	41.0526278604423	FLJ25758	cg01993907	-1.41485288528218	17.985111210882	Non-significant	chr19:7007910	In DMR	Non-significant_In DMR
cg23251790	-1.7853561105376	0.847876058036157	-13.4490286655457	1.25558044011746e-22	1.05514029335867e-18	41.0319558270203	CAPN8	cg23251790	-1.7853561105376	17.9766897919485	Non-significant	chr1:223853949	In DMR	Non-significant_In DMR
cg22617773	2.6137815056346	-0.737240533376725	13.443527637716	1.28548425603704e-22	1.07506833755787e-18	41.0087914911365		cg22617773	2.6137815056346	17.9685639286033	Hypermethylation	chr6:29521751	In DMR	Hypermethylation_In DMR
cg05468843	-1.74987470035983	-0.529974110064286	-13.4427953488152	1.2895187114613e-22	1.07671413557336e-18	41.0057076040927	IL10RA;IL10RA	cg05468843	-1.74987470035983	17.9678995853021	Non-significant	chr11:117857990	In DMR	Non-significant_In DMR
cg16473797	-1.4030835482932	0.43988764767064	-13.4410753971993	1.29904476733255e-22	1.08146601277386e-18	40.9984641122942		cg16473797	-1.4030835482932	17.9659871245806	Non-significant	chr20:61755045	In DMR	Non-significant_In DMR
cg20312687	-2.10792132051531	0.484943680878108	-13.4409028771244	1.30000418043289e-22	1.08146601277386e-18	40.9977375321579	DEFB118	cg20312687	-2.10792132051531	17.9659871245806	Hypomethylation	chr20:29956585	In DMR	Hypomethylation_In DMR
cg16341266	-2.1811500034433	0.340327077468775	-13.440645516466	1.30143673201271e-22	1.08146601277386e-18	40.996653633199	MIR548I4;CNTNAP2	cg16341266	-2.1811500034433	17.9659871245806	Hypomethylation	chr7:147256367	In DMR	Hypomethylation_In DMR
cg21583694	-1.74273668034802	0.391698658344797	-13.4399911618421	1.30508623892265e-22	1.08277176602837e-18	40.9938977191826	TGFBI	cg21583694	-1.74273668034802	17.9654630772624	Non-significant	chr5:135365401	In DMR	Non-significant_In DMR
cg11297236	-1.44737885235921	0.0778336675074513	-13.4379321254335	1.31663736683914e-22	1.09061856720677e-18	40.985225426701	PDILT	cg11297236	-1.44737885235921	17.9623271129514	Non-significant	chr16:20416475	In DMR	Non-significant_In DMR
cg27365701	-2.38524610522581	-0.116807384039621	-13.4201033107345	1.42105997282512e-22	1.16599325346246e-18	40.9101116098214	DUSP6;DUSP6	cg27365701	-2.38524610522581	17.9333039624351	Hypomethylation	chr12:89744150	In DMR	Hypomethylation_In DMR
cg09739536	-2.00217915327232	0.553550588367764	-13.417290971977	1.43827670115985e-22	1.1782642089862e-18	40.8982594587151	ZFP2	cg09739536	-2.00217915327232	17.9287573142697	Hypomethylation	chr5:178339445	In DMR	Hypomethylation_In DMR
cg15949044	2.0148088909864	-0.818513874800864	13.412893911173	1.46561661075275e-22	1.19572333310897e-18	40.8797267819074	PCDHGA4;PCDHGC3;PCDHGA12;PCDHGA11;PCDHGA11;PCDHGA9;PCDHGA1;PCDHGB1;PCDHGC4;PCDHGB6;PCDHGB3;PCDHGC4;PCDHGB7;PCDHGA6;PCDHGA8;PCDHGA10;PCDHGA5;PCDHGB4;PCDHGA3;PCDHGA2;PCDHGA7;PCDHGB2;PCDHGB5;PCDHGC3	cg15949044	2.0148088909864	17.922369295936	Hypermethylation	chr5:140864549	In DMR	Hypermethylation_In DMR
cg14106046	-2.35387676259596	-1.1744119424309	-13.4123190654909	1.46922932290719e-22	1.19572333310897e-18	40.8773037520759	B3GNTL1	cg14106046	-2.35387676259596	17.922369295936	Hypomethylation	chr17:81006485	In DMR	Hypomethylation_In DMR
cg08698943	-1.81987726955218	-1.09519442768948	-13.4120277829215	1.47106335641182e-22	1.19572333310897e-18	40.8760759523716		cg08698943	-1.81987726955218	17.922369295936	Non-significant	chr10:3509758	In DMR	Non-significant_In DMR
cg24721964	-1.76469912636656	-0.74919744452404	-13.4018032649132	1.53692238997029e-22	1.24343596922225e-18	40.8329714029614	CLRN1;CLRN1	cg24721964	-1.76469912636656	17.9053765738274	Non-significant	chr3:150662697	In DMR	Non-significant_In DMR
cg08536838	-1.58156420691327	1.08471679694253	-13.4000924647547	1.54822847816594e-22	1.24905232454394e-18	40.8257577403389		cg08536838	-1.58156420691327	17.9034193680432	Non-significant	chr17:63559901	In DMR	Non-significant_In DMR
cg04056504	-1.66214094398394	1.44229246936032	-13.3917681298787	1.604447379206e-22	1.28608442150978e-18	40.7906526429636	MEI1	cg04056504	-1.66214094398394	17.8907305223974	Non-significant	chr22:42094188	In DMR	Non-significant_In DMR
cg26347851	-1.30756217476567	-0.0900762696622361	-13.3905809715938	1.61263064230087e-22	1.29065829000537e-18	40.7856455000013		cg26347851	-1.30756217476567	17.8891887247426	Non-significant	chr20:61754869	In DMR	Non-significant_In DMR
cg02861178	-2.15721929734778	-1.91618371956835	-13.3899112067165	1.61726595654053e-22	1.29238290596247e-18	40.7828205186563	C20orf94	cg02861178	-2.15721929734778	17.888608794925	Hypomethylation	chr20:10492319	In DMR	Hypomethylation_In DMR
cg01988129	2.1312119937376	-0.754765319593193	13.3894610436897	1.62038898204694e-22	1.29289559652792e-18	40.7809217581738	ADHFE1	cg01988129	2.1312119937376	17.8884365437062	Hypermethylation	chr8:67344936	In DMR	Hypermethylation_In DMR
cg09936218	-1.61032195451242	0.238687010940356	-13.3872591875659	1.63575213295698e-22	1.30315808563283e-18	40.7716341000175		cg09936218	-1.61032195451242	17.8850028969862	Non-significant	chr7:38331871	In DMR	Non-significant_In DMR
cg24959938	-1.64169981001327	0.851397321980837	-13.3862874770127	1.64257865770997e-22	1.30659873005304e-18	40.7675351327299	ADNP2	cg24959938	-1.64169981001327	17.883857768258	Non-significant	chr18:77866767	In DMR	Non-significant_In DMR
cg06570447	-2.1113017719479	1.73458077021588	-13.3809723639515	1.68042934968518e-22	1.33466961920429e-18	40.7451123173758		cg06570447	-2.1113017719479	17.8746262251711	Hypomethylation	chr3:194097221	In DMR	Hypomethylation_In DMR
cg00043788	1.842228556885	-1.34231680128571	13.3792602838387	1.69280762907531e-22	1.3424545590637e-18	40.7378888365209	VSX1;VSX1;VSX1;VSX1	cg00043788	1.842228556885	17.8721004058756	Non-significant	chr20:25062754	In DMR	Non-significant_In DMR
cg13324103	-2.58064364460291	-1.9478787163363	-13.3771401649689	1.70826328425151e-22	1.35265259221491e-18	40.7289432857662	SVIL	cg13324103	-2.58064364460291	17.8688137308655	Hypomethylation	chr10:29948428	In DMR	Hypomethylation_In DMR
cg08580187	-1.78535915731925	-0.198935259796217	-13.3756935811814	1.71889031372322e-22	1.35900203084932e-18	40.7228393044055	NECAB2	cg08580187	-1.78535915731925	17.8667798942712	Non-significant	chr16:84027871	In DMR	Non-significant_In DMR
cg06295928	-1.41533399141756	1.11445835273336	-13.3697712035154	1.7630962497145e-22	1.3897347536458e-18	40.697846634341	PAPOLB;RADIL	cg06295928	-1.41533399141756	17.857068081775	Non-significant	chr7:4902015	In DMR	Non-significant_In DMR
cg08837215	-1.97064538847195	0.467857917294807	-13.3666594333528	1.78677995769799e-22	1.40415451257869e-18	40.6847131001211	UBE2O	cg08837215	-1.97064538847195	17.8525850999924	Non-significant	chr17:74443080	In DMR	Non-significant_In DMR
cg02711801	3.03755713248218	-2.72152099446512	13.3638738543413	1.80825253834668e-22	1.41888879834267e-18	40.6729552714983	ZNF793	cg02711801	3.03755713248218	17.8480516398904	Hypermethylation	chr19:37997798	In DMR	Hypermethylation_In DMR
cg07416656	1.64586069543708	-1.18974578939217	13.3481053337006	1.93479433006811e-22	1.50909194014168e-18	40.6063788206264	TLX1	cg07416656	1.64586069543708	17.8212843003968	Non-significant	chr10:102894441	In DMR	Non-significant_In DMR
cg20778958	-1.81544926665394	-1.30042408661014	-13.3471816485497	1.94247738251706e-22	1.51281983153788e-18	40.6024779659504	OR6P1	cg20778958	-1.81544926665394	17.8202127909643	Non-significant	chr1:158534679	In DMR	Non-significant_In DMR
cg22862480	3.01110651328217	-1.27528963318016	13.3354903179796	2.04241990797571e-22	1.58355487648921e-18	40.5530946923167	SFMBT2	cg22862480	3.01110651328217	17.8003668819962	Hypermethylation	chr10:7450355	In DMR	Hypermethylation_In DMR
cg18100008	-1.61566315464811	-0.249751547893852	-13.3347660717982	2.04877865693446e-22	1.58612471764537e-18	40.5500349773623	GLI3	cg18100008	-1.61566315464811	17.7996626669203	Non-significant	chr7:42001744	In DMR	Non-significant_In DMR
cg01627847	2.84277003049301	-1.93299507347206	13.3339634221034	2.05584905484384e-22	1.58688263528091e-18	40.5466439562849	LOC100133991;LOC100133991;C17orf46	cg01627847	2.84277003049301	17.7994551921706	Hypermethylation	chr17:43339512	In DMR	Hypermethylation_In DMR
cg01803258	-1.84402545978121	0.438291326494665	-13.3281083608451	2.10817370061503e-22	1.62007102014663e-18	40.5219051850278	CADM3;CADM3	cg01803258	-1.84402545978121	17.7904659465798	Non-significant	chr1:159160407	In DMR	Non-significant_In DMR
cg18705155	-1.50804418465052	-0.542070642644911	-13.3197331531037	2.18535888746711e-22	1.6719874477909e-18	40.4865109523815	KCNK5	cg18705155	-1.50804418465052	17.7767669872891	Non-significant	chr6:39194077	In DMR	Non-significant_In DMR
cg14032025	3.22625814080259	-1.60834448196438	13.3152909471435	2.22744587571771e-22	1.69919731199924e-18	40.4677343581156	ZFP64	cg14032025	3.22625814080259	17.7697561876189	Hypermethylation	chr20:50721129	In DMR	Hypermethylation_In DMR
cg12217400	1.99617609089038	-0.659813066534874	13.309857910147	2.28003107728851e-22	1.73676884890165e-18	40.4447663501577		cg12217400	1.99617609089038	17.7602579790927	Non-significant	chr6:29521604	In DMR	Non-significant_In DMR
cg25458147	-1.66779573373178	0.91695994645194	-13.3004837171394	2.37371697957149e-22	1.79501081903394e-18	40.4051286667418	SIRPA;SIRPA;SIRPA	cg25458147	-1.66779573373178	17.7459329294631	Non-significant	chr20:1919852	In DMR	Non-significant_In DMR
cg07511098	-1.30890041568086	0.791065562344918	-13.30014253122	2.37719893297974e-22	1.79503860007282e-18	40.4036857976798		cg07511098	-1.30890041568086	17.7459262080225	Non-significant	chr13:22494901	In DMR	Non-significant_In DMR
cg16185834	1.31138131779582	-0.416532283056242	13.2982386120331	2.39672386665148e-22	1.80645969751325e-18	40.3956338948208	VSX1;VSX1	cg16185834	1.31138131779582	17.7431717231869	Non-significant	chr20:25062819	In DMR	Non-significant_In DMR
cg01029623	2.01979534329073	-1.50642196544404	13.2979926142627	2.39925835153115e-22	1.80645969751325e-18	40.3945935081524	KDM2B;KDM2B	cg01029623	2.01979534329073	17.7431717231869	Hypermethylation	chr12:122016779	In DMR	Hypermethylation_In DMR
cg02803819	2.24327217555029	0.620861129026288	13.2939122993914	2.4416929679196e-22	1.83311173670969e-18	40.3773357399977	HOXA2	cg02803819	2.24327217555029	17.7368110619568	Hypermethylation	chr7:27141067	In DMR	Hypermethylation_In DMR
cg11623861	3.78844730705026	-2.75447076777079	13.2848342475895	2.53883313717704e-22	1.89511727993401e-18	40.3389325998541	ZNF793	cg11623861	3.78844730705026	17.7223639084125	Hypermethylation	chr19:37997294	In DMR	Hypermethylation_In DMR
cg08802513	-1.09763607029231	0.0147494271742136	-13.283647384725	2.55181749822075e-22	1.90208443393031e-18	40.3339110308361		cg08802513	-1.09763607029231	17.7207702085468	Non-significant	chr13:29352956	In DMR	Non-significant_In DMR
cg10120816	1.76963604813014	-2.1100579957266	13.2829240234097	2.5597638788629e-22	1.90528181541755e-18	40.3308504332532		cg10120816	1.76963604813014	17.7200407775586	Non-significant	chr6:99296305	In DMR	Non-significant_In DMR
cg26924825	1.52117786280187	-0.120731623121925	13.2795972982237	2.59663099395392e-22	1.92721639043132e-18	40.3167739737098	SLC12A4;SLC12A4;SLC12A4;LCAT;SLC12A4;SLC12A4	cg26924825	1.52117786280187	17.715069519442	Non-significant	chr16:67977865	In DMR	Non-significant_In DMR
cg12118269	2.63677225105865	-0.970146999778885	13.2734291947494	2.66640651551311e-22	1.97076092286859e-18	40.2906711158766	TLX1	cg12118269	2.63677225105865	17.7053660576975	Hypermethylation	chr10:102893980	In DMR	Hypermethylation_In DMR
cg04761746	-1.49312832825276	-0.319643829052694	-13.2716172427052	2.68726026327543e-22	1.98318114728456e-18	40.2830022096602	SCOC	cg04761746	-1.49312832825276	17.7026376147544	Non-significant	chr4:141177756	In DMR	Non-significant_In DMR
cg21875802	2.59548182114688	-1.83334522391542	13.2707435367006	2.69737432089709e-22	1.9850219664115e-18	40.2793041920265		cg21875802	2.59548182114688	17.7022346829369	Hypermethylation	chr2:45231382	In DMR	Hypermethylation_In DMR
cg02131862	-1.31018284585798	0.105624133847352	-13.2693420601952	2.71367794870205e-22	1.99334173551728e-18	40.2733721554638	KRTAP24-1	cg02131862	-1.31018284585798	17.700418240122	Non-significant	chr21:31654844	In DMR	Non-significant_In DMR
cg04553632	-1.96007553131067	1.06864810693831	-13.2659284692946	2.75380506866986e-22	2.01799901676179e-18	40.2589224227869	GPR123	cg04553632	-1.96007553131067	17.6950790497022	Non-significant	chr10:134929181	In DMR	Non-significant_In DMR
cg21291134	-2.14963206205086	0.642897300131812	-13.26551468791	2.75870951959041e-22	2.01875370135023e-18	40.2571707886396	APCS	cg21291134	-2.14963206205086	17.6949166640526	Hypomethylation	chr1:159558512	In DMR	Hypomethylation_In DMR
cg15130541	2.17553412216901	-2.1347116226469	13.2591319136799	2.83548638971542e-22	2.06912492019006e-18	40.2301483372874	NR5A2;NR5A2	cg15130541	2.17553412216901	17.6842132886907	Hypermethylation	chr1:200004637	In DMR	Hypermethylation_In DMR
cg26333837	2.02445761496966	-1.96143663108323	13.2564727118742	2.8681045601198e-22	2.09000003922997e-18	40.2188887237221	NEUROG3	cg26333837	2.02445761496966	17.6798537057371	Hypermethylation	chr10:71332744	In DMR	Hypermethylation_In DMR
cg25162588	-1.85081941466723	1.53937828438727	-13.2543093772196	2.89491873759706e-22	2.10137829064051e-18	40.2097280746498	SETBP1	cg25162588	-1.85081941466723	17.6774957587558	Non-significant	chr18:42530893	In DMR	Non-significant_In DMR
cg00551647	-1.81638595285296	0.63948665812667	-13.2527613200188	2.91426138806444e-22	2.10596230587585e-18	40.2031724678785	CYYR1	cg00551647	-1.81638595285296	17.6765494064158	Non-significant	chr21:27943730	In DMR	Non-significant_In DMR
cg13692446	2.45865488008818	-0.845914118556427	13.2463364176787	2.99593928536801e-22	2.15601509776843e-18	40.175961588918		cg13692446	2.45865488008818	17.6663482022726	Hypermethylation	chr13:112759719	In DMR	Hypermethylation_In DMR
cg13082295	-1.85355273443332	1.80363677278151	-13.2446574978484	3.01766001772366e-22	2.16842678004299e-18	40.1688501587251		cg13082295	-1.85355273443332	17.663855237827	Non-significant	chr15:20564078	In DMR	Non-significant_In DMR
cg12451530	1.4893949566636	0.932144762993628	13.2443611848779	3.02150993654547e-22	2.16842678004299e-18	40.1675950247936	LOC100302652;GPR75	cg12451530	1.4893949566636	17.663855237827	Non-significant	chr2:54087209	In DMR	Non-significant_In DMR
cg22658979	-2.01209884171378	1.5417133789261	-13.2410621167843	3.06470924399278e-22	2.19037818787508e-18	40.1536199776074	MMP13	cg22658979	-2.01209884171378	17.6594808939602	Hypomethylation	chr11:102826469	In DMR	Hypomethylation_In DMR
cg04258133	-2.12103636518035	2.02426995007372	-13.2382601991372	3.10188649349812e-22	2.2139122213505e-18	40.1417498414007	TNNT3;TNNT3;TNNT3;TNNT3	cg04258133	-2.12103636518035	17.6548396023095	Hypomethylation	chr11:1953661	In DMR	Hypomethylation_In DMR
cg23811057	-1.66636327971335	-1.90180121026735	-13.2329599834878	3.17345836658041e-22	2.26189678958698e-18	40.1192932022206		cg23811057	-1.66636327971335	17.6455272158277	Non-significant	chr1:234908514	In DMR	Non-significant_In DMR
cg13305823	-1.71717867237133	-1.53995066743614	-13.2258858159675	3.27158148845296e-22	2.3128507608811e-18	40.0893150931852	MAS1L	cg13305823	-1.71717867237133	17.6358523896318	Non-significant	chr6:29454557	In DMR	Non-significant_In DMR
cg19219255	-1.5606451861304	0.474762439162587	-13.2254691496509	3.27745522386387e-22	2.31386363856647e-18	40.08754920059		cg19219255	-1.5606451861304	17.6356622386268	Non-significant	chr10:65957477	In DMR	Non-significant_In DMR
cg16902509	1.82908964219729	-1.47805257091322	13.223591411229	3.30405762443459e-22	2.32948828487621e-18	40.0795908077065	ITGA8	cg16902509	1.82908964219729	17.6327394693009	Non-significant	chr10:15761312	In DMR	Non-significant_In DMR
cg14050053	-1.41958971977008	-1.68747008819598	-13.2181813656162	3.38192442619505e-22	2.37795179518353e-18	40.0566590732007	RFFL	cg14050053	-1.41958971977008	17.6237969534591	Non-significant	chr17:33416834	In DMR	Non-significant_In DMR
cg24000437	-1.48594114040637	-0.245592257448714	-13.2140435796209	3.44272386671863e-22	2.41239126327224e-18	40.0391176896411	LCE3E	cg24000437	-1.48594114040637	17.6175522530412	Non-significant	chr1:152538857	In DMR	Non-significant_In DMR
cg13590979	-1.25131771969173	-0.0349980314981722	-13.2104452478564	3.49649035691336e-22	2.44202926071987e-18	40.0238615208414		cg13590979	-1.25131771969173	17.6122491365856	Non-significant	chr20:61803906	In DMR	Non-significant_In DMR
cg03111498	1.62173233824178	-0.912452857594608	13.2091059102826	3.51671793501738e-22	2.45286863869836e-18	40.0181826072964	VSX1;VSX1	cg03111498	1.62173233824178	17.6103257094438	Non-significant	chr20:25062860	In DMR	Non-significant_In DMR
cg21571658	-2.28885373312649	-1.64141064846175	-13.2079591792588	3.53413019527937e-22	2.4617180091092e-18	40.0133201888326		cg21571658	-2.28885373312649	17.6087616971813	Hypomethylation	chr15:70785399	In DMR	Hypomethylation_In DMR
cg14657834	2.36018365475791	-2.3349654573661	13.202965889239	3.61096674457025e-22	2.51188080469834e-18	39.9921455508518		cg14657834	2.36018365475791	17.6000009728528	Hypermethylation	chr8:67875441	In DMR	Hypermethylation_In DMR
cg23958704	-1.65963343803649	-0.743162556714176	-13.200487595671	3.64972469175326e-22	2.52596798880829e-18	39.9816349219113		cg23958704	-1.65963343803649	17.5975721574909	Non-significant	chr8:103750999	In DMR	Non-significant_In DMR
cg25884711	3.41542313843733	-1.21808624483596	13.1976633856502	3.69440308808503e-22	2.55287934066244e-18	39.969656320573	NPY;NPY	cg25884711	3.41542313843733	17.5929697112133	Hypermethylation	chr7:24323840	In DMR	Hypermethylation_In DMR
cg21556967	-1.4047116679894	-0.326446203502085	-13.194541431221	3.74443257802178e-22	2.58402326550586e-18	39.9564137327209	NPY2R	cg21556967	-1.4047116679894	17.5877035804466	Non-significant	chr4:156132665	In DMR	Non-significant_In DMR
cg04585787	-1.25371635034081	-0.0544957612807093	-13.1898856983967	3.82031042892112e-22	2.62595212786301e-18	39.9366630110722		cg04585787	-1.25371635034081	17.5807131955331	Non-significant	chr2:241235366	In DMR	Non-significant_In DMR
cg16704703	-1.75528480374965	-0.541513752380675	-13.1891795969598	3.83195265135722e-22	2.62705075628872e-18	39.9336673303974		cg16704703	-1.75528480374965	17.5805315362877	Non-significant	chr10:3509710	In DMR	Non-significant_In DMR
cg07198552	2.09432813144985	-1.30313448967246	13.1891771573841	3.83199293698663e-22	2.62705075628872e-18	39.9336569802356	CDH4	cg07198552	2.09432813144985	17.5805315362877	Hypermethylation	chr20:59828977	In DMR	Hypermethylation_In DMR
cg09850418	-1.69464377976995	1.19855531547236	-13.188116979348	3.84954045670416e-22	2.63561267522671e-18	39.9291589922629	BEND5;AGBL4	cg09850418	-1.69464377976995	17.5791184125042	Non-significant	chr1:49224855	In DMR	Non-significant_In DMR
cg01922485	-3.70802247278442	2.61764146890893	-13.1841619784616	3.91571814169003e-22	2.67389433604541e-18	39.9123780092985		cg01922485	-3.70802247278442	17.5728557586967	Hypomethylation	chr1:942696	In DMR	Hypomethylation_In DMR
cg11009001	-1.60672741577022	0.39344522441918	-13.1815985383407	3.95922165285949e-22	2.70006247690642e-18	39.9015003690854	C6orf118	cg11009001	-1.60672741577022	17.5686261865589	Non-significant	chr6:165715240	In DMR	Non-significant_In DMR
cg20656477	-1.16542783184187	1.03909336928525	-13.1784053447518	4.01409353121922e-22	2.73390493251593e-18	39.887949327021	BCLAF1;BCLAF1;BCLAF1	cg20656477	-1.16542783184187	17.5632165914513	Non-significant	chr6:136599699	In DMR	Non-significant_In DMR
cg02557695	2.25435098647828	-1.34268143478393	13.1768639905012	4.04085341168491e-22	2.74743916291429e-18	39.8814077952771	FZD1	cg02557695	2.25435098647828	17.5610719154661	Hypermethylation	chr7:90895083	In DMR	Hypermethylation_In DMR
cg19308227	-1.59861219898396	0.572451072883356	-13.1763586891254	4.04966510625512e-22	2.74743916291429e-18	39.8792632252178	CHD5	cg19308227	-1.59861219898396	17.5610719154661	Non-significant	chr1:6206323	In DMR	Non-significant_In DMR
cg22572908	1.78866826429623	-1.41807492900018	13.1763518316508	4.04978482317597e-22	2.74743916291429e-18	39.879234120918	ARHGEF4;ARHGEF4	cg22572908	1.78866826429623	17.5610719154661	Non-significant	chr2:131722274	In DMR	Non-significant_In DMR
cg19114214	-1.27160693304707	-0.386925257761948	-13.1721722666028	4.12341778411428e-22	2.79012699225715e-18	39.8614942623176	GSTP1	cg19114214	-1.27160693304707	17.5543760294212	Non-significant	chr11:67349590	In DMR	Non-significant_In DMR
cg21029504	-1.86507115490726	1.88676937839063	-13.1613872740841	4.31970598167702e-22	2.90784051437688e-18	39.8157083152569	C22orf34	cg21029504	-1.86507115490726	17.5364294168039	Non-significant	chr22:50028390	In DMR	Non-significant_In DMR
cg15100947	-1.95861943144717	1.35762835693976	-13.1588962220858	4.36636441155023e-22	2.92826618748399e-18	39.8051309414646	ACOT7;ACOT7;ACOT7;ACOT7	cg15100947	-1.95861943144717	17.5333894472513	Non-significant	chr1:6333867	In DMR	Non-significant_In DMR
cg09664215	-2.07684603385913	1.08319586303497	-13.1584729007639	4.37434366150351e-22	2.92826618748399e-18	39.8033333816558	CD1E;CD1E;CD1E;CD1E;CD1E;CD1E	cg09664215	-2.07684603385913	17.5333894472513	Hypomethylation	chr1:158325254	In DMR	Hypomethylation_In DMR
cg03394150	4.53933860043151	-2.25734915982663	13.1583946372768	4.37582046867559e-22	2.92826618748399e-18	39.8030010470835	GSG1L	cg03394150	4.53933860043151	17.5333894472513	Hypermethylation	chr16:28074384	In DMR	Hypermethylation_In DMR
cg25734624	-1.41783703852951	1.17335370149865	-13.1561966122836	4.41750205768944e-22	2.94701397253407e-18	39.7936671474791	CNGA3;CNGA3	cg25734624	-1.41783703852951	17.5306178050459	Non-significant	chr2:99013247	In DMR	Non-significant_In DMR
cg06762332	-1.67990626334841	-0.708517383785031	-13.1555654763417	4.4295440844872e-22	2.94701397253407e-18	39.7909869239082		cg06762332	-1.67990626334841	17.5306178050459	Non-significant	chr17:59573001	In DMR	Non-significant_In DMR
cg05241571	-1.38121370534388	0.561175480872734	-13.1554457869045	4.43183147364525e-22	2.94701397253407e-18	39.7904786373706	KRTDAP	cg05241571	-1.38121370534388	17.5306178050459	Non-significant	chr19:35981224	In DMR	Non-significant_In DMR
cg11363229	-1.75235838803376	1.44955195818471	-13.1553082386437	4.43446163140596e-22	2.94701397253407e-18	39.7898945074039	TM4SF19	cg11363229	-1.75235838803376	17.5306178050459	Non-significant	chr3:196065320	In DMR	Non-significant_In DMR
cg05221057	2.23657880108074	-0.766995842415251	13.1520940609765	4.49637142699796e-22	2.98435084856864e-18	39.7762441155068		cg05221057	2.23657880108074	17.5251501213333	Hypermethylation	chr13:112711587	In DMR	Hypermethylation_In DMR
cg18129805	-1.60190289317115	0.568071888223621	-13.1448606374741	4.6388981680658e-22	3.07503206761215e-18	39.7455196651362		cg18129805	-1.60190289317115	17.5121503508758	Non-significant	chr7:1325993	In DMR	Non-significant_In DMR
cg05923687	2.31474746525602	-1.77953501689357	13.1371505193912	4.79582782379573e-22	3.17501810918616e-18	39.7127634171536		cg05923687	2.31474746525602	17.498253793302	Hypermethylation	chr1:63795711	In DMR	Hypermethylation_In DMR
cg22496559	-2.44775894176681	1.9658611191	-13.1339571928394	4.86237845298679e-22	3.21499200152216e-18	39.6991945314883	TM4SF19	cg22496559	-2.44775894176681	17.492820103206	Hypomethylation	chr3:196065318	In DMR	Hypomethylation_In DMR
cg03638937	-2.31282847071045	2.40619687830535	-13.1295260986587	4.95626721707448e-22	3.27107405648918e-18	39.6803641479287	PKP3	cg03638937	-2.31282847071045	17.48530962342	Hypomethylation	chr11:393570	In DMR	Hypomethylation_In DMR
cg14861089	3.15130940841905	-0.738181089281614	13.1293631836316	4.95975371969596e-22	3.27107405648918e-18	39.6796717785653	TLX1	cg14861089	3.15130940841905	17.48530962342	Hypermethylation	chr10:102895043	In DMR	Hypermethylation_In DMR
cg01784614	-1.48318979796777	-0.453834910646288	-13.1243184573162	5.06894481355723e-22	3.33429076647977e-18	39.658230700553	CARD6	cg01784614	-1.48318979796777	17.4769965302514	Non-significant	chr5:40841298	In DMR	Non-significant_In DMR
cg18710462	1.8303441119828	-1.47615440775034	13.12405084314	5.07480432125987e-22	3.33429076647977e-18	39.6570932014219	NR2E1	cg18710462	1.8303441119828	17.4769965302514	Non-significant	chr6:108486123	In DMR	Non-significant_In DMR
cg16558770	-2.06374898377844	0.258405657709383	-13.1224822954624	5.10928554655508e-22	3.3527180205676e-18	39.6504258849665	ZNF710	cg16558770	-2.06374898377844	17.4746029712539	Hypomethylation	chr15:90548037	In DMR	Hypomethylation_In DMR
cg14051181	-1.31862757570607	0.299849070752608	-13.1214517035332	5.13206919000532e-22	3.36343260778554e-18	39.6460450570101	ADAP1	cg14051181	-1.31862757570607	17.4732172697383	Non-significant	chr7:989228	In DMR	Non-significant_In DMR
cg18588589	1.96231311891381	-1.17756593338606	13.120439560208	5.15454449308816e-22	3.37391844906357e-18	39.6417425246979		cg18588589	1.96231311891381	17.471865418946	Non-significant	chr6:29521705	In DMR	Non-significant_In DMR
cg01273384	-1.26244691557884	-0.374747780406439	-13.114315811688	5.29265471762612e-22	3.45842419372828e-18	39.6157083568934	MIR1257	cg01273384	-1.26244691557884	17.4611217393163	Non-significant	chr20:60529758	In DMR	Non-significant_In DMR
cg02553516	1.80050156799975	-1.27781796635991	13.1078255355636	5.44309896493206e-22	3.54941522100705e-18	39.5881109889242	SIM2;SIM2	cg02553516	1.80050156799975	17.4498431926377	Non-significant	chr21:38078767	In DMR	Non-significant_In DMR
cg08544002	2.09764244554095	3.00509355721749	13.107049201503	5.46138014801404e-22	3.55244405561238e-18	39.5848095891255	EXOC2	cg08544002	2.09764244554095	17.4494727526771	Hypermethylation	chr6:625332	In DMR	Hypermethylation_In DMR
cg21987390	-1.021435769198	0.0994964457602016	-13.1060907245053	5.48403570292029e-22	3.56273287563101e-18	39.5807335165129		cg21987390	-1.021435769198	17.4482167386898	Non-significant	chr7:57836212	In DMR	Non-significant_In DMR
cg26955996	-1.58818487114067	0.0883832408050143	-13.0849722754785	6.00793366681715e-22	3.87890327728784e-18	39.4908957872644	CABP5	cg26955996	-1.58818487114067	17.4112910496508	Non-significant	chr19:48547989	In DMR	Non-significant_In DMR
cg11822659	1.99900091439136	-1.90847012211487	13.082442910456	6.07396848377184e-22	3.90219561000889e-18	39.4801322666644	DOK5	cg11822659	1.99900091439136	17.4086909639989	Non-significant	chr20:53092781	In DMR	Non-significant_In DMR
cg03369289	-1.31776102755874	0.351316072538399	-13.0768349929147	6.22299256608512e-22	3.97831373810329e-18	39.4562654403335		cg03369289	-1.31776102755874	17.4003009704941	Non-significant	chr7:152619168	In DMR	Non-significant_In DMR
cg22729543	1.45535354476733	0.585763066852975	13.0751676747629	6.26800523576198e-22	3.99728073149997e-18	39.4491687409248	ARPC1B	cg22729543	1.45535354476733	17.3982353498985	Non-significant	chr7:98991418	In DMR	Non-significant_In DMR
cg15267232	2.41962961491579	-0.621546406767081	13.0739791657359	6.30029134880703e-22	4.00317095483423e-18	39.4441098184077	GATA3;GATA3	cg15267232	2.41962961491579	17.3975958630161	Hypermethylation	chr10:8097689	In DMR	Hypermethylation_In DMR
cg10002131	-1.4665398633981	0.761232709777198	-13.0735261043383	6.31264287162366e-22	4.00613351676726e-18	39.4421813047222	BIRC8;BIRC8	cg10002131	-1.4665398633981	17.3972745805969	Non-significant	chr19:53794492	In DMR	Non-significant_In DMR
cg04023150	2.92636013948576	-1.12233196313226	13.072742780332	6.33405564394799e-22	4.00995404128813e-18	39.4388469275509	RNF220	cg04023150	2.92636013948576	17.3968606048684	Hypermethylation	chr1:44873064	In DMR	Hypermethylation_In DMR
cg08949408	2.45330166040873	-1.02032697446972	13.0722769031996	6.3468254035713e-22	4.01062062261249e-18	39.4368637920811	C1QL3	cg08949408	2.45330166040873	17.3967884173747	Hypermethylation	chr10:16562470	In DMR	Hypermethylation_In DMR
cg25133753	-1.79023774108538	-0.302052359044885	-13.0721428825391	6.35050372508983e-22	4.01062062261249e-18	39.4362932910406	WFDC11	cg25133753	-1.79023774108538	17.3967884173747	Non-significant	chr20:44299726	In DMR	Non-significant_In DMR
cg03168749	-1.66534288427556	0.814371520418138	-13.0711409701324	6.37807018907511e-22	4.02293436695181e-18	39.4320282673945	OR8B12	cg03168749	-1.66534288427556	17.3954570527639	Non-significant	chr11:124413574	In DMR	Non-significant_In DMR
cg19989498	-1.73119257086259	0.376877340429611	-13.0708737050163	6.38544400314815e-22	4.02293436695181e-18	39.4308905306364		cg19989498	-1.73119257086259	17.3954570527639	Non-significant	chr10:87336967	In DMR	Non-significant_In DMR
cg04231019	-1.49202591150401	-0.577190565244501	-13.0639257529184	6.58017698344901e-22	4.13063516956085e-18	39.4013103523574	UMOD;UMOD	cg04231019	-1.49202591150401	17.3839831615578	Non-significant	chr16:20363009	In DMR	Non-significant_In DMR
cg06485032	-1.7016193276484	-0.105693132674805	-13.0533240982652	6.88889371877904e-22	4.31403351084365e-18	39.356163685933		cg06485032	-1.7016193276484	17.3651164856781	Non-significant	chr13:22615064	In DMR	Non-significant_In DMR
cg24007169	-1.30441305409578	0.199299638441456	-13.0480259449507	7.04859491320011e-22	4.40655183457994e-18	39.3335966577581	RIMBP2	cg24007169	-1.30441305409578	17.3559011168752	Non-significant	chr12:130938161	In DMR	Non-significant_In DMR
cg19006220	-3.03150102411773	3.04205329197444	-13.0453803793051	7.12972899704954e-22	4.44348891551917e-18	39.3223268313677		cg19006220	-3.03150102411773	17.3522758988613	Hypomethylation	chr2:4050719	In DMR	Hypomethylation_In DMR
cg21239311	2.2747841625617	-1.43298274395668	13.0439522909841	7.17391542335705e-22	4.46568566571021e-18	39.3162429773509	NR2E1	cg21239311	2.2747841625617	17.3501118496596	Hypermethylation	chr6:108486007	In DMR	Hypermethylation_In DMR
cg11382945	-1.38529139968377	-0.879336867510624	-13.0361355662631	7.42070037167555e-22	4.59813574024333e-18	39.2829382930993	C20orf26;C20orf26;CRNKL1	cg11382945	-1.38529139968377	17.3374182121949	Non-significant	chr20:20037150	In DMR	Non-significant_In DMR
cg07803218	-2.41075374685054	0.966298612818705	-13.0333042084756	7.51218283360326e-22	4.64124620609519e-18	39.2708729235636	PARD6B	cg07803218	-2.41075374685054	17.333365392772	Hypomethylation	chr20:49346624	In DMR	Hypomethylation_In DMR
cg11945668	-2.24458469837037	1.73792302317916	-13.0331160983866	7.51830080620686e-22	4.64124620609519e-18	39.2700712888903		cg11945668	-2.24458469837037	17.333365392772	Hypomethylation	chr6:436905	In DMR	Hypomethylation_In DMR
cg18134312	2.7996851361421	-1.86291826475743	13.0322788930287	7.54559040782171e-22	4.65258026406554e-18	39.2665034708686	KHDRBS2	cg18134312	2.7996851361421	17.3323061258941	Hypermethylation	chr6:62996183	In DMR	Hypermethylation_In DMR
cg27317433	3.37783050140536	-3.07315939366307	13.028538172282	7.66874598182405e-22	4.72292822442499e-18	39.2505610573998	GAMT;GAMT	cg27317433	3.37783050140536	17.3257886544599	Hypermethylation	chr19:1401781	In DMR	Hypermethylation_In DMR
cg21942770	1.57008914226908	-0.967679301619619	13.0275119943034	7.70288295241163e-22	4.73835117304001e-18	39.2461873401115		cg21942770	1.57008914226908	17.3243727555884	Non-significant	chr13:28501860	In DMR	Non-significant_In DMR
cg15861357	-0.988996707602862	-0.0746055615262789	-13.0265306110326	7.73567280808115e-22	4.75291005974698e-18	39.2420044257098	CECR7	cg15861357	-0.988996707602862	17.3230404038675	Non-significant	chr22:17518499	In DMR	Non-significant_In DMR
cg26102295	-2.05073294214941	1.67671512066206	-13.0238803073245	7.82492795934511e-22	4.80208688656428e-18	39.2307075529782		cg26102295	-2.05073294214941	17.3185699863002	Hypomethylation	chr7:1423622	In DMR	Hypomethylation_In DMR
cg08720517	1.8621423287332	-1.28425050564018	13.0227335705556	7.86386748611448e-22	4.82030609091687e-18	39.2258193458046	LOC389333	cg08720517	1.8621423287332	17.3169253830526	Non-significant	chr5:138729919	In DMR	Non-significant_In DMR
cg21758962	-1.81106588166658	0.185667248235367	-13.0205715480136	7.93781403198258e-22	4.85593681147952e-18	39.2166028387386		cg21758962	-1.81106588166658	17.3137269732105	Non-significant	chr11:30929224	In DMR	Non-significant_In DMR
cg20485165	-1.32422631178098	-0.20131005436809	-13.0200301828866	7.95643934290411e-22	4.85989718054389e-18	39.2142949600163	WFDC12	cg20485165	-1.32422631178098	17.3133729188848	Non-significant	chr20:43753049	In DMR	Non-significant_In DMR
cg09248613	-1.85310485794902	0.940401428014036	-13.0156625040074	8.10832405593194e-22	4.94108515534432e-18	39.1956739395382	KCNH1;KCNH1	cg09248613	-1.85310485794902	17.306177661355	Non-significant	chr1:210861240	In DMR	Non-significant_In DMR
cg07554357	-1.87698850096488	-0.913562150551417	-13.0105803371195	8.28873146304983e-22	5.04512186454252e-18	39.1740039071317	MIR548F5;NBEA;MAB21L1	cg07554357	-1.87698850096488	17.2971283389495	Non-significant	chr13:36051749	In DMR	Non-significant_In DMR
cg07298482	-2.04494758891435	1.07341031827567	-13.008890135428	8.34962111742818e-22	5.0644345286478e-18	39.1667963080908	SUNC1;SUNC1	cg07298482	-2.04494758891435	17.2954690389113	Hypomethylation	chr7:48068728	In DMR	Hypomethylation_In DMR
cg02517294	-1.37444156145994	2.42455348185071	-13.0084422789755	8.36583047754007e-22	5.06836595174937e-18	39.1648864372239	SDHA	cg02517294	-1.37444156145994	17.2951320352472	Non-significant	chr5:242791	In DMR	Non-significant_In DMR
cg03640756	1.6319320933497	-0.964673543182262	13.0066372305545	8.43148258181006e-22	5.09628887601815e-18	39.1571886162407	PCDHGA4;PCDHGC3;PCDHGA12;PCDHGA11;PCDHGA11;PCDHGA9;PCDHGA1;PCDHGB1;PCDHGC4;PCDHGB6;PCDHGB3;PCDHGC4;PCDHGB7;PCDHGA6;PCDHGA8;PCDHGA10;PCDHGA5;PCDHGB4;PCDHGA3;PCDHGA2;PCDHGA7;PCDHGB2;PCDHGB5;PCDHGC3	cg03640756	1.6319320933497	17.2927459625987	Non-significant	chr5:140864593	In DMR	Non-significant_In DMR
cg12346967	-1.57416051767088	0.421861450467092	-13.0056742384118	8.46671974532706e-22	5.11165747770333e-18	39.1530816737115	KRTAP8-1;KRTAP8-1	cg12346967	-1.57416051767088	17.2914382551093	Non-significant	chr21:32185331	In DMR	Non-significant_In DMR
cg09147843	-2.22494049988001	1.49554680661545	-13.005004126004	8.4913274458555e-22	5.12058054955602e-18	39.1502237309326	RBL2	cg09147843	-2.22494049988001	17.290680797779	Hypomethylation	chr16:53467612	In DMR	Hypomethylation_In DMR
cg10237419	2.34737648041837	-1.76392061015254	13.0046075434102	8.50592453665082e-22	5.12345320569344e-18	39.1485323320401	COL25A1;COL25A1	cg10237419	2.34737648041837	17.2904372260041	Hypermethylation	chr4:110224235	In DMR	Hypermethylation_In DMR
cg21688264	2.81250793045789	-1.68350313132986	13.0018118466232	8.60954516859827e-22	5.17987969138283e-18	39.13660833171	SNAP91;SNAP91	cg21688264	2.81250793045789	17.2856803271226	Hypermethylation	chr6:84418724	In DMR	Hypermethylation_In DMR
cg15139588	3.3043099270815	-1.85604339943825	12.9984914449178	8.73426512050341e-22	5.24885564613462e-18	39.1224451793561	ZNF793;ZNF793	cg15139588	3.3043099270815	17.279935371021	Hypermethylation	chr19:37997867	In DMR	Hypermethylation_In DMR
cg14403130	1.79957330085409	-1.28891920821706	12.9946319099988	8.88152247938708e-22	5.31283857349871e-18	39.1059806945681	RNF220	cg14403130	1.79957330085409	17.2746733795926	Non-significant	chr1:44873057	In DMR	Non-significant_In DMR
cg17745339	-1.70598635769688	0.59971797278597	-12.9941687395066	8.89936143107864e-22	5.31740471503213e-18	39.1040047240576		cg17745339	-1.70598635769688	17.2743002836738	Non-significant	chr5:176755199	In DMR	Non-significant_In DMR
cg08487063	1.93629036647432	-1.15405025640932	12.9938550688004	8.91146288861483e-22	5.31853614651659e-18	39.1026665325123	TLX1	cg08487063	1.93629036647432	17.2742078848049	Non-significant	chr10:102894639	In DMR	Non-significant_In DMR
cg01195545	-1.68949305131056	-1.70176686309402	-12.9932305311351	8.93560696075613e-22	5.32174168618336e-18	39.100002075702		cg01195545	-1.68949305131056	17.2739462096395	Non-significant	chr7:150253908	In DMR	Non-significant_In DMR
cg09368075	-1.962820360394	-1.37128273666405	-12.985948519465	9.22202862662854e-22	5.48503894993494e-18	39.0689314721343		cg09368075	-1.962820360394	17.2608202840999	Non-significant	chr2:210011147	In DMR	Non-significant_In DMR
cg20915632	2.51175330340004	-1.870714352295	12.9826661115163	9.35413810959834e-22	5.55094108466273e-18	39.05492414279		cg20915632	2.51175330340004	17.2556333820613	Hypermethylation	chr15:28352485	In DMR	Hypermethylation_In DMR
cg23095743	2.26245470110035	-0.728472912514365	12.9774098662845	9.56966805229462e-22	5.66593460095156e-18	39.0324909817258	PITX3	cg23095743	2.26245470110035	17.2467284426306	Hypermethylation	chr10:104000831	In DMR	Hypermethylation_In DMR
cg09424682	-1.6904978937599	1.2829231794278	-12.9757256793275	9.63977900000165e-22	5.70096697379117e-18	39.0253023297044		cg09424682	-1.6904978937599	17.2440514748951	Non-significant	chr3:191670257	In DMR	Non-significant_In DMR
cg07014523	2.8437081161439	-1.90341532604769	12.9738748382056	9.71742383005962e-22	5.74037039584174e-18	39.0174019522232	ZFP64	cg07014523	2.8437081161439	17.2410600839643	Hypermethylation	chr20:50721313	In DMR	Hypermethylation_In DMR
cg06966242	-2.21729678873708	1.92505348760097	-12.9735044213744	9.73303863562719e-22	5.74308309242054e-18	39.0158207662694	AJAP1;AJAP1	cg06966242	-2.21729678873708	17.2408549001878	Hypomethylation	chr1:4832432	In DMR	Hypomethylation_In DMR
cg23276695	-1.86795391183981	0.857926803893708	-12.9670321326061	1.00099870336562e-21	5.88650001007102e-18	38.9881900720825	CNR1;CNR1;CNR1;CNR1;CNR1;CNR1	cg23276695	-1.86795391183981	17.2301428509024	Non-significant	chr6:88855716	In DMR	Non-significant_In DMR
cg17228900	3.41352024972699	-1.97754155050148	12.9660402267805	1.00531257432309e-21	5.90520326116546e-18	38.9839551073694	IRF4;IRF4	cg17228900	3.41352024972699	17.2287651490779	Hypermethylation	chr6:391764	In DMR	Hypermethylation_In DMR
cg07784084	-1.76391358411234	0.377705793290876	-12.9643521068716	1.01269738333956e-21	5.93715969768572e-18	38.9767473699315	LRRC3B	cg07784084	-1.76391358411234	17.2264212692665	Non-significant	chr3:26751141	In DMR	Non-significant_In DMR
cg09051630	-2.06030579861215	2.17215745172433	-12.9642759244496	1.0130319333355e-21	5.93715969768572e-18	38.9764220870724	FBXL7	cg09051630	-2.06030579861215	17.2264212692665	Hypomethylation	chr5:15935639	In DMR	Hypomethylation_In DMR
cg26928682	-1.15295301081033	-0.681659112458519	-12.9589596391284	1.03665480306629e-21	6.06197046735668e-18	38.9537209563179	TREML2;TREML2	cg26928682	-1.15295301081033	17.2173861837545	Non-significant	chr6:41168801	In DMR	Non-significant_In DMR
cg26810908	-1.68420745051474	0.177758905897129	-12.9560244008518	1.04993420016982e-21	6.1258728701114e-18	38.9411857134376	ZP4;LOC100130331	cg26810908	-1.68420745051474	17.2128320203244	Non-significant	chr1:238054569	In DMR	Non-significant_In DMR
cg18488157	2.45654488194013	-0.548997912734304	12.9539897734636	1.05923943086578e-21	6.17027625808345e-18	38.9324960193246		cg18488157	2.45654488194013	17.2096953911247	Hypermethylation	chr6:29521598	In DMR	Hypermethylation_In DMR
cg14900031	-1.46417463122383	0.260998090604658	-12.9536693396454	1.06071245772667e-21	6.17027625808345e-18	38.9311274327958	S100P	cg14900031	-1.46417463122383	17.2096953911247	Non-significant	chr4:6695377	In DMR	Non-significant_In DMR
cg17128256	-1.14969815425866	0.680798602101202	-12.9534892842395	1.06154107254039e-21	6.17027625808345e-18	38.9303584030784	SLC29A4;SLC29A4	cg17128256	-1.14969815425866	17.2096953911247	Non-significant	chr7:5342540	In DMR	Non-significant_In DMR
cg22968401	-1.19159556337368	-0.842509727689585	-12.9533284700138	1.06228169005416e-21	6.17027625808345e-18	38.9296715505631	PIPOX;PIPOX	cg22968401	-1.19159556337368	17.2096953911247	Non-significant	chr17:27370009	In DMR	Non-significant_In DMR
cg04417028	2.60422019172361	-2.50679548201333	12.9512728078089	1.0717948096382e-21	6.21860066497864e-18	38.9208913538089	ARHGAP20	cg04417028	2.60422019172361	17.2063073310406	Hypermethylation	chr11:110583882	In DMR	Hypermethylation_In DMR
cg19017254	1.83815825590782	1.05500452089026	12.9475171615475	1.08939697655198e-21	6.30668314732808e-18	38.9048488378684	TRPM4	cg19017254	1.83815825590782	17.2001989877515	Non-significant	chr19:49671503	In DMR	Non-significant_In DMR
cg05331340	-1.30521863638405	-0.161706106668829	-12.9456343222563	1.09833074102281e-21	6.3443036027166e-18	38.8968055188618	ASGR1	cg05331340	-1.30521863638405	17.1976160422999	Non-significant	chr17:7083064	In DMR	Non-significant_In DMR
cg26251325	2.15376514512443	-1.43806710750185	12.9446978738223	1.10280144693728e-21	6.35729474511582e-18	38.8928049382565		cg26251325	2.15376514512443	17.1967276527807	Hypermethylation	chr5:54518745	In DMR	Hypermethylation_In DMR
cg00374672	-1.53202945891469	-0.657489340610851	-12.9446521746754	1.10302008755956e-21	6.35729474511582e-18	38.8926097052634	SLC12A9	cg00374672	-1.53202945891469	17.1967276527807	Non-significant	chr7:100463416	In DMR	Non-significant_In DMR
cg20785459	-2.17941220501834	1.07574481640532	-12.9427444547039	1.11218630250218e-21	6.40304153408476e-18	38.8844594426503	HBBP1	cg20785459	-2.17941220501834	17.1936136810643	Hypomethylation	chr11:5265155	In DMR	Hypomethylation_In DMR
cg06007282	1.60898587323909	-0.750465409989135	12.9413245627925	1.11905831662985e-21	6.4215944907297e-18	38.8783930229069		cg06007282	1.60898587323909	17.1923571226248	Non-significant	chr2:45231467	In DMR	Non-significant_In DMR
cg03603951	2.92089022552384	-1.98109230942985	12.9373879744584	1.13833492353923e-21	6.52474484346822e-18	38.8615728804137	KCNK12	cg03603951	2.92089022552384	17.1854364671683	Hypermethylation	chr2:47797488	In DMR	Hypermethylation_In DMR
cg23556923	1.28809330196103	-0.78620834451673	12.9348692335607	1.15084356310739e-21	6.58196050605063e-18	38.8508099058106	LOC146880;LOC146880	cg23556923	1.28809330196103	17.181644727945	Non-significant	chr17:62774590	In DMR	Non-significant_In DMR
cg02436141	-1.9403574912868	1.32983785477985	-12.9317158220147	1.16669927269827e-21	6.66532675708625e-18	38.8373338170362	CNR1;CNR1;CNR1;CNR1;CNR1;CNR1	cg02436141	-1.9403574912868	17.1761785551292	Non-significant	chr6:88854153	In DMR	Non-significant_In DMR
cg14055212	-1.04225952586375	-0.473586828792225	-12.9289079446615	1.1810025042271e-21	6.71757773750656e-18	38.8253333686786	LHFPL3	cg14055212	-1.04225952586375	17.1727872991003	Non-significant	chr7:104445585	In DMR	Non-significant_In DMR
cg14986671	-1.62933972859674	1.80612728340444	-12.9274774343923	1.18835718015153e-21	6.75204013234786e-18	38.8192192199778	EBF3	cg14986671	-1.62933972859674	17.1705649850427	Non-significant	chr10:131667008	In DMR	Non-significant_In DMR
cg01121978	-2.22323877030474	1.83755745638819	-12.9228593347026	1.21241619378437e-21	6.86627600977111e-18	38.7994793197249	SLC29A4;SLC29A4	cg01121978	-2.22323877030474	17.1632787428399	Hypomethylation	chr7:5342326	In DMR	Hypomethylation_In DMR
cg24452765	-1.49460787976097	0.324453960926113	-12.9222587822153	1.21558070664861e-21	6.87392079880674e-18	38.796912093046		cg24452765	-1.49460787976097	17.1627954761033	Non-significant	chr15:93977844	In DMR	Non-significant_In DMR
cg08124910	3.117970600066	-3.32527202355656	12.9169294410132	1.24402942216134e-21	7.01481200721938e-18	38.7741284765502	LOC100133991;LOC100133991;C17orf46	cg08124910	3.117970600066	17.1539839633129	Hypermethylation	chr17:43339515	In DMR	Hypermethylation_In DMR
cg12210736	2.33241052612706	-2.00855055428367	12.9162520202858	1.24769324743542e-21	7.02786560787717e-18	38.7712321737827	COL25A1;COL25A1	cg12210736	2.33241052612706	17.1531765520025	Hypermethylation	chr4:110224288	In DMR	Hypermethylation_In DMR
cg07954691	-1.62825716461166	-1.96763814263951	-12.9129292399698	1.26582232172724e-21	7.12228124651454e-18	38.7570248819707		cg07954691	-1.62825716461166	17.1473808807885	Non-significant	chr20:39126768	In DMR	Non-significant_In DMR
cg07304692	2.20700504130552	-1.72143688581704	12.9121338489109	1.27020114316415e-21	7.13920941240448e-18	38.753623814262	LONRF2;LONRF2	cg07304692	2.20700504130552	17.1463498788177	Hypermethylation	chr2:100939045	In DMR	Hypermethylation_In DMR
cg16973527	-2.51019565011917	-1.62030972530393	-12.9118217189066	1.27192365572841e-21	7.14118730760848e-18	38.7522891353849		cg16973527	-2.51019565011917	17.1462295755803	Hypomethylation	chr15:70767570	In DMR	Hypomethylation_In DMR
cg11859398	-2.07455091068981	-0.628059251325552	-12.9111830535625	1.27545550551223e-21	7.14561676418065e-18	38.7495581437661	SDK1	cg11859398	-2.07455091068981	17.1459602797183	Hypomethylation	chr7:3411503	In DMR	Hypomethylation_In DMR
cg06738887	-1.75702526717586	-0.805436222104176	-12.9106287374288	1.27852889772356e-21	7.1551414478867e-18	38.7471877977523	ANXA2;ANXA2;ANXA2;ANXA2	cg06738887	-1.75702526717586	17.1453817763795	Non-significant	chr15:60688010	In DMR	Non-significant_In DMR
cg13823234	-1.56014415536378	0.748541780758372	-12.9097533487097	1.28339765106492e-21	7.17468244594894e-18	38.7434444186175		cg13823234	-1.56014415536378	17.1441973162001	Non-significant	chr9:93800582	In DMR	Non-significant_In DMR
cg14409559	3.23730431231321	-1.25308178113586	12.9092565596337	1.28616899443992e-21	7.18246880100788e-18	38.7413199848285	MSC	cg14409559	3.23730431231321	17.1437262518072	Hypermethylation	chr8:72756341	In DMR	Hypermethylation_In DMR
cg00888818	-1.56954202029521	0.21992421359877	-12.9079522347631	1.29347387572981e-21	7.20886255648009e-18	38.7357421220939	FGF14	cg00888818	-1.56954202029521	17.1421332546167	Non-significant	chr13:103019936	In DMR	Non-significant_In DMR
cg15075241	-1.74755228264226	0.528037959981243	-12.9035175663709	1.3186239453215e-21	7.33227463129226e-18	38.7167760293378	SNORA80B;ODC1	cg15075241	-1.74755228264226	17.1347612768493	Non-significant	chr2:10587052	In DMR	Non-significant_In DMR
cg18711921	-0.941012490969623	0.912661094032341	-12.9014980756134	1.33023944352148e-21	7.38897741037453e-18	38.7081383402099	LHFPL3	cg18711921	-0.941012490969623	17.1314156611669	Non-significant	chr7:104308799	In DMR	Non-significant_In DMR
cg20373635	-1.62158832304646	-0.00247046492435453	-12.9007839272987	1.33437160062509e-21	7.40403655237979e-18	38.7050836960891		cg20373635	-1.62158832304646	17.1305314458811	Non-significant	chr10:3466795	In DMR	Non-significant_In DMR
cg23949611	-1.56411495700481	0.00686151890486181	-12.8991996244552	1.34358475073464e-21	7.43931243859822e-18	38.6983069021355	APOB	cg23949611	-1.56411495700481	17.1284672012715	Non-significant	chr2:21255320	In DMR	Non-significant_In DMR
cg04244970	-1.8065310758889	0.204625860833174	-12.8987484240237	1.34622029340522e-21	7.44599235964101e-18	38.6963768551931	SLAMF7	cg04244970	-1.8065310758889	17.1280774137485	Non-significant	chr1:160708987	In DMR	Non-significant_In DMR
cg14037665	2.53187859343671	-2.25749306619212	12.895747160417	1.3638840779195e-21	7.53569170778114e-18	38.6835380874575	PXDN	cg14037665	2.53187859343671	17.1228768772465	Hypermethylation	chr2:1748617	In DMR	Hypermethylation_In DMR
cg24554839	-1.83329911623172	0.779115400171905	-12.8941790692004	1.37320555426952e-21	7.57915716917452e-18	38.6768297007336	MIR921;FAM78B	cg24554839	-1.83329911623172	17.1203790868651	Non-significant	chr1:166124903	In DMR	Non-significant_In DMR
cg15619177	-1.51223763557392	0.39470463479901	-12.8936818918394	1.37617437417571e-21	7.58750541656686e-18	38.674702685643		cg15619177	-1.51223763557392	17.1199009858825	Non-significant	chr11:133449129	In DMR	Non-significant_In DMR
cg05033952	-1.71260168621294	0.969694891679695	-12.8903525314416	1.39622225761692e-21	7.67969100040143e-18	38.660458320024		cg05033952	-1.71260168621294	17.1146562538644	Non-significant	chr16:34255535	In DMR	Non-significant_In DMR
cg24527881	-1.56241862384602	-1.06744075273367	-12.8894721722015	1.40157232627776e-21	7.68686519059558e-18	38.6566915629533	C1orf228	cg24527881	-1.56241862384602	17.1142507353603	Non-significant	chr1:45187630	In DMR	Non-significant_In DMR
cg21778987	-2.35697748307716	-1.5753751062219	-12.8884169003494	1.40801255083883e-21	7.71406626486823e-18	38.6521762931337	MAP3K5	cg21778987	-2.35697748307716	17.1127166348059	Hypomethylation	chr6:136915367	In DMR	Hypomethylation_In DMR
cg02671880	2.10985489100102	-0.930443399928768	12.8864676784696	1.4199868616788e-21	7.76981276069454e-18	38.643835665365		cg02671880	2.10985489100102	17.1095894468332	Hypermethylation	chr13:95355117	In DMR	Hypermethylation_In DMR
cg02561693	-1.33433063849755	0.17968387652865	-12.8862759461405	1.42117021764074e-21	7.76981276069454e-18	38.6430152274698		cg02561693	-1.33433063849755	17.1095894468332	Non-significant	chr2:4931074	In DMR	Non-significant_In DMR
cg25164624	2.78800641316356	-0.756670578682778	12.8835644940517	1.43801169623023e-21	7.83721718729343e-18	38.6314122408674	GFRA4;GFRA4	cg25164624	2.78800641316356	17.1058381177675	Hypermethylation	chr20:3641641	In DMR	Hypermethylation_In DMR
cg15713389	-1.76530069183303	0.993555515043509	-12.8788862300551	1.46754301181644e-21	7.9814663264538e-18	38.611390718773		cg15713389	-1.76530069183303	17.09791731429	Non-significant	chr5:5568588	In DMR	Non-significant_In DMR
cg05791136	2.67296699732679	-1.76431022525094	12.8723981635076	1.50951130996589e-21	8.1926140196454e-18	38.5836195039933	COL25A1;COL25A1	cg05791136	2.67296699732679	17.0865775056663	Hypermethylation	chr4:110223969	In DMR	Hypermethylation_In DMR
cg21336434	-1.96506368542064	0.528390116373712	-12.8701279414067	1.52447978150348e-21	8.25665147721626e-18	38.5739009731179	HPVC1	cg21336434	-1.96506368542064	17.0831960470883	Non-significant	chr7:54271282	In DMR	Non-significant_In DMR
cg15693572	-1.72424795533788	-0.203320560341657	-12.8692583366506	1.53025290625274e-21	8.27931262800092e-18	38.5701781443656		cg15693572	-1.72424795533788	17.0820057180772	Non-significant	chr3:22412385	In DMR	Non-significant_In DMR
cg04991805	2.00635689807688	-1.33996307976642	12.8661455303353	1.55109906108143e-21	8.36603668457538e-18	38.5568513040419	CRTAC1	cg04991805	2.00635689807688	17.0774802353956	Hypermethylation	chr10:99790910	In DMR	Hypermethylation_In DMR
cg17590805	-1.60166073502916	1.16155162712329	-12.8653575507096	1.55642124748522e-21	8.38606130506068e-18	38.5534775491276	FLI1;FLI1	cg17590805	-1.60166073502916	17.0764419670753	Non-significant	chr11:128680490	In DMR	Non-significant_In DMR
cg07167946	1.7489526153288	-1.63068668129724	12.8626389397073	1.57492478301311e-21	8.47584341880591e-18	38.5418371818537	IRX4	cg07167946	1.7489526153288	17.0718170749646	Non-significant	chr5:1878205	In DMR	Non-significant_In DMR
cg21732056	-1.67256982072714	0.72922834649547	-12.8624326265196	1.57633800369488e-21	8.47584341880591e-18	38.5409537680613	OR5P2	cg21732056	-1.67256982072714	17.0718170749646	Non-significant	chr11:7819812	In DMR	Non-significant_In DMR
cg13950362	-1.10848589507317	-0.0133584730422391	-12.8584836417533	1.60363535334634e-21	8.58210612354058e-18	38.5240436125046	DEFB123	cg13950362	-1.10848589507317	17.0664061194254	Non-significant	chr20:30028062	In DMR	Non-significant_In DMR
cg13605674	-1.50058493793363	0.703550782665345	-12.8583830940187	1.60433656358512e-21	8.58210612354058e-18	38.5236130276472	TM4SF19	cg13605674	-1.50058493793363	17.0664061194254	Non-significant	chr3:196065328	In DMR	Non-significant_In DMR
cg15076869	-1.39759496284585	-0.558985879504981	-12.848930655236	1.6716536693253e-21	8.90563327236859e-18	38.4831286310252	MAP2K2	cg15076869	-1.39759496284585	17.0503351927738	Non-significant	chr19:4104918	In DMR	Non-significant_In DMR
cg11220565	1.75413168641102	-0.267981009192488	12.8457518122964	1.69492511239073e-21	9.01118269372541e-18	38.4695114053655		cg11220565	1.75413168641102	17.0452182052861	Non-significant	chr20:47934802	In DMR	Non-significant_In DMR
cg09231843	-2.00749724747678	0.018652049007432	-12.8441380242357	1.70686366967711e-21	9.05617284642708e-18	38.4625979559116	TGM5;TGM5	cg09231843	-2.00749724747678	17.0430552971173	Hypomethylation	chr15:43532097	In DMR	Hypomethylation_In DMR
cg21018997	-1.51603832687581	-0.00927566477025512	-12.8382708396873	1.75098562917634e-21	9.27138977255145e-18	38.4374604104864		cg21018997	-1.51603832687581	17.032855160644	Non-significant	chr17:59572908	In DMR	Non-significant_In DMR
cg12635314	-1.39490752246116	0.679406873177963	-12.8379125000173	1.75371727342023e-21	9.27642644272405e-18	38.4359249971854		cg12635314	-1.39490752246116	17.032619294805	Non-significant	chr10:2815004	In DMR	Non-significant_In DMR
cg27132471	-2.18696164356003	-0.959480854573072	-12.8352120214334	1.77444155441792e-21	9.36977837939232e-18	38.4243535024696	SLCO3A1;SLCO3A1	cg27132471	-2.18696164356003	17.0282706812302	Hypomethylation	chr15:92613280	In DMR	Hypomethylation_In DMR
cg03929977	2.06728002812609	-1.72900443595994	12.8351445844275	1.77496222746452e-21	9.36977837939232e-18	38.4240645252723	KCNA1	cg03929977	2.06728002812609	17.0282706812302	Hypermethylation	chr12:5019017	In DMR	Hypermethylation_In DMR
cg00228984	-1.35627447081443	-0.257724409384828	-12.8342826590288	1.7816306028134e-21	9.38596063359425e-18	38.4203710045843	SIRPB2;SIRPB2	cg00228984	-1.35627447081443	17.0275212716288	Non-significant	chr20:1471884	In DMR	Non-significant_In DMR
cg23774016	-1.39599801594508	0.0090546810683647	-12.8269172771689	1.83965146041449e-21	9.67206599427902e-18	38.3888053096542	OR10J3	cg23774016	-1.39599801594508	17.0144807488663	Non-significant	chr1:159284082	In DMR	Non-significant_In DMR
cg21811143	1.9583809827657	-1.8429564663002	12.8253083791712	1.85257644814517e-21	9.72040244775321e-18	38.381909229942	EN1	cg21811143	1.9583809827657	17.0123157538782	Non-significant	chr2:119599748	In DMR	Non-significant_In DMR
cg02081701	2.45035909681129	-1.18631705037265	12.8240079469696	1.86309012898211e-21	9.76573278074232e-18	38.3763350771403	NXPH2	cg02081701	2.45035909681129	17.0102951634675	Hypermethylation	chr2:139537197	In DMR	Hypermethylation_In DMR
cg16172099	-1.87162847915279	-0.516828888996789	-12.8232504372814	1.86924205809791e-21	9.78813204392954e-18	38.3730880071692		cg16172099	-1.87162847915279	17.0093001805582	Non-significant	chr8:103750821	In DMR	Non-significant_In DMR
cg01748263	-1.97933619245171	0.867030044286656	-12.8223097231658	1.87691029300371e-21	9.8184183671306e-18	38.3690555360469	ATP13A5	cg01748263	-1.97933619245171	17.0079584663627	Non-significant	chr3:193097361	In DMR	Non-significant_In DMR
cg21112099	-1.26246940409388	-1.07856968559597	-12.8205931777442	1.89098437586637e-21	9.85746368351503e-18	38.3616971124656	COL12A1;COL12A1	cg21112099	-1.26246940409388	17.0062348142627	Non-significant	chr6:75912633	In DMR	Non-significant_In DMR
cg03109316	-1.97131166364181	1.19183031088182	-12.8204768425928	1.89194204913346e-21	9.85746368351503e-18	38.361198398655	ZNF80	cg03109316	-1.97131166364181	17.0062348142627	Non-significant	chr3:113957903	In DMR	Non-significant_In DMR
cg15123519	-1.3079003676492	-0.408315169368234	-12.8182701262668	1.91020047463217e-21	9.94265172902595e-18	38.3517381876906	LCT	cg15123519	-1.3079003676492	17.0024977727759	Non-significant	chr2:136567270	In DMR	Non-significant_In DMR
cg14832904	1.32843952130426	-0.0355667424499872	12.8157643671066	1.93114822415627e-21	1.0021650487631e-17	38.3409952814403	GPR75;LOC100302652;GPR75	cg14832904	1.32843952130426	16.9990607476662	Non-significant	chr2:54087028	In DMR	Non-significant_In DMR
cg14944647	2.54309669036512	-1.41572436500498	12.8154328963494	1.9339365206369e-21	1.00261341004684e-17	38.3395741160535	MIR129-2	cg14944647	2.54309669036512	16.9988664909554	Hypermethylation	chr11:43602857	In DMR	Hypermethylation_In DMR
cg09849405	2.72947820641222	-1.22831543685005	12.8124268264578	1.95940890570978e-21	1.01380157861867e-17	38.3266851405212	CMTM1;CMTM1;CMTM2;CMTM1;CMTM1;CMTM1;CMTM1;CMTM1;CMTM1	cg09849405	2.72947820641222	16.9940470368601	Hypermethylation	chr16:66612955	In DMR	Hypermethylation_In DMR
cg11639651	-1.9423111877837	1.05952446637074	-12.8059778175619	2.01520020958187e-21	1.03751657414454e-17	38.2990304551308	HKDC1	cg11639651	-1.9423111877837	16.9840049567826	Non-significant	chr10:70979811	In DMR	Non-significant_In DMR
cg04097334	-1.78582917931188	-1.31832619523888	-12.803551200712	2.03660464817478e-21	1.04543742825432e-17	38.2886233512573	DIRC1	cg04097334	-1.78582917931188	16.9807019555551	Non-significant	chr2:189599665	In DMR	Non-significant_In DMR
cg01883662	-1.6447259671656	0.100600898798211	-12.8028271790923	2.04303521236125e-21	1.04770616641518e-17	38.2855180839033	TM4SF19	cg01883662	-1.6447259671656	16.9797604999832	Non-significant	chr3:196065289	In DMR	Non-significant_In DMR
cg00981928	-1.18477296333592	-0.693556712627593	-12.7992256199007	2.07532810815606e-21	1.06275374069378e-17	38.2700703848825	DKFZp434L192	cg00981928	-1.18477296333592	16.9735673577231	Non-significant	chr7:56563152	In DMR	Non-significant_In DMR
cg04158612	-2.19596391962771	1.39517463675085	-12.7991006745049	2.07645758425014e-21	1.06275374069378e-17	38.2695344454597		cg04158612	-2.19596391962771	16.9735673577231	Hypomethylation	chr16:1157349	In DMR	Hypomethylation_In DMR
cg07409471	-2.34123522822034	1.18238424560593	-12.7986130807059	2.08087123269149e-21	1.06334892591171e-17	38.2674429483452	TBCD	cg07409471	-2.34123522822034	16.9733242032727	Hypomethylation	chr17:80833638	In DMR	Hypomethylation_In DMR
cg17892556	2.87129288278062	-1.7244151294568	12.7984756666696	2.08211679411749e-21	1.06334892591171e-17	38.2668535160656	ZNF625;ZNF625	cg17892556	2.87129288278062	16.9733242032727	Hypermethylation	chr19:12267464	In DMR	Hypermethylation_In DMR
cg04911669	-1.53274500781318	0.255846665470152	-12.7982963679652	2.08374313844118e-21	1.06334892591171e-17	38.2660844177549	KCNQ5;KCNQ5;KCNQ5;KCNQ5;KCNQ5	cg04911669	-1.53274500781318	16.9733242032727	Non-significant	chr6:73697178	In DMR	Non-significant_In DMR
cg05054531	-1.83770543409249	0.647067478599802	-12.7958489025501	2.1060712954666e-21	1.07369153528308e-17	38.2555856841663		cg05054531	-1.83770543409249	16.9691204707465	Non-significant	chr12:132929737	In DMR	Non-significant_In DMR
cg01556466	-1.50040987647769	-0.20099022993123	-12.7924116005616	2.13783671685571e-21	1.08775711110484e-17	38.2408397230879	ADCYAP1R1	cg01556466	-1.50040987647769	16.9634680688686	Non-significant	chr7:31146260	In DMR	Non-significant_In DMR
cg12621171	2.53751724140191	-2.15238792633758	12.7917897733588	2.14363453549042e-21	1.08964300666885e-17	38.2381719476194	MEF2C	cg12621171	2.53751724140191	16.9627157641039	Hypermethylation	chr5:88185768	In DMR	Hypermethylation_In DMR
cg16886987	2.2857229237092	-1.34537600542699	12.7910821314409	2.15025172293387e-21	1.09194131807765e-17	38.2351359528347	DSCR6	cg16886987	2.2857229237092	16.9618007003857	Hypermethylation	chr21:38378634	In DMR	Hypermethylation_In DMR
cg10146186	-1.44006329044478	0.462113557577608	-12.7867255806468	2.19144512870281e-21	1.10961567247632e-17	38.2164437542854	FAM163A	cg10146186	-1.44006329044478	16.9548274178126	Non-significant	chr1:179781957	In DMR	Non-significant_In DMR
cg16677191	-1.76000897876974	-0.953767592152929	-12.7860756743543	2.19765801086058e-21	1.11168115040178e-17	38.2136550778488	GLRX;GLRX	cg16677191	-1.76000897876974	16.9540197581475	Non-significant	chr5:95159423	In DMR	Non-significant_In DMR
cg10293925	3.09028535017988	-1.51963988069576	12.7813489826817	2.24337986118474e-21	1.13112773495799e-17	38.1933718705664	AMPH;AMPH;AMPH;AMPH	cg10293925	3.09028535017988	16.9464883486952	Hypermethylation	chr7:38670985	In DMR	Hypermethylation_In DMR
cg22289831	2.20431362844488	-1.89239814435057	12.779699279223	2.25956192526999e-21	1.13637546557804e-17	38.1862920354635	SIM2;SIM2	cg22289831	2.20431362844488	16.9444781512947	Hypermethylation	chr21:38076709	In DMR	Hypermethylation_In DMR
cg09766710	-1.57118735784743	0.112294228405761	-12.7741749654125	2.31461025326681e-21	1.16069918938774e-17	38.1625816715221	OR2G3	cg09766710	-1.57118735784743	16.9352803188627	Non-significant	chr1:247767976	In DMR	Non-significant_In DMR
cg16586394	-2.04288708509044	1.32598233218231	-12.7724556442709	2.33201661819307e-21	1.16830344602991e-17	38.1552016113937	NR3C1;NR3C1;NR3C1;NR3C1;NR3C1;NR3C1;NR3C1	cg16586394	-2.04288708509044	16.9324443423088	Hypomethylation	chr5:142757011	In DMR	Hypomethylation_In DMR
cg06834177	-3.2967401646393	2.0736219318545	-12.7709597860554	2.34726774256985e-21	1.17288214802134e-17	38.1487804673244	ACOT7;ACOT7;ACOT7;ACOT7	cg06834177	-3.2967401646393	16.9307456238907	Hypomethylation	chr1:6333843	In DMR	Hypomethylation_In DMR
cg26122980	3.27992593368916	-1.16514603655336	12.7704299134246	2.35269412800172e-21	1.17288214802134e-17	38.1465058649173	AMPH;AMPH;AMPH;AMPH	cg26122980	3.27992593368916	16.9307456238907	Hypermethylation	chr7:38671001	In DMR	Hypermethylation_In DMR
cg09621603	-1.90729246682803	0.725266964733297	-12.770395480532	2.35304718901384e-21	1.17288214802134e-17	38.1463580525192	C10orf90	cg09621603	-1.90729246682803	16.9307456238907	Non-significant	chr10:128210076	In DMR	Non-significant_In DMR
cg02444118	-1.93496461265236	0.511994384048059	-12.7696932008423	2.36025972293498e-21	1.17454718877662e-17	38.1433432988234		cg02444118	-1.93496461265236	16.9301295302584	Non-significant	chr13:107354903	In DMR	Non-significant_In DMR
cg13793580	-1.85963437768386	0.300724489606375	-12.7690871735906	2.36650160220903e-21	1.17652964958527e-17	38.1407416921071	LRRIQ4	cg13793580	-1.85963437768386	16.9293971237459	Non-significant	chr3:169540297	In DMR	Non-significant_In DMR
cg00573887	-1.62482465385412	0.68527379493471	-12.7681112405851	2.37658831044093e-21	1.18041800317024e-17	38.1365520311111		cg00573887	-1.62482465385412	16.9279641754701	Non-significant	chr8:35979033	In DMR	Non-significant_In DMR
cg23097402	1.99030962387727	-0.476426175607946	12.7676449165692	2.38142323879609e-21	1.18169294940503e-17	38.1345500719349	DMRTA2	cg23097402	1.99030962387727	16.9274953556903	Non-significant	chr1:50883394	In DMR	Non-significant_In DMR
cg06786372	1.97198014126286	0.0651042140901018	12.7637373065598	2.4223288595517e-21	1.20084718243161e-17	38.117773447116	HOXA2	cg06786372	1.97198014126286	16.920512256585	Non-significant	chr7:27141388	In DMR	Non-significant_In DMR
cg04565740	-1.07868054321139	-0.522471474163588	-12.7617593442792	2.44330326146658e-21	1.21009367503956e-17	38.1092807373081		cg04565740	-1.07868054321139	16.9171810090405	Non-significant	chr10:59865619	In DMR	Non-significant_In DMR
cg15898536	-1.31167628078136	-0.0101849300969899	-12.757314419167	2.49110651059831e-21	1.22909580004278e-17	38.090194039537		cg15898536	-1.31167628078136	16.9104142653573	Non-significant	chr5:1753301	In DMR	Non-significant_In DMR
cg23839180	-2.14471792291798	0.00872717409738804	-12.7570395223031	2.49409361478846e-21	1.229405408215e-17	38.0890135446794	FAM49A	cg23839180	-2.14471792291798	16.9103048807281	Hypomethylation	chr2:16805111	In DMR	Hypomethylation_In DMR
cg04350913	2.28714219798447	-1.40769538556662	12.7551483862279	2.51474110695384e-21	1.23724206440989e-17	38.0808921629516	FGF12;FGF12;FGF12	cg04350913	2.28714219798447	16.9075453230444	Hypermethylation	chr3:192126584	In DMR	Hypermethylation_In DMR
cg24588375	3.35588513874231	-3.16352251967969	12.7459290910386	2.61788704679244e-21	1.28556155537577e-17	38.0412944005785	ZNF793	cg24588375	3.35588513874231	16.8909071235952	Hypermethylation	chr19:37997791	In DMR	Hypermethylation_In DMR
cg05384697	-1.96730800236111	0.312422663308459	-12.7423204917987	2.65940985986254e-21	1.30472238591954e-17	38.0257924098571	TMEM132D	cg05384697	-1.96730800236111	16.8844818860952	Non-significant	chr12:130334009	In DMR	Non-significant_In DMR
cg02137956	-1.26766087988417	-0.0277297881377909	-12.7410733036338	2.67391432953275e-21	1.31060427485165e-17	38.0204343259436		cg02137956	-1.26766087988417	16.8825284198215	Non-significant	chr7:157092982	In DMR	Non-significant_In DMR
cg14011368	-1.66329386401967	0.76558527097806	-12.740733706917	2.67787751624754e-21	1.31131321220894e-17	38.0189753424023		cg14011368	-1.66329386401967	16.8822935630105	Non-significant	chr14:96341538	In DMR	Non-significant_In DMR
cg25425089	-1.50449676567954	1.00892839700398	-12.7386717120472	2.70206875237424e-21	1.32070108525989e-17	38.0101162611604		cg25425089	-1.50449676567954	16.8791954652862	Non-significant	chr10:131214209	In DMR	Non-significant_In DMR
cg11804538	-1.93081854738533	1.34882556742419	-12.7386674948288	2.70211845319949e-21	1.32070108525989e-17	38.0100981419444	PEG3;PEG3;ZIM2;PEG3;PEG3;PEG3;PEG3;ZIM2;ZIM2	cg11804538	-1.93081854738533	16.8791954652862	Non-significant	chr19:57336314	In DMR	Non-significant_In DMR
cg03033182	-1.42950170661115	0.321012388135372	-12.7380653934743	2.7092237938685e-21	1.321503669454e-17	38.0075112010788	SCOC	cg03033182	-1.42950170661115	16.8789316266137	Non-significant	chr4:141177619	In DMR	Non-significant_In DMR
cg26073844	-1.78266406135058	0.675108304958335	-12.7378838716477	2.71136960073841e-21	1.321503669454e-17	38.0067312804983	GSDMC;GSDMC	cg26073844	-1.78266406135058	16.8789316266137	Non-significant	chr8:130799093	In DMR	Non-significant_In DMR
cg07803375	2.05170167284078	0.342979167464885	12.7374033914191	2.71705771213893e-21	1.32303837631552e-17	38.0046668467019	HEATR2	cg07803375	2.05170167284078	16.8784275583973	Hypermethylation	chr7:811206	In DMR	Hypermethylation_In DMR
cg18486644	-1.41999466706326	1.21395598224147	-12.7360202377902	2.7334991271786e-21	1.32947073528276e-17	37.9987238311154		cg18486644	-1.41999466706326	16.8763212180504	Non-significant	chr6:68598858	In DMR	Non-significant_In DMR
cg00613562	-1.93878064910335	-1.70912660606627	-12.7358633094657	2.73537082967864e-21	1.32947073528276e-17	37.9980495408588	SULF1;SULF1;SULF1;SULF1	cg00613562	-1.93878064910335	16.8763212180504	Non-significant	chr8:70378994	In DMR	Non-significant_In DMR
cg09553753	-1.89662187748306	1.3825963175616	-12.7355063350976	2.73963330815413e-21	1.33030147241626e-17	37.9965156812356		cg09553753	-1.89662187748306	16.8760499282282	Non-significant	chr8:143055450	In DMR	Non-significant_In DMR
cg26423322	-1.75235336096448	0.104569841071205	-12.7326192547102	2.77435316518947e-21	1.34590627855861e-17	37.9841098286188		cg26423322	-1.75235336096448	16.8709851809159	Non-significant	chr2:33905480	In DMR	Non-significant_In DMR
cg11315153	2.43270391581097	-2.1335464496137	12.7306702710412	2.79804146051035e-21	1.35487500275332e-17	37.9757344491094	KHDRBS2	cg11315153	2.43270391581097	16.8681007698217	Hypermethylation	chr6:62996299	In DMR	Hypermethylation_In DMR
cg07179329	-1.96091695248554	1.09919548649664	-12.7254661496001	2.86229509415942e-21	1.38085477727241e-17	37.9533685720419	CDH13	cg07179329	-1.96091695248554	16.859851993214	Non-significant	chr16:83171992	In DMR	Non-significant_In DMR
cg08247376	2.47220795956059	-1.86481715029664	12.7227399685165	2.89654472703314e-21	1.39479484737537e-17	37.9416509363374	C17orf46;LOC100133991;LOC100133991	cg08247376	2.47220795956059	16.8554896656555	Hypermethylation	chr17:43339358	In DMR	Hypermethylation_In DMR
cg26529044	-1.48659319113665	-1.35843949333879	-12.7197596452045	2.93445911575911e-21	1.40914499021273e-17	37.9288399573824	C13orf30	cg26529044	-1.48659319113665	16.85104431902	Non-significant	chr13:43354767	In DMR	Non-significant_In DMR
cg07959956	-1.61236009141876	0.123764962452508	-12.7183669143024	2.95234760804448e-21	1.41642968709728e-17	37.9228529206162	ERC2	cg07959956	-1.61236009141876	16.8488049793953	Non-significant	chr3:56499987	In DMR	Non-significant_In DMR
cg26673980	-1.3281911077005	-0.521122943414842	-12.716590751008	2.97532022616006e-21	1.42482712803127e-17	37.9152172659814	PRKAG2;PRKAG2	cg26673980	-1.3281911077005	16.8462378247056	Non-significant	chr7:151493820	In DMR	Non-significant_In DMR
cg19815325	-1.64049776913408	0.458921072912748	-12.7150494598124	2.99540072120869e-21	1.43312610300513e-17	37.9085910188797	UST	cg19815325	-1.64049776913408	16.8437155936712	Non-significant	chr6:149357256	In DMR	Non-significant_In DMR
cg20168964	-1.67742769279582	-0.469314750388416	-12.7137670781753	3.01221191454462e-21	1.43852736375182e-17	37.9030776525264	TMEM132D	cg20168964	-1.67742769279582	16.84208187252	Non-significant	chr12:130333393	In DMR	Non-significant_In DMR
cg19931348	-1.91460410031507	-0.350971286068757	-12.7119185035858	3.0366126932483e-21	1.44885232075765e-17	37.8951297052573	PI3	cg19931348	-1.91460410031507	16.8389758792276	Non-significant	chr20:43803224	In DMR	Non-significant_In DMR
cg17520027	1.4005536298717	-0.04326629102615	12.7097829978452	3.06504853980406e-21	1.46064540678195e-17	37.8859476014858	NR5A2;NR5A2	cg17520027	1.4005536298717	16.8354552026619	Non-significant	chr1:200010708	In DMR	Non-significant_In DMR
cg07144328	-1.52578191584583	0.180237274722044	-12.6988434347502	3.21497300998412e-21	1.52696140400396e-17	37.8389020725986		cg07144328	-1.52578191584583	16.81617194018	Non-significant	chr5:1854953	In DMR	Non-significant_In DMR
cg04574507	-1.82701586164117	0.958803528162161	-12.6961948846778	3.25236678054479e-21	1.54331484097159e-17	37.8275099028637	CD1B	cg04574507	-1.82701586164117	16.8115454674893	Non-significant	chr1:158301038	In DMR	Non-significant_In DMR
cg08611810	1.24406265905263	1.01549475522424	12.6955102302746	3.26210409430266e-21	1.54512096836072e-17	37.8245648760922	LOC100302652;GPR75	cg08611810	1.24406265905263	16.811037513757	Non-significant	chr2:54087178	In DMR	Non-significant_In DMR
cg04744713	-1.75100131483776	-0.347626269076391	-12.6946846932306	3.27388407995005e-21	1.54788631140844e-17	37.8210137730205	FLJ43860	cg04744713	-1.75100131483776	16.8102609403851	Non-significant	chr8:142517440	In DMR	Non-significant_In DMR
cg12756396	1.53208931655687	-0.541299247294053	12.6911395752634	3.32495947969392e-21	1.56806814290115e-17	37.8057633085803	DMRTA2	cg12756396	1.53208931655687	16.8046350682824	Non-significant	chr1:50886969	In DMR	Non-significant_In DMR
cg05372727	-2.39457875607416	1.02492259682363	-12.6880456642591	3.37018885228944e-21	1.58622201429014e-17	37.7924526614757		cg05372727	-2.39457875607416	16.7996360270858	Hypomethylation	chr13:107029018	In DMR	Hypomethylation_In DMR
cg04590638	-1.51654566476758	0.362774841474251	-12.6853201505559	3.41054518738193e-21	1.60376748277234e-17	37.7807260140042	KCNG4	cg04590638	-1.51654566476758	16.7948585963192	Non-significant	chr16:84256865	In DMR	Non-significant_In DMR
cg04832466	2.68708989045728	-2.29016858210071	12.6844193572405	3.42398971806193e-21	1.60863777101347e-17	37.776850119693		cg04832466	2.68708989045728	16.7935417382257	Hypermethylation	chr13:112760088	In DMR	Hypermethylation_In DMR
cg07474842	-2.58398728846566	-0.773089989080465	-12.6841338637303	3.42826188502392e-21	1.60919386275958e-17	37.7756216909513	MAP3K5	cg07474842	-2.58398728846566	16.7933916324361	Hypomethylation	chr6:136915088	In DMR	Hypomethylation_In DMR
cg08404702	1.6570433865069	2.73712654393085	12.6829687629043	3.4457522895466e-21	1.61594788512105e-17	37.7706083672673	TSC2;TSC2;TSC2	cg08404702	1.6570433865069	16.791572649483	Non-significant	chr16:2133388	In DMR	Non-significant_In DMR
cg13533403	-0.922111691325217	0.612184387058316	-12.6824925991223	3.45292623649849e-21	1.61785602131186e-17	37.7685594320913	SLC29A4;SLC29A4	cg13533403	-0.922111691325217	16.791060130395	Non-significant	chr7:5342474	In DMR	Non-significant_In DMR
cg12115882	-1.29803111018774	0.572394555064813	-12.6785544982578	3.51283710450782e-21	1.64444822013236e-17	37.751612754305		cg12115882	-1.29803111018774	16.7839797968939	Non-significant	chr11:133449267	In DMR	Non-significant_In DMR
cg00564524	-1.77603124511129	0.461603781925871	-12.6743400703331	3.57811062751828e-21	1.67350081856158e-17	37.7334749738795		cg00564524	-1.77603124511129	16.7763740708791	Non-significant	chr8:142629256	In DMR	Non-significant_In DMR
cg00471000	-1.37597198319399	-0.287687710815318	-12.6738144131852	3.58633718308701e-21	1.67584407272492e-17	37.7312125402487	BPIL3	cg00471000	-1.37597198319399	16.7757663923319	Non-significant	chr20:31618468	In DMR	Non-significant_In DMR
cg13525397	-1.33879934781747	-0.159369722458109	-12.6732016465346	3.59595102524202e-21	1.67835552991771e-17	37.7285751459613	HCG22	cg13525397	-1.33879934781747	16.7751160361615	Non-significant	chr6:31025933	In DMR	Non-significant_In DMR
cg21499869	-1.53769668423387	-0.902143218934296	-12.6723885458857	3.60874798978152e-21	1.68179132309122e-17	37.7250754316234	ELL	cg21499869	-1.53769668423387	16.7742278925169	Non-significant	chr19:18589848	In DMR	Non-significant_In DMR
cg00712711	-1.5874492430609	1.40265512032826	-12.6673782322353	3.68861982177486e-21	1.71747793109839e-17	37.7035085531328		cg00712711	-1.5874492430609	16.7651088347422	Non-significant	chr7:9767447	In DMR	Non-significant_In DMR
cg07080358	2.64660864220591	-1.2167980737658	12.6573448640059	3.85395322698268e-21	1.7896616783389e-17	37.6603112012771	CNRIP1;CNRIP1	cg07080358	2.64660864220591	16.7472290612647	Hypermethylation	chr2:68546507	In DMR	Hypermethylation_In DMR
cg16888547	-1.8006181690935	0.86901652353257	-12.6569128609997	3.8612369869435e-21	1.79144738520893e-17	37.6584510069748		cg16888547	-1.8006181690935	16.746795942535	Non-significant	chr7:32339497	In DMR	Non-significant_In DMR
cg22255095	-1.76909553430817	-0.344908247419387	-12.6546162421348	3.9001921073809e-21	1.80630395452818e-17	37.6485614597712	CDH4	cg22255095	-1.76909553430817	16.7432091672744	Non-significant	chr20:60472331	In DMR	Non-significant_In DMR
cg01175020	2.15242328155023	-0.697837150512683	12.64999362606	3.97980349693547e-21	1.83827248039232e-17	37.6286540063072	TLX1	cg01175020	2.15242328155023	16.7355901142992	Hypermethylation	chr10:102896475	In DMR	Hypermethylation_In DMR
cg17576736	-1.36480237793478	0.170514398008884	-12.6487489338705	4.00151773461512e-21	1.84666517904983e-17	37.6232932743062		cg17576736	-1.36480237793478	16.7336118398454	Non-significant	chr13:112908450	In DMR	Non-significant_In DMR
cg06072021	3.58958524141956	-2.11100658268132	12.648299008397	4.00939618600954e-21	1.84866358042855e-17	37.6213554580142	FLI1;FLI1;FLI1	cg06072021	3.58958524141956	16.733142114507	Hypermethylation	chr11:128564106	In DMR	Hypermethylation_In DMR
cg12033297	-1.27135852901798	0.147088179779921	-12.6472741120899	4.02740100606672e-21	1.85368443568911e-17	37.6169411711386	MIR488;ASTN1;ASTN1	cg12033297	-1.27135852901798	16.7319641965688	Non-significant	chr1:176998801	In DMR	Non-significant_In DMR
cg16257219	-1.2531043472084	-1.24915777107429	-12.6454955671679	4.05883875682814e-21	1.86650537493159e-17	37.6092805882029	TEAD4;TEAD4;TEAD4	cg16257219	-1.2531043472084	16.7289707551083	Non-significant	chr12:3069765	In DMR	Non-significant_In DMR
cg05920961	3.32327952930474	-1.87980947587336	12.6452265287226	4.06361575632701e-21	1.86705424960201e-17	37.6081217487633	PPP2R5C;PPP2R5C	cg05920961	3.32327952930474	16.7288430628969	Hypermethylation	chr14:102248253	In DMR	Hypermethylation_In DMR
cg19159011	-1.78896267034546	-0.286473119746493	-12.6449489108782	4.0685510188694e-21	1.86767480799391e-17	37.6069259461754	IKZF1	cg19159011	-1.78896267034546	16.7286987391275	Non-significant	chr7:50348870	In DMR	Non-significant_In DMR
cg15959715	2.25389493157753	-0.463341480991913	12.6441204056431	4.0833153799911e-21	1.87244116064618e-17	37.6033572151315	GAD2;GAD2	cg15959715	2.25389493157753	16.7275918206289	Hypermethylation	chr10:26506713	In DMR	Hypermethylation_In DMR
cg18770739	-1.07496980748205	-0.15113322502026	-12.6425571756161	4.11131982516646e-21	1.88067994950305e-17	37.5966234898144	OR10P1	cg18770739	-1.07496980748205	16.7256851055613	Non-significant	chr12:56031142	In DMR	Non-significant_In DMR
cg13688123	1.68119268971153	-1.22833228266514	12.6403350932	4.15146008390773e-21	1.89405296209136e-17	37.5870512242608	HIST2H2BA	cg13688123	1.68119268971153	16.7226078812871	Non-significant	chr1:120905767	In DMR	Non-significant_In DMR
cg22498784	-1.38798833767135	0.111011641773145	-12.6397015497622	4.16297662580232e-21	1.89764555755342e-17	37.5843219472537	KRTDAP	cg22498784	-1.38798833767135	16.7217849019053	Non-significant	chr19:35982399	In DMR	Non-significant_In DMR
cg12885751	-1.85890147145386	-1.04837955718785	-12.63659678193	4.21988137648802e-21	1.91854937841505e-17	37.5709460743814		cg12885751	-1.85890147145386	16.7170270187241	Non-significant	chr13:100085073	In DMR	Non-significant_In DMR
cg08290240	2.55119604074432	-1.28240704399837	12.6341427031806	4.26541331653879e-21	1.93434225679795e-17	37.5603726934735	CDH4	cg08290240	2.55119604074432	16.7134666806729	Hypermethylation	chr20:59827195	In DMR	Hypermethylation_In DMR
cg17583413	1.79868412639255	-1.01847549195886	12.6341243429813	4.26575581971309e-21	1.93434225679795e-17	37.5602935860623	NEUROG3	cg17583413	1.79868412639255	16.7134666806729	Non-significant	chr10:71332804	In DMR	Non-significant_In DMR
cg08254089	-1.56741087338642	-0.548297675376343	-12.6314675691871	4.31560977729869e-21	1.95524725145133e-17	37.5488461049536	BPI	cg08254089	-1.56741087338642	16.7087983159401	Non-significant	chr20:36933189	In DMR	Non-significant_In DMR
cg04245540	-1.71503130280353	-1.45832001403192	-12.6252964513389	4.43368345333567e-21	2.00351561610037e-17	37.5222529066287	IL31RA	cg04245540	-1.71503130280353	16.6982072681752	Non-significant	chr5:55148534	In DMR	Non-significant_In DMR
cg14849421	-1.43276199650696	0.438023704118804	-12.6240700468965	4.4575328617751e-21	2.01080485617644e-17	37.5169674382734		cg14849421	-1.43276199650696	16.6966300746037	Non-significant	chr7:157314356	In DMR	Non-significant_In DMR
cg07452217	1.45851150499441	0.0340880651170373	12.6237194367881	4.46437472823925e-21	2.01214911977294e-17	37.5154563725132	IRX5	cg07452217	1.45851150499441	16.6963398369885	Non-significant	chr16:54967786	In DMR	Non-significant_In DMR
cg12056138	-1.66511713577986	1.2118669658079	-12.6228651932061	4.48108883955467e-21	2.01619415208888e-17	37.5117746787536	C15orf60	cg12056138	-1.66511713577986	16.6954676492499	Non-significant	chr15:73735455	In DMR	Non-significant_In DMR
cg03475044	-1.26986372342219	-0.063297845942115	-12.6210179286114	4.51744791794247e-21	2.03079962409086e-17	37.5038128882211		cg03475044	-1.26986372342219	16.6923329256571	Non-significant	chr10:2141765	In DMR	Non-significant_In DMR
cg15817705	-1.38700237173883	0.299125957886259	-12.6203037254375	4.53158474793414e-21	2.03539860837115e-17	37.5007345360372		cg15817705	-1.38700237173883	16.6913505267514	Non-significant	chr1:209406063	In DMR	Non-significant_In DMR
cg08854572	-1.77178070395714	0.384404850945286	-12.6199896247906	4.53781608906722e-21	2.03644191318444e-17	37.4993806835867		cg08854572	-1.77178070395714	16.6911279730777	Non-significant	chr8:117947783	In DMR	Non-significant_In DMR
cg17135722	-1.84867204975549	0.820765700918013	-12.6132036164124	4.6745663095882e-21	2.09420390968622e-17	37.4701285099813	PCSK2	cg17135722	-1.84867204975549	16.6789810339561	Non-significant	chr20:17295815	In DMR	Non-significant_In DMR
cg17477806	-1.36969870788686	1.43695594353204	-12.6108217934591	4.72354085399693e-21	2.11251162068273e-17	37.4598600229432	SEMA6B	cg17477806	-1.36969870788686	16.6752008933679	Non-significant	chr19:4543865	In DMR	Non-significant_In DMR
cg23216292	3.08198484168302	-1.77756103365322	12.6015640929656	4.9188476512428e-21	2.19024833357632e-17	37.4199421276519	ZNF85	cg23216292	3.08198484168302	16.6595066414213	Hypermethylation	chr19:21106053	In DMR	Hypermethylation_In DMR
cg25088758	2.44023907065467	-1.47807960587248	12.6013907388796	4.92258130032993e-21	2.19024833357632e-17	37.4191945552321	COL25A1;COL25A1;COL25A1;COL25A1	cg25088758	2.44023907065467	16.6595066414213	Hypermethylation	chr4:110223598	In DMR	Hypermethylation_In DMR
cg24756403	-2.12123466740393	1.40994437169615	-12.5970079924288	5.0179285557152e-21	2.22696674989738e-17	37.4002932440042		cg24756403	-2.12123466740393	16.6522862672246	Hypomethylation	chr10:115860310	In DMR	Hypomethylation_In DMR
cg16587616	2.24332784346801	-0.659393720643992	12.5956005445026	5.04894013859472e-21	2.23870532852211e-17	37.3942229257525	KHDRBS2;KHDRBS2	cg16587616	2.24332784346801	16.6500030670368	Hypermethylation	chr6:62996022	In DMR	Hypermethylation_In DMR
cg22586405	-1.43966411821678	-1.54752680936298	-12.5947843586076	5.06701214083129e-21	2.24301840975921e-17	37.3907026143184	CDH22	cg22586405	-1.43966411821678	16.6491671618945	Non-significant	chr20:44861339	In DMR	Non-significant_In DMR
cg04465154	-1.71157936124935	-0.662230566567228	-12.5940159039954	5.08408673998424e-21	2.24671038715536e-17	37.3873881038341		cg04465154	-1.71157936124935	16.6484529068273	Non-significant	chr8:9045558	In DMR	Non-significant_In DMR
cg06830064	-1.79357187485538	1.48361976805963	-12.5939435227725	5.0856979864318e-21	2.24671038715536e-17	37.387075904509	SOX11;SOX11	cg06830064	-1.79357187485538	16.6484529068273	Non-significant	chr2:5838258	In DMR	Non-significant_In DMR
cg14652031	2.73354458434833	-2.44452871353319	12.593827189771	5.08828870020119e-21	2.24671038715536e-17	37.3865741282962	ARHGAP20	cg14652031	2.73354458434833	16.6484529068273	Hypermethylation	chr11:110583590	In DMR	Hypermethylation_In DMR
cg17978103	-1.96336122865905	1.00625984570172	-12.5929304876557	5.10830268669701e-21	2.25363760812482e-17	37.3827063533665	PMEPA1;PMEPA1;PMEPA1;PMEPA1	cg17978103	-1.96336122865905	16.6471159185672	Non-significant	chr20:56272305	In DMR	Non-significant_In DMR
cg14137279	-1.08132660739928	-1.95872145559089	-12.5863513582422	5.25758808574526e-21	2.30971941332721e-17	37.3543255497927		cg14137279	-1.08132660739928	16.6364407753655	Non-significant	chr6:150738947	In DMR	Non-significant_In DMR
cg07034660	2.74734264930467	-1.97360728919409	12.5851479893591	5.28536444746733e-21	2.31996576485055e-17	37.3491339638341	AMPH;AMPH	cg07034660	2.74734264930467	16.6345184238359	Hypermethylation	chr7:38670412	In DMR	Hypermethylation_In DMR
cg14054990	-1.50465753238889	-0.0675052020718086	-12.5844347017337	5.30189829608282e-21	2.32526421500557e-17	37.3460566127745	KRTAP19-5	cg14054990	-1.50465753238889	16.6335276919786	Non-significant	chr21:31874502	In DMR	Non-significant_In DMR
cg01850245	-1.95068098109687	0.680194201219166	-12.5816781528674	5.3662849704368e-21	2.35152301199244e-17	37.3341634296652		cg01850245	-1.95068098109687	16.6286507668935	Non-significant	chr6:27569094	In DMR	Non-significant_In DMR
cg05514299	-1.7922806403133	-1.00917091043238	-12.5811243102393	5.3793160462404e-21	2.35525240224582e-17	37.3317737597281	MGAT5B;MGAT5B	cg05514299	-1.7922806403133	16.6279625445738	Non-significant	chr17:74868670	In DMR	Non-significant_In DMR
cg21302651	-1.8030442304607	-0.0825822442884547	-12.5730341052056	5.57333514317403e-21	2.42795892800211e-17	37.2968628636568		cg21302651	-1.8030442304607	16.6147586641754	Non-significant	chr17:19976569	In DMR	Non-significant_In DMR
cg08686879	-1.54642161039916	0.571464633908191	-12.5726261581115	5.58330284649133e-21	2.43026924485156e-17	37.2951022892965	CSF2	cg08686879	-1.54642161039916	16.6143456090866	Non-significant	chr5:131409634	In DMR	Non-significant_In DMR
cg11229513	2.30960089169959	-0.981712871925726	12.5695511959238	5.65901512672036e-21	2.45706680610971e-17	37.2818310828553	PRDM14	cg11229513	2.30960089169959	16.6095830351641	Hypermethylation	chr8:70984559	In DMR	Hypermethylation_In DMR
cg20941184	-1.42011950921009	-0.159181657588475	-12.5677472712438	5.70391142100891e-21	2.4744980800122e-17	37.2740450332017	HSD11B1;HSD11B1	cg20941184	-1.42011950921009	16.6065128788261	Non-significant	chr1:209878178	In DMR	Non-significant_In DMR
cg07926691	2.79742093893433	-1.3281796089023	12.5668939042262	5.72527477634296e-21	2.4796367459626e-17	37.2703616241913	AMPH;AMPH;AMPH;AMPH	cg07926691	2.79742093893433	16.6056119364233	Hypermethylation	chr7:38670987	In DMR	Hypermethylation_In DMR
cg02300083	-1.69489424328964	0.517912924434054	-12.5626199686436	5.83348633251358e-21	2.52440512861765e-17	37.2519126755059	ASB15;ASB15	cg02300083	-1.69489424328964	16.5978409461775	Non-significant	chr7:123249130	In DMR	Non-significant_In DMR
cg03424345	-1.61247857108859	-0.0874339506144005	-12.5594746519297	5.91443439668054e-21	2.55519040037282e-17	37.2383342070928		cg03424345	-1.61247857108859	16.592576732809	Non-significant	chr12:130411272	In DMR	Non-significant_In DMR
cg00206779	-2.04021245885902	1.14954030648011	-12.5554466378152	6.01975175840044e-21	2.59683253763508e-17	37.2209434415681		cg00206779	-2.04021245885902	16.5855560558871	Hypomethylation	chr8:105341338	In DMR	Hypomethylation_In DMR
cg21462681	-2.25959961943944	1.21463743503318	-12.554376492956	6.04804778007228e-21	2.6042771426294e-17	37.2163228281569	C7orf66	cg21462681	-2.25959961943944	16.5843128007835	Hypomethylation	chr7:108524200	In DMR	Hypomethylation_In DMR
cg12730323	1.89170861882038	-1.20513554724798	12.55127584743	6.13079049559931e-21	2.62757202330473e-17	37.2029342892577	NR5A2;NR5A2	cg12730323	1.89170861882038	16.5804453708677	Non-significant	chr1:200004757	In DMR	Non-significant_In DMR
cg13356253	1.45120927786753	1.4594685864311	12.547577969682	6.23096078082372e-21	2.66625081016049e-17	37.1869654731068	LOC100302652;GPR75	cg13356253	1.45120927786753	16.5740989995788	Non-significant	chr2:54087189	In DMR	Non-significant_In DMR
cg16711792	2.19429615310238	-1.36360445474581	12.5471057934293	6.2438693296559e-21	2.6687473191823e-17	37.1849263272527	TIAM1	cg16711792	2.19429615310238	16.5736925438894	Hypermethylation	chr21:32930054	In DMR	Hypermethylation_In DMR
cg09340639	-1.72757487689937	-1.73765681417272	-12.5460944633664	6.27160805993517e-21	2.67643117369799e-17	37.1805586997212	FCRL1;FCRL1;FCRL1	cg09340639	-1.72757487689937	16.5724439203237	Non-significant	chr1:157789662	In DMR	Non-significant_In DMR
cg18685594	1.85124775501392	-1.68053134711554	12.5445353734657	6.31461375088026e-21	2.68704398923119e-17	37.1738252346766	TCF21;TCF21	cg18685594	1.85124775501392	16.5707252237328	Non-significant	chr6:134211217	In DMR	Non-significant_In DMR
cg22084410	-1.24523852183492	-0.204712877494149	-12.5444267825376	6.31762013134209e-21	2.68704398923119e-17	37.1733562371196		cg22084410	-1.24523852183492	16.5707252237328	Non-significant	chr3:51987688	In DMR	Non-significant_In DMR
cg03414318	3.36060192572832	-0.812032501524159	12.5436093564632	6.34029713182411e-21	2.69448950910997e-17	37.1698257807926		cg03414318	3.36060192572832	16.5695235029733	Hypermethylation	chr20:34894648	In DMR	Hypermethylation_In DMR
cg09852918	-1.48898940539743	-1.43885689764925	-12.540774779437	6.4195699367492e-21	2.71930661515492e-17	37.1575826750373	CST7	cg09852918	-1.48898940539743	16.5655418208192	Non-significant	chr20:24929822	In DMR	Non-significant_In DMR
cg11580028	-1.13150695538406	0.610981682697217	-12.5392918053424	6.46143975330967e-21	2.7348190879162e-17	37.1511770472271		cg11580028	-1.13150695538406	16.563071397564	Non-significant	chr10:819603	In DMR	Non-significant_In DMR
cg16964348	3.08327928007557	-0.706580970816891	12.5376580858262	6.50788370812754e-21	2.75224082108405e-17	37.1441199917862	NPY	cg16964348	3.08327928007557	16.5603135680048	Hypermethylation	chr7:24323799	In DMR	Hypermethylation_In DMR
cg01520454	-1.05485613343027	0.165339729805666	-12.5353458767943	6.57419047872258e-21	2.77352881034282e-17	37.1341315952231	MORN1	cg01520454	-1.05485613343027	16.5569673184789	Non-significant	chr1:2304375	In DMR	Non-significant_In DMR
cg01688536	2.60770202513897	-1.05599497559738	12.5297737092493	6.73678791873769e-21	2.83295010223178e-17	37.1100581588998		cg01688536	2.60770202513897	16.547761074797	Hypermethylation	chr7:35296968	In DMR	Hypermethylation_In DMR
cg01883425	2.31565487104797	-1.60998340157325	12.5293544370117	6.74918479557304e-21	2.83587438828951e-17	37.1082466336619	MDFI	cg01883425	2.31565487104797	16.5473130096247	Hypermethylation	chr6:41606770	In DMR	Hypermethylation_In DMR
cg14844130	-1.52505171612765	-1.68919057592725	-12.5259436183185	6.85089086925063e-21	2.87166170662886e-17	37.0935089621212	VPREB1	cg14844130	-1.52505171612765	16.5418667230641	Non-significant	chr22:22598937	In DMR	Non-significant_In DMR
cg00727630	1.95503662178127	-1.23282261314283	12.524503780363	6.89428631286178e-21	2.88520927674726e-17	37.0872872250338	ZFP64	cg00727630	1.95503662178127	16.5398226801026	Non-significant	chr20:50721366	In DMR	Non-significant_In DMR
cg15661311	1.85777401065835	-1.11183086763687	12.5214974384216	6.98578815942087e-21	2.91980410944668e-17	37.0742956476711	RNH1;RNH1;RNH1;RNH1;RNH1;RNH1;RNH1;RNH1	cg15661311	1.85777401065835	16.5346462845242	Non-significant	chr11:504551	In DMR	Non-significant_In DMR
cg25729826	2.44692244240312	-1.31375809335988	12.5214200521885	6.98815956418774e-21	2.91980410944668e-17	37.0739612179423	CASR	cg25729826	2.44692244240312	16.5346462845242	Hypermethylation	chr3:121903095	In DMR	Hypermethylation_In DMR
cg19266671	1.87177398899017	0.101624510258811	12.520738536353	7.00907876135895e-21	2.92619801195057e-17	37.0710159726763	CTBP2;CTBP2;CTBP2	cg19266671	1.87177398899017	16.533696289083	Non-significant	chr10:126712482	In DMR	Non-significant_In DMR
cg23883265	-1.07893447504936	-0.201576915808746	-12.5202956317981	7.02270751552106e-21	2.92954044902296e-17	37.0691018837966		cg23883265	-1.07893447504936	16.533200501184	Non-significant	chr2:133039779	In DMR	Non-significant_In DMR
cg25314624	-1.62904125905265	0.662530659485118	-12.5189179891775	7.06527000828211e-21	2.94493766562322e-17	37.0631480192949	CEP55;CEP55	cg25314624	-1.62904125905265	16.5309238933259	Non-significant	chr10:95256917	In DMR	Non-significant_In DMR
cg11380748	-1.78434504261903	1.14733788810144	-12.516567778388	7.1384798643389e-21	2.96832892365541e-17	37.0529904327725	ZNF80	cg11380748	-1.78434504261903	16.5274879760973	Non-significant	chr3:113957908	In DMR	Non-significant_In DMR
cg13407456	2.61035992823386	-1.0581729113745	12.5160634577749	7.15428878062036e-21	2.97253027038992e-17	37.0508106823543		cg13407456	2.61035992823386	16.5268737141033	Hypermethylation	chr8:69243398	In DMR	Hypermethylation_In DMR
cg13267264	2.86759342321843	-1.01190716785459	12.5144444133687	7.20527926358536e-21	2.99133083798271e-17	37.0438127303514	PRDM14	cg13267264	2.86759342321843	16.5241355518084	Hypermethylation	chr8:70983600	In DMR	Hypermethylation_In DMR
cg00701946	1.28262654230803	0.435313150278643	12.5141666302591	7.21406448013625e-21	2.99259355605795e-17	37.0426120459036	LOC100302652;GPR75	cg00701946	1.28262654230803	16.5239522635633	Non-significant	chr2:54087200	In DMR	Non-significant_In DMR
cg18369680	-1.45858788646694	-0.635952178775101	-12.5135659694583	7.23309793364501e-21	2.99810213522688e-17	37.0400157310045		cg18369680	-1.45858788646694	16.5231535762876	Non-significant	chr20:41984014	In DMR	Non-significant_In DMR
cg01876338	1.41681606743765	-0.0278221709344962	12.5120730235025	7.28062475953139e-21	3.01300792665794e-17	37.0335623971173	GPR75;LOC100302652;GPR75	cg01876338	1.41681606743765	16.5209997257779	Non-significant	chr2:54087008	In DMR	Non-significant_In DMR
cg05101809	-2.37099668240574	2.09282102721244	-12.5111875608427	7.30896105903528e-21	3.02233401516379e-17	37.0297348204262	SLC29A4;SLC29A4	cg05101809	-2.37099668240574	16.519657541014	Hypomethylation	chr7:5338832	In DMR	Hypomethylation_In DMR
cg01568998	2.15780267504548	-1.43060877030064	12.5051453727714	7.50530490421049e-21	3.09615251537042e-17	37.003613959463	PREX2;PREX2	cg01568998	2.15780267504548	16.5091776542707	Hypermethylation	chr8:68864782	In DMR	Hypermethylation_In DMR
cg16914035	-1.54722139797109	-1.3174225879772	-12.4999047470753	7.67989293425693e-21	3.15817293024808e-17	36.980954954088	FILIP1	cg16914035	-1.54722139797109	16.5005640932649	Non-significant	chr6:76018489	In DMR	Non-significant_In DMR
cg21439481	-1.67988808510162	0.980959514514293	-12.4972169063704	7.77101547343732e-21	3.18809613522744e-17	36.9693322686176		cg21439481	-1.67988808510162	16.4964685911751	Non-significant	chr8:143201145	In DMR	Non-significant_In DMR
cg14243481	2.17261715456208	-1.14596681230916	12.4944527607691	7.86585919950382e-21	3.21940134082156e-17	36.9573787715583	SYT9	cg14243481	2.17261715456208	16.4922248794066	Hypermethylation	chr11:7272867	In DMR	Hypermethylation_In DMR
cg04703174	2.33672749801872	-2.15006400668734	12.4940393360658	7.88014442343373e-21	3.22065999209169e-17	36.9555908493875	KHDRBS2	cg04703174	2.33672749801872	16.4920551216108	Hypermethylation	chr6:62995523	In DMR	Hypermethylation_In DMR
cg17566541	-1.22963597189296	1.22601051979307	-12.4940060055773	7.88129724065577e-21	3.22065999209169e-17	36.9554467054395	LSP1;LSP1;LSP1;LSP1	cg17566541	-1.22963597189296	16.4920551216108	Non-significant	chr11:1912287	In DMR	Non-significant_In DMR
cg03415638	-1.56944506368796	0.815652028322948	-12.4906711320847	7.9975037694656e-21	3.2655860724369e-17	36.9410237818887	SFMBT2	cg03415638	-1.56944506368796	16.4860388648685	Non-significant	chr10:7213843	In DMR	Non-significant_In DMR
cg22795470	1.9095736239661	-1.68346279380001	12.4867174195365	8.13750906505172e-21	3.31740008199565e-17	36.9239228188379	HECW1	cg22795470	1.9095736239661	16.4792021489432	Non-significant	chr7:43152542	In DMR	Non-significant_In DMR
cg18047032	-1.1526556511317	-2.60941937404084	-12.4846553223181	8.21150561991421e-21	3.3399321254087e-17	36.9150029414813		cg18047032	-1.1526556511317	16.476262358895	Non-significant	chr5:90576987	In DMR	Non-significant_In DMR
cg12447709	-1.73882264201245	0.864419008409213	-12.484127008464	8.23057235656705e-21	3.34241781118807e-17	36.9127175716111		cg12447709	-1.73882264201245	16.4759392630746	Non-significant	chr2:129657727	In DMR	Non-significant_In DMR
cg10471437	4.09080580149602	-2.59585728888457	12.4835353508805	8.25197801367516e-21	3.34713659890271e-17	36.9101581530793	GSG1L	cg10471437	4.09080580149602	16.4753265634298	Hypermethylation	chr16:28074462	In DMR	Hypermethylation_In DMR
cg12867156	-1.46837312955522	0.46896212641835	-12.4798871047627	8.38521102718111e-21	3.39089228354494e-17	36.894375531679	SDK1;SDK1	cg12867156	-1.46837312955522	16.4696860059769	Non-significant	chr7:4218211	In DMR	Non-significant_In DMR
cg03483654	-4.38015003885791	4.14039145850877	-12.4797845431226	8.38898765520974e-21	3.39089228354494e-17	36.8939318195378	DAK;DDB1	cg03483654	-4.38015003885791	16.4696860059769	Hypomethylation	chr11:61102074	In DMR	Hypomethylation_In DMR
cg19258665	2.32557288331456	-1.87881960806643	12.4772504236589	8.48284683265749e-21	3.42617286480393e-17	36.8829680867968	PTPRN2;PTPRN2;PTPRN2	cg19258665	2.32557288331456	16.465190728838	Hypermethylation	chr7:157482508	In DMR	Hypermethylation_In DMR
cg01671881	-1.83348434337773	-0.151346707891263	-12.4763571167973	8.51618446668958e-21	3.43431322610394e-17	36.879103068794	C20orf71;C20orf71	cg01671881	-1.83348434337773	16.4641600975953	Non-significant	chr20:31804901	In DMR	Non-significant_In DMR
cg06433467	-2.44475852194646	-1.43003173693395	-12.4756169512347	8.54390676413622e-21	3.44146087321858e-17	36.8759005697004		cg06433467	-2.44475852194646	16.4632571636787	Hypomethylation	chr5:67730071	In DMR	Hypomethylation_In DMR
cg17820247	1.21049673751485	-3.33651155251368	12.4747864962267	8.57511883552141e-21	3.44740654503391e-17	36.8723073383532	VAMP1;VAMP1;VAMP1	cg17820247	1.21049673751485	16.4625074981836	Non-significant	chr12:6579852	In DMR	Non-significant_In DMR
cg07846167	1.79314767896027	-1.36196510706309	12.4745850680288	8.58270663808617e-21	3.44779668944877e-17	36.8714357825367	FBLIM1	cg07846167	1.79314767896027	16.4624583516796	Non-significant	chr1:16084758	In DMR	Non-significant_In DMR
cg21527708	-1.51179031075523	0.235997903686905	-12.4731928809934	8.63533528443287e-21	3.46208854436956e-17	36.8654118294239	LOC149620	cg21527708	-1.51179031075523	16.4606618290547	Non-significant	chr1:111822043	In DMR	Non-significant_In DMR
cg01902355	-1.21067918242762	0.631974876560794	-12.4730885501489	8.63929233642106e-21	3.46208854436956e-17	36.8649603840288		cg01902355	-1.21067918242762	16.4606618290547	Non-significant	chr4:49520738	In DMR	Non-significant_In DMR
cg13713728	-1.58017186308513	1.08954244867703	-12.4729417585122	8.64486292608594e-21	3.46208854436956e-17	36.8643252063253	LOC100169752	cg13713728	-1.58017186308513	16.4606618290547	Non-significant	chr10:127262761	In DMR	Non-significant_In DMR
cg23530543	-1.63934669378488	1.2290600530961	-12.4727565861221	8.65189517829423e-21	3.46224359850643e-17	36.86352394893	HEPN1	cg23530543	-1.63934669378488	16.4606423790472	Non-significant	chr11:124788414	In DMR	Non-significant_In DMR
cg03031609	1.65740598722708	-1.34946443193611	12.4676655810582	8.84750506959745e-21	3.53509089402436e-17	36.841493196595	SFMBT2	cg03031609	1.65740598722708	16.4515994151724	Non-significant	chr10:7453871	In DMR	Non-significant_In DMR
cg13356896	2.62927437027586	-0.554169574349358	12.4660022364101	8.91237437517475e-21	3.55828119683898e-17	36.8342946236527	BOLL;BOLL	cg13356896	2.62927437027586	16.4487597343269	Hypermethylation	chr2:198650987	In DMR	Hypermethylation_In DMR
cg21983491	-1.29400182046576	-0.0145665894480302	-12.4652280329047	8.94273070702303e-21	3.5676671713231e-17	36.8309439422283	MIR298;MIR296	cg21983491	-1.29400182046576	16.4476156678609	Non-significant	chr20:57393380	In DMR	Non-significant_In DMR
cg18764814	-1.66738105391671	0.554177491723705	-12.4590972782784	9.18681753526178e-21	3.65664500551339e-17	36.8044082068433		cg18764814	-1.66738105391671	16.4369171998014	Non-significant	chr5:1974131	In DMR	Non-significant_In DMR
cg26680675	-1.81734779957262	0.924186046697101	-12.4569905664646	9.27223088028002e-21	3.68782494404955e-17	36.7952887483295	AZGP1	cg26680675	-1.81734779957262	16.4332297024876	Non-significant	chr7:99574420	In DMR	Non-significant_In DMR
cg18705773	2.17885954877249	-0.744069277837561	12.4536220334336	9.41046540918106e-21	3.73709917842123e-17	36.7807061211677		cg18705773	2.17885954877249	16.4274653763089	Hypermethylation	chr5:170743564	In DMR	Hypermethylation_In DMR
cg07821629	2.61048656352932	-1.06874346799327	12.4527862393334	9.44508364237646e-21	3.74799012714685e-17	36.77708770854	AMPH;AMPH	cg07821629	2.61048656352932	16.4262015617894	Hypermethylation	chr7:38670840	In DMR	Hypermethylation_In DMR
cg06747543	-1.78152976435172	-2.01570908482437	-12.4508855973736	9.52428495984953e-21	3.7744330566512e-17	36.768858944569	ELL	cg06747543	-1.78152976435172	16.4231482728716	Non-significant	chr19:18589894	In DMR	Non-significant_In DMR
cg11562153	-1.39447814440307	-0.351682712000628	-12.4489565777711	9.60535180413456e-21	3.79424907050978e-17	36.7605069034195	GPX5;GPX5	cg11562153	-1.39447814440307	16.4208741635903	Non-significant	chr6:28493500	In DMR	Non-significant_In DMR
cg03976877	3.22046584562732	-1.02386028731415	12.4486933436913	9.61646786586753e-21	3.79576231362193e-17	36.7593671510234	VIPR2;VIPR2	cg03976877	3.22046584562732	16.4207009904266	Hypermethylation	chr7:158937610	In DMR	Hypermethylation_In DMR
cg17222164	2.49302171241239	-2.36816414220533	12.4405272485874	9.96781429335691e-21	3.92552231136505e-17	36.7240056621785	LOC100133991;LOC100133991;C17orf46;C17orf46	cg17222164	2.49302171241239	16.4061025499118	Hypermethylation	chr17:43339476	In DMR	Hypermethylation_In DMR
cg01558785	-1.47988996396195	0.695615374910442	-12.4394024198307	1.00172112954762e-20	3.94003973335415e-17	36.7191342477595	MOG;MOG;MOG;MOG;MOG;MOG;MOG;MOG;MOG;MOG;MOG	cg01558785	-1.47988996396195	16.4044993985071	Non-significant	chr6:29638162	In DMR	Non-significant_In DMR
cg01360605	-1.4264928833566	-0.88438760396872	-12.4373075052281	1.0109866916698e-20	3.97028106767582e-17	36.7100612000677		cg01360605	-1.4264928833566	16.4011787471865	Non-significant	chr20:58983676	In DMR	Non-significant_In DMR
cg04747226	3.18075154601853	-1.56178939360117	12.4372606787936	1.01119478137122e-20	3.97028106767582e-17	36.7098583897398	GRIA4;GRIA4;GRIA4;GRIA4	cg04747226	3.18075154601853	16.4011787471865	Hypermethylation	chr11:105481319	In DMR	Hypermethylation_In DMR
cg03061682	3.97633989993674	-1.59577177461015	12.4369359209149	1.01263914277403e-20	3.97295816257807e-17	36.7084518216121		cg03061682	3.97633989993674	16.4008860082789	Hypermethylation	chr15:28352098	In DMR	Hypermethylation_In DMR
cg11367260	-1.07578949937073	-0.969446532412616	-12.4364960127607	1.01459894457058e-20	3.97765197054493e-17	36.7065465038766		cg11367260	-1.07578949937073	16.4003732186686	Non-significant	chr10:132684529	In DMR	Non-significant_In DMR
cg16409409	-1.55402254431652	0.16626110580709	-12.4318219065093	1.03565926826208e-20	4.05107260931485e-17	36.6863008003469	C1orf106	cg16409409	-1.55402254431652	16.3924299726786	Non-significant	chr1:200861597	In DMR	Non-significant_In DMR
cg05940231	1.37603464091262	-0.53343309080082	12.4309379353864	1.03969137707629e-20	4.06379366257209e-17	36.6824716381448	TBX15	cg05940231	1.37603464091262	16.3910683512855	Non-significant	chr1:119532189	In DMR	Non-significant_In DMR
cg20127899	-1.70772846492856	-0.644899775051518	-12.4272265159352	1.05679350711446e-20	4.11828203272842e-17	36.6663936513348	NRG1;NRG1;NRG1;NRG1;NRG1;NRG1;NRG1;NRG1;NRG1;NRG1;NRG1;NRG1;NRG1;NRG1;NRG1;NRG1;NRG1	cg20127899	-1.70772846492856	16.3852839148662	Non-significant	chr8:32579253	In DMR	Non-significant_In DMR
cg12958813	-2.54392249210641	1.19284966550625	-12.4261921755755	1.06160993541427e-20	4.13395949447625e-17	36.6619125797338	ATP6V1G3;ATP6V1G3	cg12958813	-2.54392249210641	16.3836337830091	Hypomethylation	chr1:198509669	In DMR	Hypomethylation_In DMR
cg16371229	-1.82902758853916	-1.86720922263179	-12.4224001152344	1.07945734800764e-20	4.19718434836334e-17	36.6454832109371	PCNXL2	cg16371229	-1.82902758853916	16.3770419553254	Non-significant	chr1:233248845	In DMR	Non-significant_In DMR
cg04904331	3.67234101922225	-1.9190434760992	12.418492724523	1.09816329558323e-20	4.26673334785375e-17	36.6285524727985	VWC2	cg04904331	3.67234101922225	16.3699044977956	Hypermethylation	chr7:49813033	In DMR	Hypermethylation_In DMR
cg25825488	2.21574940401372	-1.11731180574553	12.4177607515266	1.10170357424532e-20	4.27411400233821e-17	36.6253806401878	ITGA8	cg25825488	2.21574940401372	16.369153898193	Hypermethylation	chr10:15761876	In DMR	Hypermethylation_In DMR
cg00020052	2.27852597015683	-1.38355183257115	12.4170384822379	1.10520817022057e-20	4.28451999673054e-17	36.6222507972596	CNRIP1;CNRIP1;CNRIP1;CNRIP1	cg00020052	2.27852597015683	16.3680978258874	Hypermethylation	chr2:68546899	In DMR	Hypermethylation_In DMR
cg23509128	-2.24235735919108	1.48531208545874	-12.4142451166247	1.11886799557092e-20	4.33424965276463e-17	36.6101456248061	MTUS2	cg23509128	-2.24235735919108	16.3630860769351	Hypomethylation	chr13:29597851	In DMR	Hypomethylation_In DMR
cg23322242	-1.38270846618309	-2.95608603620552	-12.4129815680786	1.12510251529766e-20	4.35161813309674e-17	36.6046696936709		cg23322242	-1.38270846618309	16.3613492222173	Non-significant	chr21:37802565	In DMR	Non-significant_In DMR
cg06841499	-1.43175916189741	0.0631941906716114	-12.4120418500163	1.12976185420016e-20	4.36347320403866e-17	36.6005970536483	GSTP1	cg06841499	-1.43175916189741	16.3601676866788	Non-significant	chr11:67349641	In DMR	Non-significant_In DMR
cg18704201	-0.87430431933934	0.561485422460078	-12.4114220822813	1.13284541984602e-20	4.37214181891314e-17	36.597910990662		cg18704201	-0.87430431933934	16.3593057593087	Non-significant	chr2:133022807	In DMR	Non-significant_In DMR
cg26913344	-1.03459520915493	-0.000655711993256293	-12.4107949108027	1.13597443801265e-20	4.38097289204733e-17	36.5951927960463		cg26913344	-1.03459520915493	16.3584294340783	Non-significant	chr4:185872829	In DMR	Non-significant_In DMR
cg12543918	-1.51874512263562	-0.0676309248629892	-12.4099311161177	1.14029822576904e-20	4.39114732427558e-17	36.5914489915076	EGFLAM;EGFLAM;EGFLAM;EGFLAM;EGFLAM	cg12543918	-1.51874512263562	16.3574219919444	Non-significant	chr5:38403957	In DMR	Non-significant_In DMR
cg09573515	-1.16024429083748	-1.03222474398677	-12.4095985869067	1.14196713373754e-20	4.3943262432328e-17	36.5900077419958		cg09573515	-1.16024429083748	16.3571077033609	Non-significant	chr16:73517493	In DMR	Non-significant_In DMR
cg10537708	-1.7990137843253	-0.0308958919972736	-12.408138238897	1.14932550360588e-20	4.41729650667235e-17	36.5836781484549		cg10537708	-1.7990137843253	16.3548434481743	Non-significant	chr10:134843768	In DMR	Non-significant_In DMR
cg02730156	1.99182491400182	-1.77653760807391	12.407843255269	1.15081763942418e-20	4.41729650667235e-17	36.5823995703953		cg02730156	1.99182491400182	16.3548434481743	Non-significant	chr21:38069950	In DMR	Non-significant_In DMR
cg14716968	-1.71639254014114	-0.545694616297751	-12.4073247036495	1.1534453884266e-20	4.42216493284103e-17	36.5801519347743	DLG2;DLG2	cg14716968	-1.71639254014114	16.3543650636372	Non-significant	chr11:84635906	In DMR	Non-significant_In DMR
cg05133853	-1.41231478331751	-1.19761332227864	-12.4063884106766	1.15820532560263e-20	4.43104973402922e-17	36.5760935440332	HBBP1	cg05133853	-1.41231478331751	16.3534933754269	Non-significant	chr11:5265008	In DMR	Non-significant_In DMR
cg04361126	-1.33885154263102	-0.635228017033505	-12.4063670423722	1.15831418828696e-20	4.43104973402922e-17	36.5760009213106	SLC40A1	cg04361126	-1.33885154263102	16.3534933754269	Non-significant	chr2:190446792	In DMR	Non-significant_In DMR
cg25284213	-1.41649922316351	-0.120156494396175	-12.4054489006835	1.16300147362356e-20	4.44245718353655e-17	36.5720211100941	MIR206	cg25284213	-1.41649922316351	16.3523767492387	Non-significant	chr6:52009154	In DMR	Non-significant_In DMR
cg07369569	-1.98056145725476	0.633349418186197	-12.4031486419153	1.17482865732223e-20	4.4810644297662e-17	36.56204990714	HMGCLL1;HMGCLL1	cg07369569	-1.98056145725476	16.348618811657	Non-significant	chr6:55444821	In DMR	Non-significant_In DMR
cg21566642	1.59781901970503	-0.553110843245831	12.4010540574563	1.18570352008663e-20	4.51923526511377e-17	36.5529697483675		cg21566642	1.59781901970503	16.3449350493125	Non-significant	chr2:233284661	In DMR	Non-significant_In DMR
cg00451642	1.6205940861871	-0.417715258923444	12.4002769857977	1.18976368987141e-20	4.53139550312689e-17	36.5496009674141	MEGF11	cg00451642	1.6205940861871	16.3437680306636	Non-significant	chr15:66546935	In DMR	Non-significant_In DMR
cg00625334	2.08671766880828	-1.862658425538	12.3989304500126	1.19683242146276e-20	4.5483434024515e-17	36.5437632706208	C18orf34;C18orf34	cg00625334	2.08671766880828	16.342146753272	Hypermethylation	chr18:31020754	In DMR	Hypermethylation_In DMR
cg05336982	-1.79906181722927	-2.39941836885651	-12.3947657077691	1.21896397397263e-20	4.62570240783939e-17	36.5257063904116		cg05336982	-1.79906181722927	16.3348223107765	Non-significant	chr16:69564735	In DMR	Non-significant_In DMR
cg25259754	-1.55148965880006	-0.141545202943023	-12.3943966229592	1.22094504322724e-20	4.62984806650623e-17	36.5241060726829	FCRL3	cg25259754	-1.55148965880006	16.3344332605934	Non-significant	chr1:157670220	In DMR	Non-significant_In DMR
cg13643376	2.33365724001415	-2.74236128510438	12.3925723417338	1.23078455991127e-20	4.66037604854398e-17	36.5161959331509	ARHGAP20	cg13643376	2.33365724001415	16.3315790384134	Hypermethylation	chr11:110583543	In DMR	Hypermethylation_In DMR
cg26144458	1.51141640166815	-0.407139102875933	12.3876949986179	1.25748458935362e-20	4.7511173929128e-17	36.4950457922398		cg26144458	1.51141640166815	16.3232042386895	Non-significant	chr21:38070148	In DMR	Non-significant_In DMR
cg03567939	-1.65206942044575	1.05876002913524	-12.3843417319137	1.27617853739657e-20	4.81476521151374e-17	36.4805031203173	PRKAG2;PRKAG2	cg03567939	-1.65206942044575	16.3174248860743	Non-significant	chr7:151506147	In DMR	Non-significant_In DMR
cg08329754	-1.53186221844103	0.268822579484689	-12.3801830925102	1.29975102317253e-20	4.89660806941515e-17	36.4624659058333	RPTOR;RPTOR	cg08329754	-1.53186221844103	16.3101046560598	Non-significant	chr17:78797015	In DMR	Non-significant_In DMR
cg03872376	-1.64594673674796	0.222125816212036	-12.3796055569899	1.30305912311982e-20	4.90552380049171e-17	36.4599608152521	ZP4;LOC100130331	cg03872376	-1.64594673674796	16.3093146128472	Non-significant	chr1:238053828	In DMR	Non-significant_In DMR
cg12290217	-1.70074516946179	0.633914267533949	-12.3784996715705	1.30941723750996e-20	4.92590051507184e-17	36.4551638751827		cg12290217	-1.70074516946179	16.3075143635468	Non-significant	chr15:99563030	In DMR	Non-significant_In DMR
cg07195224	-1.44490237522554	-0.911102395320751	-12.3782047334315	1.3111182014887e-20	4.9287407188531e-17	36.4538845146784	AIM2	cg07195224	-1.44490237522554	16.3072640277234	Non-significant	chr1:159047034	In DMR	Non-significant_In DMR
cg17518550	-2.08793167064649	-0.801348780896116	-12.3748728486148	1.33048884540333e-20	4.98772834061215e-17	36.4394310393838	C1orf150	cg17518550	-2.08793167064649	16.302097208639	Hypomethylation	chr1:247712383	In DMR	Hypomethylation_In DMR
cg15704225	-1.85762263960976	0.695802450889324	-12.3748472185473	1.33063896145266e-20	4.98772834061215e-17	36.4393198531948		cg15704225	-1.85762263960976	16.302097208639	Non-significant	chr2:81427138	In DMR	Non-significant_In DMR
cg27029821	1.23328598051667	-0.345816816833017	12.3732871128162	1.33980869119712e-20	5.01488422784361e-17	36.4325517963264	PRDM14	cg27029821	1.23328598051667	16.2997390885237	Non-significant	chr8:70983741	In DMR	Non-significant_In DMR
cg06907033	-2.02063432477024	1.22388183190137	-12.3726866677324	1.3433547986726e-20	5.02454766713374e-17	36.4299468705882		cg06907033	-2.02063432477024	16.2989030293324	Hypomethylation	chr1:54873990	In DMR	Hypomethylation_In DMR
cg01001101	-1.62529767098554	-0.12611555678282	-12.3702835556403	1.35764182439595e-20	5.07434266093773e-17	36.4195209867762	C7orf16;C7orf16	cg01001101	-1.62529767098554	16.2946202090241	Non-significant	chr7:31726494	In DMR	Non-significant_In DMR
cg02583465	-2.43416226551951	1.19729727536281	-12.3694898843556	1.36239386076338e-20	5.08480866623543e-17	36.4160775081235	TRIM31	cg02583465	-2.43416226551951	16.2937253842873	Hypomethylation	chr6:30080368	In DMR	Hypomethylation_In DMR
cg26475649	2.11839392929495	-1.76652677676997	12.3643207528758	1.39375547648151e-20	5.19813479064515e-17	36.3936486257538	C16orf62	cg26475649	2.11839392929495	16.2841524631816	Hypermethylation	chr16:19567354	In DMR	Hypermethylation_In DMR
cg24617647	-1.90310443988675	0.945331909912712	-12.3608775124985	1.41504781097948e-20	5.266237414451e-17	36.378706736699		cg24617647	-1.90310443988675	16.2784995657651	Non-significant	chr20:58983939	In DMR	Non-significant_In DMR
cg27268556	1.6179485687912	-1.47393300043788	12.3591425482193	1.42590012431172e-20	5.29527832411168e-17	36.3711773844975		cg27268556	1.6179485687912	16.2761112080873	Non-significant	chr1:119542629	In DMR	Non-significant_In DMR
cg25670061	-1.91199587258659	0.738093684946386	-12.3580379035024	1.43285331707306e-20	5.30716193056308e-17	36.3663833015592	PACRG;PACRG;PACRG	cg25670061	-1.91199587258659	16.275137661103	Non-significant	chr6:163612896	In DMR	Non-significant_In DMR
cg13396068	-1.68955101058236	0.198692851040802	-12.3579870037587	1.43317452627713e-20	5.30716193056308e-17	36.3661623968536	DCD	cg13396068	-1.68955101058236	16.275137661103	Non-significant	chr12:55041379	In DMR	Non-significant_In DMR
cg16721427	-1.65877028858594	0.779505343508441	-12.3573226894772	1.43737341038584e-20	5.31515543752189e-17	36.363279248756		cg16721427	-1.65877028858594	16.2744840303559	Non-significant	chr2:4050797	In DMR	Non-significant_In DMR
cg21773872	2.85298815586625	-0.800026036813494	12.3542544898839	1.45692744701308e-20	5.38364194882423e-17	36.3499625126916	CRHR2	cg21773872	2.85298815586625	16.2689238315517	Hypermethylation	chr7:30722320	In DMR	Hypermethylation_In DMR
cg14283802	-2.00372380797406	0.426172612626972	-12.3532267007706	1.46353731636895e-20	5.40423396456642e-17	36.3455014221181	CNGB3	cg14283802	-2.00372380797406	16.2672658574071	Hypomethylation	chr8:87684132	In DMR	Hypomethylation_In DMR
cg08670181	-1.84116990798565	0.58572939054714	-12.3482508236675	1.495966865679e-20	5.51226288119748e-17	36.3239020991034		cg08670181	-1.84116990798565	16.2586700789939	Non-significant	chr16:48846942	In DMR	Non-significant_In DMR
cg19764047	-1.71769603507371	1.02883039024804	-12.346658876373	1.50649397195998e-20	5.54395921466071e-17	36.3169911805567	CDH18;CDH18	cg19764047	-1.71769603507371	16.2561799733661	Non-significant	chr5:19988944	In DMR	Non-significant_In DMR
cg12767196	-1.90197593002349	0.558810298428069	-12.3455929104802	1.51358451787262e-20	5.56144698971292e-17	36.3123634805101	TNR	cg12767196	-1.90197593002349	16.2548121980063	Non-significant	chr1:175525986	In DMR	Non-significant_In DMR
cg02336334	-1.53734190681518	0.333513186753577	-12.3437772818411	1.52573898551947e-20	5.60215607511247e-17	36.3044809626695	MIR518A2	cg02336334	-1.53734190681518	16.2516447959737	Non-significant	chr19:54242243	In DMR	Non-significant_In DMR
cg05844572	-2.0891562657136	1.0184415830711	-12.3427469826397	1.53267977783375e-20	5.61576837784882e-17	36.3000077747405		cg05844572	-2.0891562657136	16.2505908129681	Hypomethylation	chr17:80300263	In DMR	Hypomethylation_In DMR
cg26978668	2.24556395919615	-2.04519012736332	12.341837642008	1.5388320853956e-20	5.62644042438322e-17	36.2960596472002	SFMBT2	cg26978668	2.24556395919615	16.2497662753004	Hypermethylation	chr10:7453452	In DMR	Hypermethylation_In DMR
cg04699199	-1.61130881556535	0.943643501302546	-12.3413424740585	1.54219267017106e-20	5.63278430886976e-17	36.2939097142318	CSNK1A1L	cg04699199	-1.61130881556535	16.2492768784932	Non-significant	chr13:37679803	In DMR	Non-significant_In DMR
cg20402653	-1.47566998428295	0.790073925859905	-12.3393854808922	1.55554668571389e-20	5.66377094876801e-17	36.2854125239045	EBF3	cg20402653	-1.47566998428295	16.2468943184711	Non-significant	chr10:131671616	In DMR	Non-significant_In DMR
cg02983090	-1.6989074519119	-2.39249738971695	-12.3393829151115	1.55556427004501e-20	5.66377094876801e-17	36.2854013831024	IL21R;IL21R;IL21R	cg02983090	-1.6989074519119	16.2468943184711	Non-significant	chr16:27437892	In DMR	Non-significant_In DMR
cg05119931	-1.89458921600543	1.7044427007905	-12.3385949246823	1.56097415506585e-20	5.67518086903603e-17	36.2819798379265	AMPH;AMPH	cg05119931	-1.89458921600543	16.2460202928709	Non-significant	chr7:38469273	In DMR	Non-significant_In DMR
cg19451848	-1.59149906860255	0.0461948718858513	-12.3384669170886	1.56185476552426e-20	5.67518086903603e-17	36.2814240076946		cg19451848	-1.59149906860255	16.2460202928709	Non-significant	chr5:42176806	In DMR	Non-significant_In DMR
cg13897627	-1.66064396469297	0.532970700869005	-12.3384507915012	1.5619657346859e-20	5.67518086903603e-17	36.2813539875868		cg13897627	-1.66064396469297	16.2460202928709	Non-significant	chr16:49378497	In DMR	Non-significant_In DMR
cg15186969	-1.47175036921712	0.198538294864996	-12.3344799212556	1.5895342808782e-20	5.76209473277317e-17	36.264110897441	ADARB2	cg15186969	-1.47175036921712	16.239419605899	Non-significant	chr10:1256369	In DMR	Non-significant_In DMR
cg01425762	-1.64953281835882	-1.31815315179255	-12.3343691237326	1.59031049159823e-20	5.76209473277317e-17	36.2636297456073	CMIP;CMIP	cg01425762	-1.64953281835882	16.239419605899	Non-significant	chr16:81666633	In DMR	Non-significant_In DMR
cg25345102	-1.40499130422715	0.362383598288554	-12.3337091727081	1.59494179267496e-20	5.77485920440863e-17	36.2607637990687	BPIL3	cg25345102	-1.40499130422715	16.2384585997464	Non-significant	chr20:31619420	In DMR	Non-significant_In DMR
cg04492769	-1.71099844376188	1.07963046484059	-12.3303451837016	1.6187606807377e-20	5.84890735921894e-17	36.2461543679643		cg04492769	-1.71099844376188	16.2329252573679	Non-significant	chr7:157314300	In DMR	Non-significant_In DMR
cg02149189	2.69328890908584	-1.3047183166297	12.3299133885561	1.62184381941782e-20	5.85598634143188e-17	36.2442790384943		cg02149189	2.69328890908584	16.2323999449018	Hypermethylation	chr6:29521138	In DMR	Hypermethylation_In DMR
cg07514703	3.1560029072935	-2.83396266941394	12.3260027262256	1.65003735886157e-20	5.94953859625533e-17	36.2272936981298		cg07514703	3.1560029072935	16.2255167137454	Hypermethylation	chr2:45155774	In DMR	Hypermethylation_In DMR
cg06759944	-1.53495062088771	1.03406149854957	-12.3235862722876	1.66770437280881e-20	6.00492921586113e-17	36.2167973656981		cg06759944	-1.53495062088771	16.221492107552	Non-significant	chr13:65532408	In DMR	Non-significant_In DMR
cg05864433	-1.28173406784923	-1.88180172181481	-12.3207144808745	1.68894795382347e-20	6.07722143364666e-17	36.2043223446585	AMZ1	cg05864433	-1.28173406784923	16.2162949391243	Non-significant	chr7:2738728	In DMR	Non-significant_In DMR
cg08215169	-1.5852799515316	-0.186547997036557	-12.3188330054474	1.70301317154327e-20	6.11937912621344e-17	36.1961487460872		cg08215169	-1.5852799515316	16.2132926392495	Non-significant	chr13:112144901	In DMR	Non-significant_In DMR
cg07598464	-1.78565001410919	0.0957181294469017	-12.3152372257084	1.73022239933084e-20	6.20431260726043e-17	36.1805266899009	OR2M3	cg07598464	-1.78565001410919	16.2073063281718	Non-significant	chr1:248366883	In DMR	Non-significant_In DMR
cg21410293	2.30846208384522	2.32525377289363	12.3125007230247	1.75122206244351e-20	6.26667541840624e-17	36.1686368480908	KIAA0427;KIAA0427	cg21410293	2.30846208384522	16.2029627989406	Hypermethylation	chr18:46386361	In DMR	Hypermethylation_In DMR
cg14497172	1.73803772766015	-1.51814474436366	12.311735315415	1.75714146371599e-20	6.28354213041919e-17	36.165311076891	HIST2H2BF	cg14497172	1.73803772766015	16.2017954686793	Non-significant	chr1:149399454	In DMR	Non-significant_In DMR
cg13498800	-1.26097872147373	0.541167460413343	-12.3107884222712	1.76449226092381e-20	6.30550087023364e-17	36.1611966434116	ZNF648	cg13498800	-1.26097872147373	16.2002804100363	Non-significant	chr1:182031601	In DMR	Non-significant_In DMR
cg12619262	-3.19714185483167	1.18542821520202	-12.3100471556202	1.7702683376468e-20	6.31957721049253e-17	36.1579756274201		cg12619262	-3.19714185483167	16.1993119757195	Hypomethylation	chr7:2480493	In DMR	Hypomethylation_In DMR
cg07926895	1.74141365480679	-1.55010697065209	12.3099717304247	1.77085712837228e-20	6.31957721049253e-17	36.1576478799223	NR5A2;NR5A2	cg07926895	1.74141365480679	16.1993119757195	Non-significant	chr1:200005833	In DMR	Non-significant_In DMR
cg00889398	1.7919060204096	-0.782903911995876	12.3093207568564	1.77594700576685e-20	6.3334032767689e-17	36.1548191576129		cg00889398	1.7919060204096	16.1983628575752	Non-significant	chr13:28502089	In DMR	Non-significant_In DMR
cg24788194	2.21327828104995	-0.746018167904111	12.306230384093	1.80031164411488e-20	6.40713640145866e-17	36.1413896981571	GFRA4;GFRA4	cg24788194	2.21327828104995	16.1933360302191	Hypermethylation	chr20:3641652	In DMR	Hypermethylation_In DMR
cg22794244	-1.92263845161381	0.688626772199643	-12.3027669578539	1.82801713050523e-20	6.49686207454247e-17	36.1263378488751	OR10G9	cg22794244	-1.92263845161381	16.1872963530131	Non-significant	chr11:123892873	In DMR	Non-significant_In DMR
cg02641539	-1.53895065123885	-1.34602790975483	-12.3021705277699	1.83283133130979e-20	6.5095316437326e-17	36.1237456643854	TM7SF4	cg02641539	-1.53895065123885	16.1864502574932	Non-significant	chr8:105351190	In DMR	Non-significant_In DMR
cg20768506	-0.982620736868001	-0.728091344499792	-12.3002266643256	1.84861026401921e-20	6.55663368085135e-17	36.1152970369194		cg20768506	-0.982620736868001	16.18331907969	Non-significant	chr7:517708	In DMR	Non-significant_In DMR
cg22266749	2.29362850172963	-1.25611741527391	12.2962855826557	1.88102169913515e-20	6.66705176051897e-17	36.0981666031481	COL25A1;COL25A1	cg22266749	2.29362850172963	16.1760661731599	Hypermethylation	chr4:110223959	In DMR	Hypermethylation_In DMR
cg15174393	-1.84130272400516	-1.61487935642519	-12.2960325141479	1.88312235194628e-20	6.66995988026778e-17	36.0970665486627		cg15174393	-1.84130272400516	16.1758767783519	Non-significant	chr12:125259081	In DMR	Non-significant_In DMR
cg06713116	-1.30752290869208	-3.09805673418029	-12.29157659178	1.92049860589722e-20	6.78389835264825e-17	36.0776960988574	LOC100132707;LOC100132707	cg06713116	-1.30752290869208	16.1685206680059	Non-significant	chr7:154720452	In DMR	Non-significant_In DMR
cg21535606	1.95102527001399	-1.40544004514218	12.2903332970752	1.93105983683004e-20	6.80735897888637e-17	36.0722909503912		cg21535606	1.95102527001399	16.1670213467307	Non-significant	chr1:47911940	In DMR	Non-significant_In DMR
cg06144905	-1.67218112146929	-0.293077739061218	-12.2897408443813	1.93611298195242e-20	6.815949085841e-17	36.0697152381028	PIPOX	cg06144905	-1.67218112146929	16.1664736623465	Non-significant	chr17:27369780	In DMR	Non-significant_In DMR
cg13955423	-1.14940128033768	-0.875220614974963	-12.2868967040085	1.96055695968827e-20	6.89734201777051e-17	36.0573496819687		cg13955423	-1.14940128033768	16.1613182381625	Non-significant	chr2:133037153	In DMR	Non-significant_In DMR
cg02975060	-1.92874441463117	0.9922047809203	-12.2837639878378	1.98784042353145e-20	6.98213559950961e-17	36.0437284424985	MIR1185-2	cg02975060	-1.92874441463117	16.1560117210408	Non-significant	chr14:101510016	In DMR	Non-significant_In DMR
cg02666257	-1.41001929303727	-1.39057519647604	-12.2836683167664	1.98867962334406e-20	6.98213559950961e-17	36.0433124418472	FLI1;FLI1	cg02666257	-1.41001929303727	16.1560117210408	Non-significant	chr11:128627260	In DMR	Non-significant_In DMR
cg07721777	-1.63822154356833	0.938514414823966	-12.282253632156	2.00113050185288e-20	7.02111867962841e-17	36.03716093766		cg07721777	-1.63822154356833	16.153593685921	Non-significant	chr10:130201251	In DMR	Non-significant_In DMR
cg00891995	-1.08228511156439	-1.37577653713188	-12.2820458530531	2.00296579087335e-20	7.02282875323618e-17	36.0362574286228	SPRR2C	cg00891995	-1.08228511156439	16.1534879214216	Non-significant	chr1:153113262	In DMR	Non-significant_In DMR
cg09845914	-1.57676591393353	0.621276049491059	-12.2818453709894	2.00473823032789e-20	7.02431631091345e-17	36.0353856456003		cg09845914	-1.57676591393353	16.1533959400132	Non-significant	chr5:63252793	In DMR	Non-significant_In DMR
cg24926465	-1.83067116484493	0.0730267472003849	-12.2796382135227	2.024356030187e-20	7.08828744096656e-17	36.0257876739423	KCNAB1;KCNAB1;KCNAB1	cg24926465	-1.83067116484493	16.1494586794542	Non-significant	chr3:156007787	In DMR	Non-significant_In DMR
cg24716042	-1.91610757805739	0.999632332915502	-12.2778303080041	2.04056890907122e-20	7.14025831413759e-17	36.0179254757867	AFF3;AFF3	cg24716042	-1.91610757805739	16.1462860764066	Non-significant	chr2:100624627	In DMR	Non-significant_In DMR
cg09508556	-1.48770701422811	0.849112183719736	-12.2762107879906	2.05520322835884e-20	7.18341119319116e-17	36.010882220298	PSORS1C1;PSORS1C2;PSORS1C2	cg09508556	-1.48770701422811	16.1436692729482	Non-significant	chr6:31106982	In DMR	Non-significant_In DMR
cg05570258	-1.46797783562828	-0.840201861731071	-12.2761605670708	2.05565871813208e-20	7.18341119319116e-17	36.010663806045	FLJ23834	cg05570258	-1.46797783562828	16.1436692729482	Non-significant	chr7:105662884	In DMR	Non-significant_In DMR
cg08205639	-1.22500397258596	-2.43645180314351	-12.2753512981553	2.06301257448682e-20	7.19945171647948e-17	36.0071442012363	C5orf39;C5orf39	cg08205639	-1.22500397258596	16.1427005765652	Non-significant	chr5:43040174	In DMR	Non-significant_In DMR
cg13777681	3.08786354509442	-1.35278463623362	12.2748411181603	2.06766218757732e-20	7.20928193074313e-17	36.0049253318971	DPP10;DPP10	cg13777681	3.08786354509442	16.1421079903494	Hypermethylation	chr2:115920221	In DMR	Hypermethylation_In DMR
cg24078985	3.04106842043695	-2.61468672961047	12.274738708011	2.06859678917236e-20	7.20928193074313e-17	36.0044799273223	ZNF793	cg24078985	3.04106842043695	16.1421079903494	Hypermethylation	chr19:37997703	In DMR	Hypermethylation_In DMR
cg17099954	-1.69699233911975	0.971326633165242	-12.2735147982291	2.07979919635921e-20	7.23380752095999e-17	35.9991567813296		cg17099954	-1.69699233911975	16.1406330512417	Non-significant	chr7:128764517	In DMR	Non-significant_In DMR
cg17713010	-1.34061573919154	-2.24986617804577	-12.2696438886412	2.11563266101761e-20	7.34373381551918e-17	35.9823199631825	LAIR1;LAIR1;LAIR1;LAIR1	cg17713010	-1.34061573919154	16.1340830731666	Non-significant	chr19:54876598	In DMR	Non-significant_In DMR
cg12778938	-1.7573385241665	0.42920521660676	-12.2694233957828	2.11769237699476e-20	7.34598938912012e-17	35.9813608629043	ATP8A2	cg12778938	-1.7573385241665	16.1339497033049	Non-significant	chr13:26140724	In DMR	Non-significant_In DMR
cg24091195	-1.39165878750916	-0.193800569110131	-12.2687146384305	2.12432684312255e-20	7.36410059454057e-17	35.9782778724902	LELP1	cg24091195	-1.39165878750916	16.1328802876102	Non-significant	chr1:153174759	In DMR	Non-significant_In DMR
cg05937969	2.3482799635394	-1.8512349691406	12.2683084172253	2.12813877636887e-20	7.37006435992324e-17	35.9765108449587	CASR	cg05937969	2.3482799635394	16.1325287195986	Hypermethylation	chr3:121903016	In DMR	Hypermethylation_In DMR
cg03027179	2.11970358199033	-1.48358472886405	12.2677057605676	2.13380671201502e-20	7.38222811640759e-17	35.9738893065255		cg03027179	2.11970358199033	16.1318125389065	Hypermethylation	chr8:69242974	In DMR	Hypermethylation_In DMR
cg02829688	1.72429061701021	-1.33906998924405	12.2651171828259	2.15832519963474e-20	7.45715029086703e-17	35.9626286161283	TBX15	cg02829688	1.72429061701021	16.1274271040816	Non-significant	chr1:119527008	In DMR	Non-significant_In DMR
cg23684449	-1.15030115010363	-0.0559774158863371	-12.2640698917805	2.16832523885671e-20	7.4867363805665e-17	35.9580725379344	GPT2;GPT2;GPT2	cg23684449	-1.15030115010363	16.1257074587754	Non-significant	chr16:46919194	In DMR	Non-significant_In DMR
cg07739927	-1.20343817169593	0.316404287689655	-12.2612657020141	2.19533096989006e-20	7.5737620185209e-17	35.9458727486681	LOC146880;LOC146880	cg07739927	-1.20343817169593	16.1206883453291	Non-significant	chr17:62778162	In DMR	Non-significant_In DMR
cg17101450	2.57221309841701	-1.2869912343901	12.2605017675112	2.20274647814525e-20	7.5773137334088e-17	35.9425490576556		cg17101450	2.57221309841701	16.1204847307171	Hypermethylation	chr10:102900365	In DMR	Hypermethylation_In DMR
cg19961545	1.34855495701307	0.605436798375356	12.2604901089258	2.2028598428765e-20	7.5773137334088e-17	35.9424983335226	GPR75;LOC100302652;LOC100302652;GPR75	cg19961545	1.34855495701307	16.1204847307171	Non-significant	chr2:54087066	In DMR	Non-significant_In DMR
cg18587340	1.98984566134196	-1.56785466053986	12.2584701836677	2.22258983612462e-20	7.62575835101857e-17	35.9337098240835	EMILIN3	cg18587340	1.98984566134196	16.1177169609928	Non-significant	chr20:39995654	In DMR	Non-significant_In DMR
cg02700891	1.7988251566003	-0.316265302949014	12.2581456496227	2.22577630849469e-20	7.62575835101857e-17	35.9322977644082	TRH;TRH	cg02700891	1.7988251566003	16.1177169609928	Non-significant	chr3:129693586	In DMR	Non-significant_In DMR
cg15248577	2.23499163108066	-2.40093133893738	12.2581073740698	2.22615242381561e-20	7.62575835101857e-17	35.9321312252939	SFMBT2	cg15248577	2.23499163108066	16.1177169609928	Hypermethylation	chr10:7450456	In DMR	Hypermethylation_In DMR
cg02383130	3.60289161720059	-2.05361528830367	12.2575497152794	2.23163952050339e-20	7.62950624541594e-17	35.9297048018119	AMPH;AMPH;AMPH;AMPH	cg02383130	3.60289161720059	16.1175035671342	Hypermethylation	chr7:38670957	In DMR	Hypermethylation_In DMR
cg06203976	-1.61347174515974	0.34855300951206	-12.2541356361958	2.26553017867561e-20	7.73500208957467e-17	35.9148490919414	CADM3;CADM3	cg06203976	-1.61347174515974	16.111539564642	Non-significant	chr1:159140445	In DMR	Non-significant_In DMR
cg18594551	-1.37750467260202	0.266786179904304	-12.2539936379838	2.26695091319126e-20	7.73500208957467e-17	35.9142311862325	KRTAP23-1	cg18594551	-1.37750467260202	16.111539564642	Non-significant	chr21:31720835	In DMR	Non-significant_In DMR
cg20771687	-2.49748780604422	2.2346437860826	-12.2532307250533	2.27459943525452e-20	7.75602015195033e-17	35.9109113300641	FBXL7	cg20771687	-2.49748780604422	16.1103610711935	Hypomethylation	chr5:15935380	In DMR	Hypomethylation_In DMR
cg14501219	1.17344950183534	-0.382210024525722	12.248875520164	2.31876171897634e-20	7.89627104044218e-17	35.8919582004043	LOC146880;LOC146880	cg14501219	1.17344950183534	16.1025779528728	Non-significant	chr17:62775713	In DMR	Non-significant_In DMR
cg09843272	-1.11717545868879	0.0853978661173865	-12.2463855020518	2.34439711417121e-20	7.97835476076094e-17	35.8811211187182	CAMK2B;CAMK2B;CAMK2B;CAMK2B;CAMK2B;CAMK2B;CAMK2B;CAMK2B	cg09843272	-1.11717545868879	16.0980866565176	Non-significant	chr7:44258799	In DMR	Non-significant_In DMR
cg23663774	3.02748639163329	-1.43460152934443	12.2450776482771	2.3579757663872e-20	8.01932709852412e-17	35.8754287919094	PITX2;PITX2	cg23663774	3.02748639163329	16.0958620718229	Hypermethylation	chr4:111555440	In DMR	Hypermethylation_In DMR
cg02167020	1.74644705568631	-1.82127200043246	12.2421630712298	2.38852121680933e-20	8.11791135419612e-17	35.8627426581286		cg02167020	1.74644705568631	16.0905556953929	Non-significant	chr10:102899949	In DMR	Non-significant_In DMR
cg07073391	1.94519892297923	-1.13724310326668	12.2388648588893	2.42356741600733e-20	8.21789966965654e-17	35.8483855705929	ITGA8	cg07073391	1.94519892297923	16.0852391652378	Non-significant	chr10:15761869	In DMR	Non-significant_In DMR
cg04803843	2.97095009574455	-0.982563737395187	12.2388011280657	2.42424967577005e-20	8.21789966965654e-17	35.8481081391677		cg04803843	2.97095009574455	16.0852391652378	Hypermethylation	chr15:28351906	In DMR	Hypermethylation_In DMR
cg04757991	-1.5157565161472	1.14317398728917	-12.2382127209524	2.43055789990057e-20	8.22880957021663e-17	35.8455466790283		cg04757991	-1.5157565161472	16.0846629879323	Non-significant	chr10:133208984	In DMR	Non-significant_In DMR
cg26342676	-1.98586834634755	1.19871343507133	-12.2382063059648	2.43062676488921e-20	8.22880957021663e-17	35.8455187530267	SLC25A21;SLC25A21;LOC100129794	cg26342676	-1.98586834634755	16.0846629879323	Non-significant	chr14:37639757	In DMR	Non-significant_In DMR
cg04454807	-1.84977813378275	1.10992523470829	-12.2372726247754	2.44067079775155e-20	8.25208936108944e-17	35.8414541635495	EIF3IP1	cg04454807	-1.84977813378275	16.0834360777399	Non-significant	chr7:109600425	In DMR	Non-significant_In DMR
cg26974222	-1.67174690739162	0.773537913393807	-12.2366161232045	2.44775806113501e-20	8.27068483587799e-17	35.8385961614633	RASGRP2;RASGRP2;RASGRP2	cg26974222	-1.67174690739162	16.0824585281586	Non-significant	chr11:64508056	In DMR	Non-significant_In DMR
cg23359394	2.87011078105228	-2.24868176394174	12.2359696109381	2.45475770769434e-20	8.28061532301175e-17	35.8357816004807	DOK5	cg23359394	2.87011078105228	16.081937390092	Hypermethylation	chr20:53092040	In DMR	Hypermethylation_In DMR
cg00326208	-1.18686873837477	1.20942078950186	-12.2358922182955	2.45559696854815e-20	8.28061532301175e-17	35.8354446721531	OR8A1	cg00326208	-1.18686873837477	16.081937390092	Non-significant	chr11:124440132	In DMR	Non-significant_In DMR
cg10893667	-1.78256479972277	1.09592702896767	-12.2347094563225	2.46845902419431e-20	8.30830291352931e-17	35.8302954445417	C5orf13;C5orf13	cg10893667	-1.78256479972277	16.0804876778476	Non-significant	chr5:111313992	In DMR	Non-significant_In DMR
cg11293610	-1.71670466869317	-1.89327803218696	-12.2336797557178	2.47971174459094e-20	8.34078904696812e-17	35.8258124543074		cg11293610	-1.71670466869317	16.0787928627274	Non-significant	chr21:34755681	In DMR	Non-significant_In DMR
cg09129067	-2.23994753698146	-0.866543845544543	-12.2329291749751	2.48794668959896e-20	8.36308918504201e-17	35.8225445903501		cg09129067	-2.23994753698146	16.0776332718192	Hypomethylation	chr8:103750904	In DMR	Hypomethylation_In DMR
cg11375072	-1.36681283956116	0.242347515728462	-12.2326352056688	2.49117944229712e-20	8.36855682771122e-17	35.8212646956409	GHRH	cg11375072	-1.36681283956116	16.077349430394	Non-significant	chr20:35885301	In DMR	Non-significant_In DMR
cg02966153	2.99076243844611	-2.99622789335578	12.2312018524457	2.50700249639897e-20	8.41628445775866e-17	35.8150239724835	GAMT;GAMT	cg02966153	2.99076243844611	16.0748795944419	Hypermethylation	chr19:1401767	In DMR	Hypermethylation_In DMR
cg20675505	3.01768439130791	-1.68777096362005	12.2302126131582	2.51798179346746e-20	8.44770006575205e-17	35.8107167602179	MSC	cg20675505	3.01768439130791	16.0732615140931	Hypermethylation	chr8:72756812	In DMR	Hypermethylation_In DMR
cg02353184	2.24767910584745	-2.2558469557302	12.2271728670509	2.55202256335141e-20	8.5453975776365e-17	35.797480837467	SFMBT2	cg02353184	2.24767910584745	16.0682677267692	Hypermethylation	chr10:7454561	In DMR	Hypermethylation_In DMR
cg22403344	2.90010127023626	-1.98841737384286	12.225598236818	2.56983769213551e-20	8.59952450080278e-17	35.7906240501397	MAL;MAL;MAL;MAL;MAL;MAL;MAL;MAL	cg22403344	2.90010127023626	16.0655255618246	Hypermethylation	chr2:95691500	In DMR	Hypermethylation_In DMR
cg07790085	-2.14434462870293	0.528594107526406	-12.2251408918562	2.57503541905308e-20	8.61138705340613e-17	35.7886324732487	MTUS2	cg07790085	-2.14434462870293	16.0649268902277	Hypomethylation	chr13:29597447	In DMR	Hypomethylation_In DMR
cg13936452	1.90421565216385	-1.22358573435921	12.2230163948723	2.59931927627856e-20	8.68145233647958e-17	35.7793807340931		cg13936452	1.90421565216385	16.0614076148054	Non-significant	chr1:47911336	In DMR	Non-significant_In DMR
cg22732615	-1.98618784151434	1.62562521534899	-12.2220959147967	2.60991210407062e-20	8.71108690466598e-17	35.7753720830013		cg22732615	-1.98618784151434	16.0599276535745	Non-significant	chr13:100583847	In DMR	Non-significant_In DMR
cg14072515	2.30842910039214	-1.01581492730244	12.2219551344753	2.61153601769531e-20	8.71108690466598e-17	35.7747589825955		cg14072515	2.30842910039214	16.0599276535745	Hypermethylation	chr10:125732604	In DMR	Hypermethylation_In DMR
cg17907200	-1.63158090051652	0.389715460517964	-12.2213470793565	2.61856166627995e-20	8.72893347982046e-17	35.7721108685665	LOC284661	cg17907200	-1.63158090051652	16.0590388161025	Non-significant	chr1:4471021	In DMR	Non-significant_In DMR
cg04021697	2.52641613618649	-0.657332484737259	12.2190812144224	2.64490990757201e-20	8.79223989464704e-17	35.7622425442021	WDR8	cg04021697	2.52641613618649	16.0559004707779	Hypermethylation	chr1:3567303	In DMR	Hypermethylation_In DMR
cg22478258	-1.31026615818162	-0.235676792996964	-12.2179312095305	2.65838436517417e-20	8.82779392581598e-17	35.7572338133067	PNPLA1;PNPLA1;PNPLA1	cg22478258	-1.31026615818162	16.054147813472	Non-significant	chr6:36237982	In DMR	Non-significant_In DMR
cg05489054	-1.33326195729383	0.0558232039084994	-12.2159268258364	2.68203466502146e-20	8.89499191734247e-17	35.7485035758672		cg05489054	-1.33326195729383	16.0508544422125	Non-significant	chr10:131214173	In DMR	Non-significant_In DMR
cg11577174	-0.899209080677964	0.887165246601989	-12.2153413789913	2.68898235738595e-20	8.91236095149374e-17	35.7459535371803	CECR7	cg11577174	-0.899209080677964	16.050007232845	Non-significant	chr22:17517373	In DMR	Non-significant_In DMR
cg27664407	-1.54168590524076	-0.224870220259949	-12.215158787431	2.69115293194369e-20	8.9138846919438e-17	35.7451582130094	C16orf89;C16orf89	cg27664407	-1.54168590524076	16.0499329881516	Non-significant	chr16:5116674	In DMR	Non-significant_In DMR
cg11358713	-1.88261493938149	1.34726652257746	-12.2143675399197	2.7005793382386e-20	8.93942466163766e-17	35.7417116903281		cg11358713	-1.88261493938149	16.0486904313513	Non-significant	chr7:41188092	In DMR	Non-significant_In DMR
cg07281781	-1.71072587070995	1.49741430903028	-12.2137898379386	2.70748266376761e-20	8.95090251862838e-17	35.7391952879107	PDCD1	cg07281781	-1.71072587070995	16.048133172606	Non-significant	chr2:242794854	In DMR	Non-significant_In DMR
cg21069434	-1.48484967783199	-0.00797728683582037	-12.2134630922143	2.71139500726142e-20	8.95815256844138e-17	35.7377720055283	MYT1L	cg21069434	-1.48484967783199	16.047781545255	Non-significant	chr2:2192072	In DMR	Non-significant_In DMR
cg16385583	-1.79845248971042	-0.87878510641137	-12.2115994699034	2.73381830961026e-20	9.02651285615413e-17	35.7296539693295	C1orf150	cg16385583	-1.79845248971042	16.0444799949605	Non-significant	chr1:247711595	In DMR	Non-significant_In DMR
cg25181651	2.6884389571284	-1.25539010071297	12.2103390797202	2.74908905841763e-20	9.060468210086e-17	35.724163428891	PXDN	cg25181651	2.6884389571284	16.0428493590779	Hypermethylation	chr2:1748132	In DMR	Hypermethylation_In DMR
cg04519626	-1.21063490425387	0.527851929985028	-12.2073678152904	2.78542885374629e-20	9.16787136939243e-17	35.7112192529934		cg04519626	-1.21063490425387	16.03773148874	Non-significant	chr7:3208493	In DMR	Non-significant_In DMR
cg05766140	2.65163855485185	-1.96253660508436	12.2054070539745	2.80967392273545e-20	9.23017837175447e-17	35.7026767596024	IRF4	cg05766140	2.65163855485185	16.03478990622	Hypermethylation	chr6:391743	In DMR	Hypermethylation_In DMR
cg22899100	2.52222162008075	-1.57112589944006	12.2052098910201	2.81212357864243e-20	9.2324046514451e-17	35.7018177520751		cg22899100	2.52222162008075	16.0346851688722	Hypermethylation	chr10:23462237	In DMR	Hypermethylation_In DMR
cg22686718	-1.59130161732916	0.524236225062953	-12.2001045919598	2.87630768637594e-20	9.40703054133326e-17	35.6795733030875		cg22686718	-1.59130161732916	16.0265474459707	Non-significant	chr12:127209925	In DMR	Non-significant_In DMR
cg15453708	-1.51104048235493	0.0281097662422688	-12.1999753269382	2.87795179295674e-20	9.40703054133326e-17	35.6790100417761	PRKAG2;PRKAG2	cg15453708	-1.51104048235493	16.0265474459707	Non-significant	chr7:151493647	In DMR	Non-significant_In DMR
cg03214622	-1.63568155281146	1.08352994460792	-12.1936374801999	2.95973178519523e-20	9.63745157421924e-17	35.6513911824677	HRNBP3	cg03214622	-1.63568155281146	16.0160377911565	Non-significant	chr17:77115633	In DMR	Non-significant_In DMR
cg21538208	1.89372505326251	0.0872387935769849	12.1934045777134	2.96278113679165e-20	9.63745157421924e-17	35.6503761643763	MSX1	cg21538208	1.89372505326251	16.0160377911565	Non-significant	chr4:4864488	In DMR	Non-significant_In DMR
cg10526659	2.22001887755531	-1.1069758722295	12.1928796542554	2.96966545546475e-20	9.65231220573564e-17	35.6480884608081	ITGA4;ITGA4	cg10526659	2.22001887755531	16.0153686392047	Hypermethylation	chr2:182322058	In DMR	Hypermethylation_In DMR
cg08282819	-1.71725161894041	-2.35512800016871	-12.1926121598729	2.97317980134898e-20	9.65771012193395e-17	35.6469226643483	IL21R;IL21R;IL21R	cg08282819	-1.71725161894041	16.0151258341742	Non-significant	chr16:27437900	In DMR	Non-significant_In DMR
cg18692070	-2.02036943459259	-0.195046489816119	-12.1919147330225	2.98236228371136e-20	9.67381857226745e-17	35.6438830956594		cg18692070	-2.02036943459259	16.0144020618516	Hypomethylation	chr10:3466852	In DMR	Hypomethylation_In DMR
cg15094119	-0.946049336401136	-0.706244872405697	-12.1918126317913	2.9837089626018e-20	9.67381857226745e-17	35.6434381073376	PTPRN2;PTPRN2;PTPRN2	cg15094119	-0.946049336401136	16.0144020618516	Non-significant	chr7:157670003	In DMR	Non-significant_In DMR
cg22396979	-1.25984338037174	0.754025383456374	-12.1909702851379	2.99484256962394e-20	9.69784658825872e-17	35.6397668602915	GML	cg22396979	-1.25984338037174	16.013324690338	Non-significant	chr8:143915919	In DMR	Non-significant_In DMR
cg14656153	-1.46664944854488	0.156887411440522	-12.1903247698803	3.00340284518843e-20	9.71952559776015e-17	35.6369534223908		cg14656153	-1.46664944854488	16.0123549321214	Non-significant	chr6:37505970	In DMR	Non-significant_In DMR
cg27027375	-1.53339315740799	-0.146180091298493	-12.1874558731534	3.04174633943023e-20	9.82530368778969e-17	35.6244489668793	S100P	cg27027375	-1.53339315740799	16.0076540172484	Non-significant	chr4:6695319	In DMR	Non-significant_In DMR
cg02089745	-1.53769461069275	1.48850265619459	-12.1856515235007	3.06611363533339e-20	9.88562759855759e-17	35.6165840182048	GCNT7;C20orf106	cg02089745	-1.53769461069275	16.004995753873	Non-significant	chr20:55101052	In DMR	Non-significant_In DMR
cg19944763	2.63514447496672	-1.35150365493004	12.1843865243563	3.083314077847e-20	9.93183793460861e-17	35.6110698241023	ITGA8	cg19944763	2.63514447496672	16.0029703757747	Hypermethylation	chr10:15761854	In DMR	Hypermethylation_In DMR
cg21545720	-1.4825618311099	0.24336205419034	-12.1814085947504	3.12418957020272e-20	1.0048002159577e-16	35.5980881943432	PTP4A2;PTP4A2	cg21545720	-1.4825618311099	15.9979202802657	Non-significant	chr1:32405083	In DMR	Non-significant_In DMR
cg21497990	1.90340349563171	-0.732003453194027	12.1801094260172	3.14219242203536e-20	1.00934417982487e-16	35.5924244518172	EN2	cg21497990	1.90340349563171	15.9959607169041	Non-significant	chr7:155255122	In DMR	Non-significant_In DMR
cg23480341	-1.7075351563784	-2.23076446202946	-12.176872756971	3.18749855645763e-20	1.02278641618058e-16	35.5783133548271	SLPI	cg23480341	-1.7075351563784	15.9902150485544	Non-significant	chr20:43883705	In DMR	Non-significant_In DMR
cg21367256	-1.4733523998777	-0.411959797155216	-12.1767963116836	3.18857652218805e-20	1.02278641618058e-16	35.5779800580456	MYT1	cg21367256	-1.4733523998777	15.9902150485544	Non-significant	chr20:62795658	In DMR	Non-significant_In DMR
cg00915830	-1.31970548042369	0.882039975406751	-12.1767004649959	3.18992858766219e-20	1.02278641618058e-16	35.5775621714478		cg00915830	-1.31970548042369	15.9902150485544	Non-significant	chr12:34448653	In DMR	Non-significant_In DMR
cg20627174	2.05777436255858	-1.60673072896645	12.1720646934126	3.25601613685745e-20	1.04333400736697e-16	35.5573492567654		cg20627174	2.05777436255858	15.9815766366023	Hypermethylation	chr2:119599744	In DMR	Hypermethylation_In DMR
cg10636246	-1.3094016000568	-0.777305921222997	-12.1694248490341	3.29426312053307e-20	1.05429279809687e-16	35.5458379519371	AIM2	cg10636246	-1.3094016000568	15.9770387601494	Non-significant	chr1:159046973	In DMR	Non-significant_In DMR
cg23804620	-2.11049987618962	-2.9615263486319	-12.167679265338	3.31980151947165e-20	1.06116244334508e-16	35.5382257449218		cg23804620	-2.11049987618962	15.9742181289655	Hypomethylation	chr4:6690894	In DMR	Hypomethylation_In DMR
cg18596362	2.36692970539849	-1.14352845123769	12.1672784872866	3.32569306119703e-20	1.06239387777706e-16	35.53647797029	CBLN2	cg18596362	2.36692970539849	15.9737144406637	Hypermethylation	chr18:70210955	In DMR	Hypermethylation_In DMR
cg00547077	1.91305748374103	-1.21063922057096	12.1657426250699	3.34836813117553e-20	1.06832740978396e-16	35.5297799846411	ZNF132	cg00547077	1.91305748374103	15.9712956288885	Non-significant	chr19:58951756	In DMR	Non-significant_In DMR
cg09346831	-1.15947087421098	0.498794044524609	-12.1649591716801	3.35999463523874e-20	1.07072559182399e-16	35.526363199753	MRGPRX1	cg09346831	-1.15947087421098	15.9703218169613	Non-significant	chr11:18956637	In DMR	Non-significant_In DMR
cg26593267	2.07782682329948	-1.14844830935229	12.1635343218952	3.38124364200722e-20	1.07545933580216e-16	35.520148996263	F7;F7	cg26593267	2.07782682329948	15.9684060060767	Hypermethylation	chr13:113764871	In DMR	Hypermethylation_In DMR
cg27028555	2.73458153763503	-2.13005673291327	12.1633607222475	3.38384177688289e-20	1.07545933580216e-16	35.5193918603393	FLI1;FLI1	cg27028555	2.73458153763503	15.9684060060767	Hypermethylation	chr11:128563027	In DMR	Hypermethylation_In DMR
cg14168530	3.33210398700061	-1.69599271718619	12.1632948145767	3.38482869281964e-20	1.07545933580216e-16	35.5191044103683		cg14168530	3.33210398700061	15.9684060060767	Hypermethylation	chr2:45155991	In DMR	Hypermethylation_In DMR
cg15858166	-1.48195291739288	-0.089415164225828	-12.1618979354238	3.40581406806952e-20	1.08135852913975e-16	35.5130119455302	RIMBP2	cg15858166	-1.48195291739288	15.9660302899399	Non-significant	chr12:130953551	In DMR	Non-significant_In DMR
cg01679262	-1.59499082609665	-0.0498776491927669	-12.1553274028033	3.50629183946579e-20	1.11122909474473e-16	35.4843518438499	IPO5	cg01679262	-1.59499082609665	15.9541963962106	Non-significant	chr13:98606196	In DMR	Non-significant_In DMR
cg24621437	2.06918244935509	-0.971016457192237	12.1547641889424	3.5150420651844e-20	1.11332504890764e-16	35.4818949356736	SORCS1;SORCS1	cg24621437	2.06918244935509	15.9533780195492	Hypermethylation	chr10:108924560	In DMR	Hypermethylation_In DMR
cg15467646	2.79659592709803	-2.14577307959494	12.1542066684216	3.52372546047828e-20	1.11539730189579e-16	35.4794628297544	LDLRAD2	cg15467646	2.79659592709803	15.9525704103852	Hypermethylation	chr1:22141014	In DMR	Hypermethylation_In DMR
cg04303920	-1.34416091725833	0.507136980440546	-12.1527945380228	3.5458160410843e-20	1.1217083616963e-16	35.4733024563583	KHDC1	cg04303920	-1.34416091725833	15.9501200426963	Non-significant	chr6:73951939	In DMR	Non-significant_In DMR
cg04811540	-1.192134980095	0.0432455928717713	-12.1514116286165	3.56758444425111e-20	1.12790990441328e-16	35.4672693495514		cg04811540	-1.192134980095	15.9477255896956	Non-significant	chr7:1351903	In DMR	Non-significant_In DMR
cg19039028	2.03236916327928	-1.48768737285529	12.1469430988816	3.63884642389583e-20	1.14766842268902e-16	35.4477734433636	COL25A1;COL25A1;COL25A1;COL25A1	cg19039028	2.03236916327928	15.94018356751	Hypermethylation	chr4:110223429	In DMR	Hypermethylation_In DMR
cg00817367	3.55124327557835	-2.02691297914878	12.1423526637835	3.71354311161991e-20	1.16908968333809e-16	35.4277434250122	GRASP	cg00817367	3.55124327557835	15.9321521719135	Hypermethylation	chr12:52401214	In DMR	Hypermethylation_In DMR
cg18043773	-1.25795895239839	0.688979559072366	-12.1379224616806	3.78709405261568e-20	1.18594772222419e-16	35.4084104134901	HLA-DOA	cg18043773	-1.25795895239839	15.9259344546901	Non-significant	chr6:32974906	In DMR	Non-significant_In DMR
cg20392203	1.70276267647249	4.01927951303875	12.1372211680146	3.79887058127313e-20	1.18805585073506e-16	35.4053498355315	PRKAR1B;PRKAR1B;PRKAR1B;PRKAR1B;PRKAR1B;PRKAR1B	cg20392203	1.70276267647249	15.9251631426074	Non-significant	chr7:636590	In DMR	Non-significant_In DMR
cg06725798	-1.35252305692856	0.308443886547372	-12.1369683282593	3.8031254364569e-20	1.18867302164944e-16	35.4042463820891	H1FOO	cg06725798	-1.35252305692856	15.9249375940128	Non-significant	chr3:129267208	In DMR	Non-significant_In DMR
cg08195943	3.05652492033216	-2.1294043190209	12.1343797555097	3.84696321712845e-20	1.20093375873402e-16	35.3929488319055	TRH	cg08195943	3.05652492033216	15.92048094681	Hypermethylation	chr3:129694487	In DMR	Hypermethylation_In DMR
cg06943420	2.62922617453552	-1.12088183164644	12.134126238803	3.85128377166626e-20	1.20156260718739e-16	35.3918423463696	MMP23A;MMP23B	cg06943420	2.62922617453552	15.9202535954405	Hypermethylation	chr1:1566699	In DMR	Hypermethylation_In DMR
cg04221650	-1.59462439492597	0.0149418679267129	-12.1325495137826	3.8782648228304e-20	1.20708919781475e-16	35.3849605005986	LCE4A;LCE4A	cg04221650	-1.59462439492597	15.9182606365411	Non-significant	chr1:152681887	In DMR	Non-significant_In DMR
cg26437009	-1.20044259191032	-0.272670654827044	-12.1300586459933	3.92127654406894e-20	1.21901995045266e-16	35.3740881995275		cg26437009	-1.20044259191032	15.9139891866699	Non-significant	chr16:73266442	In DMR	Non-significant_In DMR
cg04988514	2.07298431767234	-0.0399666273918731	12.1290160872428	3.93942127527208e-20	1.22393039312869e-16	35.3695373730348	GRIN2D;GRWD1	cg04988514	2.07298431767234	15.9122432805072	Hypermethylation	chr19:48947560	In DMR	Hypermethylation_In DMR
cg00093433	-1.39248456099261	-0.212314433040455	-12.1285812342996	3.94701439624596e-20	1.22555867946624e-16	35.3676391813188		cg00093433	-1.39248456099261	15.9116658899947	Non-significant	chr16:85981310	In DMR	Non-significant_In DMR
cg16180082	-1.43448400134466	-0.488476849578151	-12.1269591119406	3.97546889458649e-20	1.233658682529e-16	35.3605582188063	TAGAP;TAGAP;TAGAP	cg16180082	-1.43448400134466	15.9088049803337	Non-significant	chr6:159466542	In DMR	Non-significant_In DMR
cg05856387	1.0925780928137	-0.82729865627449	12.1240814542504	4.02645580766654e-20	1.2465111768101e-16	35.3479958388077	TLX2	cg05856387	1.0925780928137	15.9043038230526	Non-significant	chr2:74742362	In DMR	Non-significant_In DMR
cg27450153	-1.85702586325802	1.90606582221628	-12.1230601459294	4.04470919249485e-20	1.25063850291124e-16	35.3435371152305	GLI3	cg27450153	-1.85702586325802	15.9028682049977	Non-significant	chr7:42007440	In DMR	Non-significant_In DMR
cg19521693	-1.0553905847522	-1.40855113261243	-12.1229718575085	4.046291033086e-20	1.25063850291124e-16	35.3431516693847	CACNG8	cg19521693	-1.0553905847522	15.9028682049977	Non-significant	chr19:54468577	In DMR	Non-significant_In DMR
cg10812708	1.93558217354578	-0.950894517092122	12.1213612343367	4.07525756091595e-20	1.25862784436156e-16	35.336119931736		cg10812708	1.93558217354578	15.9001026646759	Non-significant	chr6:27647713	In DMR	Non-significant_In DMR
cg23296010	2.94837358881522	-2.5237477407986	12.1196901949719	4.10553103241387e-20	1.26572684326445e-16	35.3288241310137	ZNF793	cg23296010	2.94837358881522	15.8976600093762	Hypermethylation	chr19:37997817	In DMR	Hypermethylation_In DMR
cg23558337	-1.95394997896334	-2.56394605837039	-12.1168021413883	4.1583866418946e-20	1.27975037363269e-16	35.3162141066988	C20orf94	cg23558337	-1.95394997896334	15.8928747349822	Non-significant	chr20:10492394	In DMR	Non-significant_In DMR
cg16422098	2.46082885127156	-1.03217925116693	12.1146170980904	4.19883027500235e-20	1.2906722524925e-16	35.3066730196481	ITGA8	cg16422098	2.46082885127156	15.8891840265213	Hypermethylation	chr10:15761881	In DMR	Hypermethylation_In DMR
cg23068913	2.07480340168581	-0.688472929315027	12.1131716680052	4.22580127127136e-20	1.29743193416415e-16	35.3003612039255		cg23068913	2.07480340168581	15.8869154168262	Hypermethylation	chr10:23463377	In DMR	Hypermethylation_In DMR
cg04188273	2.57246085619994	-1.76222368636476	12.1129027954585	4.23083747688854e-20	1.29821317669048e-16	35.299187082955	COL25A1;COL25A1	cg04188273	2.57246085619994	15.8866539871515	Hypermethylation	chr4:110223830	In DMR	Hypermethylation_In DMR
cg11344574	-1.72863286432765	0.362909809658511	-12.1104413220594	4.27722431311984e-20	1.31071238422389e-16	35.2884378835091	HRNR	cg11344574	-1.72863286432765	15.8824925971339	Non-significant	chr1:152196415	In DMR	Non-significant_In DMR
cg06910257	-1.24371622511006	0.554362394674066	-12.1103413555776	4.27911896321212e-20	1.31071238422389e-16	35.2880013183555	GCNT7;C20orf106	cg06910257	-1.24371622511006	15.8824925971339	Non-significant	chr20:55101013	In DMR	Non-significant_In DMR
cg19521511	-1.12945929787006	0.111294435483416	-12.1076132217796	4.33115187257176e-20	1.32587082072149e-16	35.2760868290905	ZNF716	cg19521511	-1.12945929787006	15.8774987870781	Non-significant	chr7:57509813	In DMR	Non-significant_In DMR
cg06165495	-1.0748771337075	0.457130712134305	-12.107010846418	4.34272626634564e-20	1.32863339320898e-16	35.2734559871986		cg06165495	-1.0748771337075	15.8765948364164	Non-significant	chr2:64033792	In DMR	Non-significant_In DMR
cg05616355	-1.378766740461	-0.369557808227849	-12.1050151599067	4.38129519092383e-20	1.33886098929665e-16	35.264739655692	PANX3	cg05616355	-1.378766740461	15.8732645123946	Non-significant	chr11:124480990	In DMR	Non-significant_In DMR
cg14769021	-0.970926605937307	-1.06579385345181	-12.1012683273697	4.45463969063631e-20	1.35888302024465e-16	35.2483738895078	XIRP1	cg14769021	-0.970926605937307	15.8668179279981	Non-significant	chr3:39231122	In DMR	Non-significant_In DMR
cg02332073	-1.47449111253138	-0.813750628048036	-12.0999442736357	4.48085225680448e-20	1.36448250317584e-16	35.2425902033916	TSGA13	cg02332073	-1.47449111253138	15.8650320289372	Non-significant	chr7:130372419	In DMR	Non-significant_In DMR
cg14373923	2.05395570119708	-1.41829959229667	12.0961810711123	4.55620294287093e-20	1.38580796561757e-16	35.2261508847003	BHLHE23	cg14373923	2.05395570119708	15.8582969466728	Hypermethylation	chr20:61638433	In DMR	Hypermethylation_In DMR
cg12908522	2.61508171806107	-2.39383808109403	12.0960265727844	4.55932354443355e-20	1.38594804668395e-16	35.2254759358159	KCNA1;KCNA1	cg12908522	2.61508171806107	15.8582530492779	Hypermethylation	chr12:5019091	In DMR	Hypermethylation_In DMR
cg04064998	-1.72500631373884	-0.838232126833629	-12.095494727682	4.57008234329185e-20	1.38840847791402e-16	35.2231524719599		cg04064998	-1.72500631373884	15.8574827430991	Non-significant	chr11:109786133	In DMR	Non-significant_In DMR
cg15722679	-1.67365094561912	-1.34787495686934	-12.0914077833008	4.65361413365193e-20	1.41213894572943e-16	35.2052968869836	SIRPG;SIRPG;SIRPG;SIRPG;SIRPG;SIRPG	cg15722679	-1.67365094561912	15.8501225692936	Non-significant	chr20:1638393	In DMR	Non-significant_In DMR
cg24242823	2.75236435970679	-1.35566598753016	12.0906285628942	4.66971375480815e-20	1.41619956439631e-16	35.2018923223764	NPY	cg24242823	2.75236435970679	15.8488755435324	Hypermethylation	chr7:24323675	In DMR	Hypermethylation_In DMR
cg18533201	1.73538696593514	-0.780311263905431	12.0876228508543	4.73234166359058e-20	1.43269114885439e-16	35.1887591763128	GDF6	cg18533201	1.73538696593514	15.8438474221672	Non-significant	chr8:97157453	In DMR	Non-significant_In DMR
cg24981593	2.18884971283636	-1.63906895184046	12.0845868256551	4.79645849567795e-20	1.45125891221505e-16	35.1754925984135		cg24981593	2.18884971283636	15.8382551002326	Hypermethylation	chr2:45160253	In DMR	Hypermethylation_In DMR
cg03731202	-1.35644842050988	-0.953040541436003	-12.0835230978124	4.81912901671099e-20	1.45727203845003e-16	35.1708441730387		cg03731202	-1.35644842050988	15.8364593680862	Non-significant	chr1:36574795	In DMR	Non-significant_In DMR
cg10828316	-1.49384132992621	0.576573986339617	-12.0822184496892	4.84708124698979e-20	1.46402521309056e-16	35.1651427755818	NRXN3	cg10828316	-1.49384132992621	15.834451443898	Non-significant	chr14:78869352	In DMR	Non-significant_In DMR
cg01964039	-1.54422803613778	0.966887392197168	-12.0819016917277	4.85389237607979e-20	1.46523305403189e-16	35.1637584951518	NTM	cg01964039	-1.54422803613778	15.8340932926954	Non-significant	chr11:131239703	In DMR	Non-significant_In DMR
cg00355286	-1.39306435145847	0.271009877145367	-12.0808696238835	4.87615136765054e-20	1.47087800166373e-16	35.159248127402	MMP2;MMP2	cg00355286	-1.39306435145847	15.8324233472599	Non-significant	chr16:55525729	In DMR	Non-significant_In DMR
cg03543319	-1.18364786675561	-1.15599422132769	-12.0807730913833	4.87823856070977e-20	1.47087800166373e-16	35.1588262529204	PROKR1	cg03543319	-1.18364786675561	15.8324233472599	Non-significant	chr2:68882249	In DMR	Non-significant_In DMR
cg11585952	-1.14813842923943	0.468169933786409	-12.0804544574189	4.88513433362637e-20	1.4714199595141e-16	35.1574337247989		cg11585952	-1.14813842923943	15.8322633571368	Non-significant	chr5:2103437	In DMR	Non-significant_In DMR
cg08084967	-1.84737141205251	1.54821699742518	-12.0799822601883	4.89537149873801e-20	1.4727890363709e-16	35.1553700581594	THSD7B	cg08084967	-1.84737141205251	15.8318594574354	Non-significant	chr2:137747719	In DMR	Non-significant_In DMR
cg03361102	1.28572338250137	-1.28952376850054	12.0758156886972	4.98664205716706e-20	1.4974973842926e-16	35.1371596542658		cg03361102	1.28572338250137	15.8246339275285	Non-significant	chr2:45160554	In DMR	Non-significant_In DMR
cg07972135	2.44364820667614	-1.00947373132868	12.0752281292317	4.99964970725917e-20	1.50053874067612e-16	35.1345915195386	GRIA4;GRIA4;GRIA4;GRIA4	cg07972135	2.44364820667614	15.8237527875469	Hypermethylation	chr11:105481322	In DMR	Hypermethylation_In DMR
cg21132686	-1.27745048019561	-1.31514255596364	-12.0741649417223	5.02327378725252e-20	1.50676105694086e-16	35.1299443918936		cg21132686	-1.27745048019561	15.8219556129008	Non-significant	chr20:22795774	In DMR	Non-significant_In DMR
cg07524679	1.83335918022543	-1.23745862986154	12.0685078287217	5.15087530642893e-20	1.54414692335161e-16	35.1052154671068	TLX2	cg07524679	1.83335918022543	15.811311379541	Non-significant	chr2:74742593	In DMR	Non-significant_In DMR
cg16702469	-1.92688591478281	0.762507356786417	-12.0680570181158	5.16118287197052e-20	1.54552784485929e-16	35.1032446928299	CCDC141	cg16702469	-1.92688591478281	15.8109231661039	Non-significant	chr2:179711076	In DMR	Non-significant_In DMR
cg20842326	2.10081410290315	-1.51958816926327	12.0676288218477	5.17099257283698e-20	1.54661821033524e-16	35.1013727598478	PTPRN2;PTPRN2;PTPRN2	cg20842326	2.10081410290315	15.8106168806176	Hypermethylation	chr7:157476887	In DMR	Hypermethylation_In DMR
cg01329756	-1.0586517705996	0.405634459292973	-12.0664865667746	5.19725269046782e-20	1.55268982923853e-16	35.0963791013938		cg01329756	-1.0586517705996	15.8089152917949	Non-significant	chr17:80346912	In DMR	Non-significant_In DMR
cg17456100	2.55738231477161	-2.9275555807338	12.0637887916577	5.25980724560124e-20	1.57047762679583e-16	35.0845845391905	LDLRAD2	cg17456100	2.55738231477161	15.8039682462303	Hypermethylation	chr1:22140859	In DMR	Hypermethylation_In DMR
cg27207796	3.35054165579345	-2.19790147287075	12.0626201316651	5.28713993856829e-20	1.57773449917479e-16	35.0794749647385	FAM184B	cg27207796	3.35054165579345	15.8019660779609	Hypermethylation	chr4:17783322	In DMR	Hypermethylation_In DMR
cg05045981	1.72172375948357	-0.778522088036652	12.0606855491	5.33270026371098e-20	1.5904192547436e-16	35.0710163303985		cg05045981	1.72172375948357	15.7984883750379	Non-significant	chr7:129418470	In DMR	Non-significant_In DMR
cg04406454	1.4523282888738	-1.08981805193644	12.060086388631	5.34689066325828e-20	1.5937391135163e-16	35.0683965219237	TFAP2A;TFAP2A;TFAP2A	cg04406454	1.4523282888738	15.7975827687826	Non-significant	chr6:10398494	In DMR	Non-significant_In DMR
cg16790794	1.33836826063092	-1.54294979741792	12.0590009605617	5.37269447469737e-20	1.59960020796645e-16	35.0636504277428	NKX2-1;NKX2-1	cg16790794	1.33836826063092	15.7959885480752	Non-significant	chr14:36986996	In DMR	Non-significant_In DMR
cg20000866	-1.58047658070185	-0.369651158888049	-12.0585395934502	5.38370040483991e-20	1.60196157211154e-16	35.0616330365558		cg20000866	-1.58047658070185	15.7953479059922	Non-significant	chr7:33923088	In DMR	Non-significant_In DMR
cg03000485	-3.68816808986103	2.95962914812809	-12.0521421963708	5.53866744503448e-20	1.64338051858452e-16	35.0336572013745		cg03000485	-3.68816808986103	15.7842618656655	Hypomethylation	chr8:144973638	In DMR	Hypomethylation_In DMR
cg03138124	-2.00906753712737	1.12016804547608	-12.0500672564854	5.58988662044672e-20	1.65669089157289e-16	35.0245825480369	C1D;C1D	cg03138124	-2.00906753712737	15.7807585154836	Hypomethylation	chr2:68290812	In DMR	Hypomethylation_In DMR
cg23968893	-1.50428287166038	0.502053751994057	-12.0444005273857	5.73220696209376e-20	1.69597662546415e-16	34.9997970385977	MAEL	cg23968893	-1.50428287166038	15.7705801376347	Non-significant	chr1:166958308	In DMR	Non-significant_In DMR
cg20380768	-1.68211842236652	0.323237913690619	-12.0436435466462	5.75149239826203e-20	1.70071680131345e-16	34.9964858484288	MEST	cg20380768	-1.68211842236652	15.7693679978903	Non-significant	chr7:130125511	In DMR	Non-significant_In DMR
cg27093918	-1.71984137731183	-1.80591874353225	-12.0416149224013	5.80349745730008e-20	1.71317782693708e-16	34.9876119266333		cg27093918	-1.71984137731183	15.7661975551611	Non-significant	chr16:69564625	In DMR	Non-significant_In DMR
cg04943241	-1.2912108965303	-0.0624158837729709	-12.0411701872154	5.81496155178994e-20	1.71519667047447e-16	34.985666438807		cg04943241	-1.2912108965303	15.7656860750353	Non-significant	chr4:5898879	In DMR	Non-significant_In DMR
cg15596301	-1.77510555631421	0.556130079316267	-12.0350874054828	5.9740639413334e-20	1.75954099494824e-16	34.9590552877988		cg15596301	-1.77510555631421	15.7546006102312	Non-significant	chr5:42176454	In DMR	Non-significant_In DMR
cg13935485	-1.08282895756083	-0.384414759480786	-12.0296298246239	6.12053497389993e-20	1.80166264285344e-16	34.9351759447825		cg13935485	-1.08282895756083	15.7443265263777	Non-significant	chr5:3177823	In DMR	Non-significant_In DMR
cg20694572	-1.80050180079121	0.905342123269853	-12.0276158815052	6.17549263469206e-20	1.81374132668347e-16	34.9263632505137	FLG2	cg20694572	-1.80050180079121	15.7414246513468	Non-significant	chr1:152331529	In DMR	Non-significant_In DMR
cg07837085	-1.50953452008159	-0.0401006771616882	-12.0272552374599	6.18538634359992e-20	1.81562364445249e-16	34.924785084248	SLAMF7	cg07837085	-1.50953452008159	15.7409741701744	Non-significant	chr1:160708990	In DMR	Non-significant_In DMR
cg13408605	-1.73943013214178	0.43579059904325	-12.0261950218446	6.21456408181113e-20	1.82316118115543e-16	34.9201455364182	SIRPG;SIRPG;SIRPG	cg13408605	-1.73943013214178	15.7391749347504	Non-significant	chr20:1639816	In DMR	Non-significant_In DMR
cg09748975	1.68418092583321	0.754682588737064	12.0256090377123	6.23075002714445e-20	1.82688098845072e-16	34.9175811942778	MSX1	cg09748975	1.68418092583321	15.7382897436943	Non-significant	chr4:4864532	In DMR	Non-significant_In DMR
cg20653032	-1.81666968264641	0.410958148668608	-12.0241937581842	6.27001761125296e-20	1.83632762937807e-16	34.9113875985327		cg20653032	-1.81666968264641	15.736049831339	Non-significant	chr11:7259254	In DMR	Non-significant_In DMR
cg20107395	2.82747748656488	-1.33506021239021	12.0215497926331	6.34404338122262e-20	1.85487992275003e-16	34.8998164158478	DOK5;DOK5	cg20107395	2.82747748656488	15.7316841995664	Hypermethylation	chr20:53092334	In DMR	Hypermethylation_In DMR
cg01325409	-1.30486161777366	0.0877395409284168	-12.0209003326926	6.36236098093437e-20	1.85826195118248e-16	34.8969739737647	SLC24A5	cg01325409	-1.30486161777366	15.7308930654047	Non-significant	chr15:48413102	In DMR	Non-significant_In DMR
cg05788125	-1.38049927118797	0.671667231626345	-12.0208867837868	6.36274368472032e-20	1.85826195118248e-16	34.8969146748204		cg05788125	-1.38049927118797	15.7308930654047	Non-significant	chr6:170559721	In DMR	Non-significant_In DMR
cg03652715	-2.06074447373805	1.99368220381081	-12.0189987078732	6.41630140442703e-20	1.87205500156699e-16	34.8886510198957		cg03652715	-2.06074447373805	15.7276813957015	Hypomethylation	chr11:1965140	In DMR	Hypomethylation_In DMR
cg17800708	1.63145740957493	-0.149885879568067	12.0168660232702	6.47734303537518e-20	1.88749903900987e-16	34.8793163178606	HOXA3;HOXA3;HOXA3	cg17800708	1.63145740957493	15.7241132608128	Non-significant	chr7:27148204	In DMR	Non-significant_In DMR
cg16162122	-1.57322627618158	-0.481268950331804	-12.0156825798105	6.51146701343367e-20	1.89638215653288e-16	34.8741362107473	KCNQ2;KCNQ2;KCNQ2;KCNQ2;KCNQ2	cg16162122	-1.57322627618158	15.7220741397039	Non-significant	chr20:62090270	In DMR	Non-significant_In DMR
cg23987444	2.96845284976926	-1.16372552556519	12.0143721524079	6.54946339176476e-20	1.90531808267635e-16	34.8684001033501	SLC18A3;CHAT	cg23987444	2.96845284976926	15.7200325107918	Hypermethylation	chr10:50817810	In DMR	Hypermethylation_In DMR
cg27051318	-1.87054766608414	-0.327365360088372	-12.0098110295146	6.6834615144276e-20	1.94104841919023e-16	34.8484333769469	CHRNA6	cg27051318	-1.87054766608414	15.7119636310594	Non-significant	chr8:42623771	In DMR	Non-significant_In DMR
cg05667348	2.43870625317484	-1.27864312550606	12.009052870368	6.7060005760078e-20	1.94650932923186e-16	34.8451142539305	VAX1	cg05667348	2.43870625317484	15.7107435104538	Hypermethylation	chr10:118892581	In DMR	Hypermethylation_In DMR
cg16825290	2.22777845065715	-1.45378612933047	12.0079371743336	6.73930776140174e-20	1.95508801450044e-16	34.8402297701034	HPSE2;HPSE2;HPSE2;HPSE2	cg16825290	2.22777845065715	15.7088336866817	Hypermethylation	chr10:100993826	In DMR	Hypermethylation_In DMR
cg20944283	-1.33269467958534	-0.222578475526879	-12.0076398721363	6.74821123358856e-20	1.9565815207317e-16	34.8389281678057	CADM3;CADM3	cg20944283	-1.33269467958534	15.7085020525594	Non-significant	chr1:159172620	In DMR	Non-significant_In DMR
cg13067649	-1.68069569623247	0.820732908270376	-12.0045366415332	6.84185419086304e-20	1.98042621058867e-16	34.8253415285876	COL6A6	cg13067649	-1.68069569623247	15.7032413344923	Non-significant	chr3:130300740	In DMR	Non-significant_In DMR
cg25119415	-1.8348233357584	0.299978199947319	-12.0015702025649	6.93259030245123e-20	2.00446327985411e-16	34.8123528437112	MNDA	cg25119415	-1.8348233357584	15.6980018952642	Non-significant	chr1:158799935	In DMR	Non-significant_In DMR
cg26283879	-1.81039496399968	-1.24119533592023	-11.9986913576056	7.02180361503354e-20	2.02800724356219e-16	34.7997468056004		cg26283879	-1.81039496399968	15.6929304981388	Non-significant	chr8:142255356	In DMR	Non-significant_In DMR
cg03857640	-1.37451004877395	0.494469932218571	-11.9970463453652	7.07329854767911e-20	2.04061746409212e-16	34.7925431469477		cg03857640	-1.37451004877395	15.6902384008717	Non-significant	chr16:46607688	In DMR	Non-significant_In DMR
cg20284629	1.41140397431822	-1.76885233378833	11.994792312462	7.14447508761216e-20	2.0600109539959e-16	34.7826720681331		cg20284629	1.41140397431822	15.6861304702875	Non-significant	chr1:47911019	In DMR	Non-significant_In DMR
cg00375025	-1.79725891389878	0.994405030430124	-11.992990070408	7.20190287616467e-20	2.07427364527272e-16	34.7747791303816	KCNAB1;KCNAB1;KCNAB1	cg00375025	-1.79725891389878	15.6831339505542	Non-significant	chr3:155860932	In DMR	Non-significant_In DMR
cg04010248	-1.07799756992079	0.434012002639081	-11.9925242142285	7.2168225383216e-20	2.07742238656556e-16	34.7727388527696	C2orf85	cg04010248	-1.07799756992079	15.6824751926779	Non-significant	chr2:242814898	In DMR	Non-significant_In DMR
cg10216717	-1.61309894192514	0.300073486106072	-11.9907375953506	7.27433001145061e-20	2.09282013674908e-16	34.7649139115778	TMEM132C	cg10216717	-1.61309894192514	15.6792680946302	Non-significant	chr12:128899290	In DMR	Non-significant_In DMR
cg23118188	-2.17606322111899	1.72984288723848	-11.9897179597151	7.30735615091347e-20	2.10000257262804e-16	34.7604480133947		cg23118188	-2.17606322111899	15.6777801732292	Hypomethylation	chr11:133853531	In DMR	Hypomethylation_In DMR
cg16102739	-1.58242433506869	-0.902498370169038	-11.9859738960673	7.42992504760663e-20	2.13169930958522e-16	34.7440484649287		cg16102739	-1.58242433506869	15.6712740554605	Non-significant	chr1:9224376	In DMR	Non-significant_In DMR
cg20856834	-1.67969316064855	0.460054234038996	-11.985551270768	7.44388964187438e-20	2.13453045059283e-16	34.7421972114324	OR12D3	cg20856834	-1.67969316064855	15.6706976452966	Non-significant	chr6:29342522	In DMR	Non-significant_In DMR
cg25119261	-1.53101136150916	0.0922153097129988	-11.9840717563356	7.4929846680314e-20	2.14742656418374e-16	34.7357162487034	HLA-DPB2	cg25119261	-1.53101136150916	15.6680816788658	Non-significant	chr6:33081351	In DMR	Non-significant_In DMR
cg06624121	-1.01257593821585	0.947665845282174	-11.9829029548295	7.5319992720401e-20	2.15623572597927e-16	34.7305961906448	GOT2	cg06624121	-1.01257593821585	15.6663037625503	Non-significant	chr16:58752151	In DMR	Non-significant_In DMR
cg21908235	2.09322441941193	-0.728817216963843	11.980375662421	7.61705988522666e-20	2.17699813723422e-16	34.7195246291545		cg21908235	2.09322441941193	15.6621419425663	Hypermethylation	chr1:146551744	In DMR	Hypermethylation_In DMR
cg00387964	-1.95224144104871	-1.04062869193832	-11.979630148723	7.64233544991418e-20	2.18182836640737e-16	34.7162585548514	SORCS2	cg00387964	-1.95224144104871	15.6611794161922	Non-significant	chr4:7651935	In DMR	Non-significant_In DMR
cg15950068	2.00983907492371	-0.471370616535015	11.9782204901886	7.69035853723109e-20	2.19433621482438e-16	34.7100827213093	SNAP91;SNAP91	cg15950068	2.00983907492371	15.6586968293337	Hypermethylation	chr6:84418659	In DMR	Hypermethylation_In DMR
cg11618057	-1.80944608405583	0.00891913810619311	-11.9777642630442	7.7059657901708e-20	2.19638384827529e-16	34.7080839067986	CDH4	cg11618057	-1.80944608405583	15.6582917586572	Non-significant	chr20:60469115	In DMR	Non-significant_In DMR
cg20044918	-1.48129263010511	1.76585886581404	-11.976331265164	7.75519513804038e-20	2.20799963080984e-16	34.7018055389801	GPR123	cg20044918	-1.48129263010511	15.6560010035594	Non-significant	chr10:134908622	In DMR	Non-significant_In DMR
cg10445315	2.10980765145109	-1.80138259635572	11.9746330957905	7.81394368172462e-20	2.22351103186293e-16	34.6943651008848		cg10445315	2.10980765145109	15.6529607114746	Hypermethylation	chr21:38066047	In DMR	Hypermethylation_In DMR
cg11281110	-1.92995777895068	0.26315465051852	-11.9702015137409	7.96937094564285e-20	2.26526457425411e-16	34.6749469359962		cg11281110	-1.92995777895068	15.6448810667513	Non-significant	chr13:112335776	In DMR	Non-significant_In DMR
cg22536150	1.41250346729654	-0.312148408679761	11.9681599554701	8.04201571340512e-20	2.28431545077966e-16	34.6660006078443	CHST2	cg22536150	1.41250346729654	15.6412439227234	Non-significant	chr3:142840129	In DMR	Non-significant_In DMR
cg27616661	2.86773991197666	-2.72862614578918	11.9680719557218	8.04516192927854e-20	2.28431545077966e-16	34.6656149736461	SYNGR3	cg27616661	2.86773991197666	15.6412439227234	Hypermethylation	chr16:2040981	In DMR	Hypermethylation_In DMR
cg01864178	-1.55520936739586	1.05675291189217	-11.9666179699141	8.09732510722833e-20	2.29336404406301e-16	34.6592431713895	SLC12A5;SLC12A5	cg01864178	-1.55520936739586	15.6395270007526	Non-significant	chr20:44662890	In DMR	Non-significant_In DMR
cg24031355	2.95333207628529	-1.77729395036581	11.9663494387438	8.10699605504733e-20	2.29336404406301e-16	34.6580663629492	SPAG6;SPAG6;SPAG6;SPAG6	cg24031355	2.95333207628529	15.6395270007526	Hypermethylation	chr10:22634439	In DMR	Hypermethylation_In DMR
cg13484546	2.34213972478013	-0.840120016670264	11.9663259689412	8.10784185382434e-20	2.29336404406301e-16	34.6579635087506	FBLIM1	cg13484546	2.34213972478013	15.6395270007526	Hypermethylation	chr1:16084939	In DMR	Hypermethylation_In DMR
cg00443307	-1.75700520197167	0.539169059798653	-11.9649868363906	8.15624837454855e-20	2.30455396235147e-16	34.6520947909013	KLRG1	cg00443307	-1.75700520197167	15.6374131181851	Non-significant	chr12:9141740	In DMR	Non-significant_In DMR
cg03656899	2.08173190153269	-1.32116196066616	11.9647704429279	8.16409771280075e-20	2.30552151581589e-16	34.6511464338485	KHDRBS2	cg03656899	2.08173190153269	15.6372308204597	Hypermethylation	chr6:62996132	In DMR	Hypermethylation_In DMR
cg05769106	-1.50072995165086	-0.106673674252144	-11.9631763829618	8.22215424388692e-20	2.31940228304106e-16	34.644160221267	LOC285501	cg05769106	-1.50072995165086	15.6346239196876	Non-significant	chr4:178649743	In DMR	Non-significant_In DMR
cg12610078	-1.31812910296801	0.767275278066106	-11.9627965576321	8.23604880096999e-20	2.32206461486713e-16	34.6424955391581		cg12610078	-1.31812910296801	15.6341256995458	Non-significant	chr3:82547324	In DMR	Non-significant_In DMR
cg26036626	2.72549203923945	-0.827435654072247	11.9600998469921	8.33537936728498e-20	2.34879879548356e-16	34.6306760773062	FBLIM1	cg26036626	2.72549203923945	15.6291541844799	Hypermethylation	chr1:16085597	In DMR	Hypermethylation_In DMR
cg25480336	2.63096700657106	-0.857107838698151	11.9598695716271	8.34391692387534e-20	2.34993364373894e-16	34.6296667639498	ZFP64	cg25480336	2.63096700657106	15.6289444009474	Hypermethylation	chr20:50720908	In DMR	Hypermethylation_In DMR
cg10652558	-1.41459405090813	-0.379747216095018	-11.9565811666139	8.46679934662781e-20	2.38068099158689e-16	34.6152528444737	ZNF479	cg10652558	-1.41459405090813	15.623298795639	Non-significant	chr7:57208277	In DMR	Non-significant_In DMR
cg27454698	-1.64005504900626	0.893434401425342	-11.9559458358922	8.49074949401275e-20	2.38612754492658e-16	34.6124678971187		cg27454698	-1.64005504900626	15.6223063458386	Non-significant	chr12:130420666	In DMR	Non-significant_In DMR
cg16799831	-1.46484674123975	-0.833068705214412	-11.9548218717734	8.53328664431089e-20	2.39678885470251e-16	34.6075409409451		cg16799831	-1.46484674123975	15.6203702234868	Non-significant	chr6:7468973	In DMR	Non-significant_In DMR
cg01824969	2.52440315290389	-2.09929803655482	11.9543356345867	8.55175492139975e-20	2.39978464879248e-16	34.605409453561		cg01824969	2.52440315290389	15.6198277291373	Hypermethylation	chr8:67875261	In DMR	Hypermethylation_In DMR
cg27149973	-1.62704048425188	-1.53857425216258	-11.9538460486111	8.57039098548193e-20	2.4033237681048e-16	34.6032632613148	MGAT5B;MGAT5B	cg27149973	-1.62704048425188	15.6191877184888	Non-significant	chr17:74868725	In DMR	Non-significant_In DMR
cg04150762	-1.21513128719032	0.322576252883131	-11.9535711461159	8.5808730245348e-20	2.40496877373203e-16	34.6020581635103		cg04150762	-1.21513128719032	15.6188905581608	Non-significant	chr11:628677	In DMR	Non-significant_In DMR
cg13735819	1.84143771245296	-1.20319272369677	11.951905235048	8.64467049289966e-20	2.42154673871096e-16	34.594755093215	JSRP1	cg13735819	1.84143771245296	15.6159071441403	Non-significant	chr19:2253850	In DMR	Non-significant_In DMR
cg00950473	-1.42543853563497	0.171311900909535	-11.95145330278	8.66205968724178e-20	2.42511397840993e-16	34.592773849109	APCDD1L	cg00950473	-1.42543853563497	15.6152678450901	Non-significant	chr20:57041294	In DMR	Non-significant_In DMR
cg17342973	2.65729937346255	-1.16285114273969	11.9504258122186	8.70172584183554e-20	2.43491091010625e-16	34.5882693123182		cg17342973	2.65729937346255	15.6135169243701	Hypermethylation	chr3:184301239	In DMR	Hypermethylation_In DMR
cg18762727	2.88179457888637	-2.30281081212025	11.9489644471791	8.75845638635716e-20	2.44946970718378e-16	34.5818624720567	EMID2	cg18762727	2.88179457888637	15.6109279271341	Hypermethylation	chr7:101006089	In DMR	Hypermethylation_In DMR
cg22959820	2.30220262453788	-1.45693587695719	11.9477777166781	8.80479897513304e-20	2.45978962184382e-16	34.576659505989	SNX32	cg22959820	2.30220262453788	15.6091020351647	Hypermethylation	chr11:65601167	In DMR	Hypermethylation_In DMR
cg01454519	-1.96472691773309	0.652862753081007	-11.9472953569881	8.82370580883918e-20	2.46375056292106e-16	34.5745446610339	CST5	cg01454519	-1.96472691773309	15.6084032634843	Non-significant	chr20:23860242	In DMR	Non-significant_In DMR
cg16334314	2.53270312756559	-1.31669848211182	11.9460557078118	8.87248319224485e-20	2.47549040347147e-16	34.5691094647612	SNAP91;SNAP91	cg16334314	2.53270312756559	15.6063387529227	Hypermethylation	chr6:84418789	In DMR	Hypermethylation_In DMR
cg23887396	2.2338570912329	-1.75989649990101	11.9459855095976	8.87525342722164e-20	2.47549040347147e-16	34.5688016784677	SARM1	cg23887396	2.2338570912329	15.6063387529227	Hypermethylation	chr17:26699551	In DMR	Hypermethylation_In DMR
cg15750546	2.01129992024794	-1.43313972770108	11.9439053154643	8.95774000577869e-20	2.49582541385691e-16	34.5596807678331	SIM2;SIM2	cg15750546	2.01129992024794	15.6027857973752	Hypermethylation	chr21:38080975	In DMR	Hypermethylation_In DMR
cg13425146	-1.36668305681637	0.60914283595381	-11.9433854925238	8.97847276948595e-20	2.49892937079111e-16	34.5574014587579		cg13425146	-1.36668305681637	15.6022460185071	Non-significant	chr3:145734655	In DMR	Non-significant_In DMR
cg08231096	-1.73205673847295	0.610746223810873	-11.9428282231666	9.00075263046197e-20	2.50263900790439e-16	34.5549579240647	THSD7B	cg08231096	-1.73205673847295	15.6016017904963	Non-significant	chr2:137748460	In DMR	Non-significant_In DMR
cg01546430	-1.28201391627904	-0.631805812097515	-11.9428118555751	9.00140785298644e-20	2.50263900790439e-16	34.5548861543713	ITK	cg01546430	-1.28201391627904	15.6016017904963	Non-significant	chr5:156607836	In DMR	Non-significant_In DMR
cg06876648	-1.16734717194772	-0.0750336391436533	-11.9425418327017	9.01222425016628e-20	2.50430991920065e-16	34.5537021362568	HRNBP3	cg06876648	-1.16734717194772	15.6013119263123	Non-significant	chr17:77181544	In DMR	Non-significant_In DMR
cg24955680	-1.9356837047903	2.99983652200463	-11.9423886468848	9.01836627304934e-20	2.50468083000311e-16	34.5530304313253	PDGFD;PDGFD;DDI1	cg24955680	-1.9356837047903	15.6012476081599	Non-significant	chr11:103907715	In DMR	Non-significant_In DMR
cg18030265	-1.3234845066916	0.561928994592632	-11.94009750489	9.11073385748962e-20	2.5289861076746e-16	34.542983703933	HLA-DOA	cg18030265	-1.3234845066916	15.5970535563325	Non-significant	chr6:32975083	In DMR	Non-significant_In DMR
cg10284006	-1.46729058198725	-0.0523702583198856	-11.9394071333396	9.1387522421918e-20	2.53406341801476e-16	34.5399562962814	KRT76	cg10284006	-1.46729058198725	15.5961825205697	Non-significant	chr12:53162093	In DMR	Non-significant_In DMR
cg02601249	-1.37555239692782	0.564337152604281	-11.9385092762575	9.17532093044359e-20	2.54285016506818e-16	34.5360189516031		cg02601249	-1.37555239692782	15.5946792294433	Non-significant	chr2:81423813	In DMR	Non-significant_In DMR
cg07010228	1.31881985869949	-1.70130834883506	11.9374645870388	9.21805509649988e-20	2.55062337618574e-16	34.5314376027001	JSRP1	cg07010228	1.31881985869949	15.5933536643693	Non-significant	chr19:2253854	In DMR	Non-significant_In DMR
cg17332326	3.01765754070455	-2.39553067979859	11.9372250492809	9.22788181442231e-20	2.5519871384518e-16	34.5303871249292	ZNF793	cg17332326	3.01765754070455	15.5931215187101	Hypermethylation	chr19:37997471	In DMR	Hypermethylation_In DMR
cg19820372	1.96769676265625	-1.61261472977158	11.9366534307329	9.25137427047514e-20	2.5571265566388e-16	34.5278803035649	LAYN	cg19820372	1.96769676265625	15.5922477774528	Non-significant	chr11:111411216	In DMR	Non-significant_In DMR
cg19673176	-1.224615807807	-0.152007154166633	-11.9356661863085	9.29208983513144e-20	2.56565853731786e-16	34.5235506832529	HRNBP3	cg19673176	-1.224615807807	15.5908011442302	Non-significant	chr17:77116058	In DMR	Non-significant_In DMR
cg18092028	2.69942372964816	-1.37311336187704	11.9343841389273	9.34523249472177e-20	2.57892150805451e-16	34.5179280350451	CDH4	cg18092028	2.69942372964816	15.5885618758293	Hypermethylation	chr20:59827212	In DMR	Hypermethylation_In DMR
cg13617604	-0.926243894619311	0.499857176146162	-11.9342689057579	9.35002400840864e-20	2.57892150805451e-16	34.5174226509684	OR3A3	cg13617604	-0.926243894619311	15.5885618758293	Non-significant	chr17:3324353	In DMR	Non-significant_In DMR
cg11891925	-1.43687170764794	-0.633180701134259	-11.932155581585	9.43833742707351e-20	2.60052675826437e-16	34.5081538903459		cg11891925	-1.43687170764794	15.584938673169	Non-significant	chr10:13091949	In DMR	Non-significant_In DMR
cg12238015	2.15503176897293	-1.56206862798724	11.9296317769312	9.5449036110591e-20	2.62837105896798e-16	34.4970842069453	PDX1	cg12238015	2.15503176897293	15.5803133234781	Hypermethylation	chr13:28496812	In DMR	Hypermethylation_In DMR
cg21097881	2.1025148744342	-0.652601968695229	11.9283110354856	9.60115235481835e-20	2.6398029087068e-16	34.4912910260325	NPY	cg21097881	2.1025148744342	15.5784284969394	Hypermethylation	chr7:24323939	In DMR	Hypermethylation_In DMR
cg26530275	-2.14896818563528	1.13922937757671	-11.9279495809361	9.61660424376545e-20	2.64220668487019e-16	34.4897055428107	GPC6	cg26530275	-2.14896818563528	15.5780332129941	Hypomethylation	chr13:94206647	In DMR	Hypomethylation_In DMR
cg05754905	-1.68136135257383	1.28837522986846	-11.9264713569086	9.68005770088532e-20	2.65729086182892e-16	34.4832213235424	F11R	cg05754905	-1.68136135257383	15.5755609059685	Non-significant	chr1:160992352	In DMR	Non-significant_In DMR
cg13269555	-1.54237677940233	-0.41672636032459	-11.9261298575189	9.69477646247425e-20	2.65992989847756e-16	34.4817233065385	KAZALD1	cg13269555	-1.54237677940233	15.5751298088973	Non-significant	chr10:102822002	In DMR	Non-significant_In DMR
cg01615827	-1.24440833205331	-0.112748494720678	-11.9236679331948	9.80155416176345e-20	2.68639693501567e-16	34.4709235006322	LOC100188947	cg01615827	-1.24440833205331	15.5708298167043	Non-significant	chr10:93371064	In DMR	Non-significant_In DMR
cg13711885	-1.71961552547822	0.810586780397872	-11.9235233579333	9.80786124922271e-20	2.68671225792921e-16	34.4702892678873		cg13711885	-1.71961552547822	15.5707788432375	Non-significant	chr3:113821393	In DMR	Non-significant_In DMR
cg03907855	-2.20018107098381	2.594238881951	-11.9193914954012	9.98984809122696e-20	2.7336902025139e-16	34.4521624091271		cg03907855	-2.20018107098381	15.5632507037265	Hypomethylation	chr8:1106401	In DMR	Hypomethylation_In DMR
cg18172877	1.74475226901906	-0.603743595735253	11.9188467866179	1.00140915325456e-19	2.73888585276494e-16	34.4497725894694	IRX4	cg18172877	1.74475226901906	15.5624260672522	Non-significant	chr5:1878672	In DMR	Non-significant_In DMR
cg19115393	2.35876388433525	-1.93076764911497	11.9180097411617	1.00514613586501e-19	2.74622344472264e-16	34.4461001309302	CDH4	cg19115393	2.35876388433525	15.5612641295675	Hypermethylation	chr20:59829060	In DMR	Hypermethylation_In DMR
cg11437784	2.40205689866057	-1.03161663847251	11.916696177258	1.01103880942919e-19	2.76087543304608e-16	34.4403368455635		cg11437784	2.40205689866057	15.5589531876965	Hypermethylation	chr13:112710823	In DMR	Hypermethylation_In DMR
cg00891886	-1.31689331673226	-1.88098067235773	-11.9117987634585	1.03331642666239e-19	2.81580646394636e-16	34.4188477743421		cg00891886	-1.31689331673226	15.5503971984392	Non-significant	chr7:73417264	In DMR	Non-significant_In DMR
cg00084798	-2.08392137733704	1.74575980458287	-11.9105209113519	1.03920991970673e-19	2.82890723402088e-16	34.4132403533429		cg00084798	-2.08392137733704	15.5483812937637	Hypomethylation	chr8:142841965	In DMR	Hypomethylation_In DMR
cg09812990	-1.26707883773459	-0.971362986256355	-11.9093254476019	1.04475402028205e-19	2.84251410742075e-16	34.4079943123197		cg09812990	-1.26707883773459	15.5462973712278	Non-significant	chr16:55367838	In DMR	Non-significant_In DMR
cg21938148	3.49168355664071	-1.40016598167567	11.9075757364838	1.05292215069049e-19	2.86272571518403e-16	34.4003158060853	COL4A1;COL4A2	cg21938148	3.49168355664071	15.5432202608113	Hypermethylation	chr13:110958977	In DMR	Hypermethylation_In DMR
cg18082337	1.98257556453974	-0.884942877534347	11.9065563053652	1.0577106956643e-19	2.87176750710118e-16	34.3958419450758	ZIC4;ZIC4;ZIC4	cg18082337	1.98257556453974	15.5418507226714	Non-significant	chr3:147113726	In DMR	Non-significant_In DMR
cg14732998	2.75431882726493	-2.08149001035615	11.904103603884	1.06932158103673e-19	2.89876029844938e-16	34.3850776125031	ZNF793	cg14732998	2.75431882726493	15.5377876954297	Hypermethylation	chr19:37997831	In DMR	Hypermethylation_In DMR
cg24390913	1.71341925646371	-0.777832995933931	11.9012824535224	1.0828351895119e-19	2.93081889694766e-16	34.3726954730313		cg24390913	1.71341925646371	15.5330110169373	Non-significant	chr10:118899788	In DMR	Non-significant_In DMR
cg06679878	-1.76084924490036	0.133511639830904	-11.9008816397606	1.08476900612951e-19	2.93426469147063e-16	34.3709362188269	TMEM132D	cg06679878	-1.76084924490036	15.5325007122855	Non-significant	chr12:130335340	In DMR	Non-significant_In DMR
cg23350385	-1.68328147177427	-0.264466976847822	-11.9007852378646	1.08523463647926e-19	2.93426469147063e-16	34.370513088555	CCRL2;CCRL2	cg23350385	-1.68328147177427	15.5325007122855	Non-significant	chr3:46448134	In DMR	Non-significant_In DMR
cg08080145	-1.54222880098151	0.351787365021424	-11.8967837972712	1.10474024365476e-19	2.98081660693301e-16	34.3529489890557	RAB37	cg08080145	-1.54222880098151	15.5256647428694	Non-significant	chr17:72666670	In DMR	Non-significant_In DMR
cg09577651	-1.3475891123047	-0.902132313261125	-11.8954095601074	1.11152014013577e-19	2.99600710062961e-16	34.3469164695671	SIRPB1;SIRPB1;SIRPB1	cg09577651	-1.3475891123047	15.52345716168	Non-significant	chr20:1600705	In DMR	Non-significant_In DMR
cg22834653	2.84633437715669	-2.47402819662721	11.8942827181361	1.11711068972621e-19	3.00951903082766e-16	34.3419698004451	FGF12	cg22834653	2.84633437715669	15.52150290605	Hypermethylation	chr3:192232077	In DMR	Hypermethylation_In DMR
cg02065293	-1.89352897578491	1.15232453660067	-11.8935102342707	1.12095949831021e-19	3.01832713428942e-16	34.3385786349524	MYT1L	cg02065293	-1.89352897578491	15.5202336920232	Non-significant	chr2:1928480	In DMR	Non-significant_In DMR
cg19075081	1.324107317567	1.07787756606281	11.8932720949906	1.12214868438017e-19	3.01996846299716e-16	34.337533202988	MTSS1L	cg19075081	1.324107317567	15.5199975922805	Non-significant	chr16:70714378	In DMR	Non-significant_In DMR
cg09185990	-1.55825321788132	0.607886125148002	-11.892270531745	1.12716404542565e-19	3.03147377117482e-16	34.3331362739185	ABCC9;ABCC9;ABCC9	cg09185990	-1.55825321788132	15.5183461850023	Non-significant	chr12:22090231	In DMR	Non-significant_In DMR
cg06269753	2.14131166312975	-1.55773398415895	11.8913084935285	1.13200269661764e-19	3.04020653042629e-16	34.3289127646666	MSC	cg06269753	2.14131166312975	15.5170969124512	Hypermethylation	chr8:72755871	In DMR	Hypermethylation_In DMR
cg08206318	1.49712938598215	-0.558285234183227	11.8908145351678	1.13449520727419e-19	3.04533087924089e-16	34.3267441673667	PITX1	cg08206318	1.49712938598215	15.5163655137957	Non-significant	chr5:134363637	In DMR	Non-significant_In DMR
cg09399225	-1.46536226913887	-0.0427484925588048	-11.8905854035621	1.13565327596507e-19	3.04686974626416e-16	34.3257382153434	MIR147	cg09399225	-1.46536226913887	15.5161461114773	Non-significant	chr9:123007911	In DMR	Non-significant_In DMR
cg01464104	-1.69953674520328	0.473840920934391	-11.8903297521211	1.1369467826956e-19	3.0487702120276e-16	34.3246158273979	OR5T1	cg01464104	-1.69953674520328	15.5158753074841	Non-significant	chr11:56043040	In DMR	Non-significant_In DMR
cg24697648	-1.11671383212143	-0.520989385776698	-11.89012198624	1.13799909592457e-19	3.05002228484723e-16	34.3237036667159	NOTCH4	cg24697648	-1.11671383212143	15.515696987489	Non-significant	chr6:32188317	In DMR	Non-significant_In DMR
cg19152601	-1.50088638781045	0.791334618155447	-11.8892030948291	1.14266493983908e-19	3.06095293957836e-16	34.3196693771148		cg19152601	-1.50088638781045	15.5141433473836	Non-significant	chr6:10841715	In DMR	Non-significant_In DMR
cg15477680	-1.51504801652704	2.23440567281159	-11.8869202135383	1.15434009318899e-19	3.08641675447135e-16	34.3096462653374		cg15477680	-1.51504801652704	15.5105454321462	Non-significant	chr7:150889435	In DMR	Non-significant_In DMR
cg25361907	2.91356319056642	-2.75006661664009	11.8868812929049	1.15454017784673e-19	3.08641675447135e-16	34.309475377557	ZNF793	cg25361907	2.91356319056642	15.5105454321462	Hypermethylation	chr19:37997682	In DMR	Hypermethylation_In DMR
cg25764166	-1.95689730672491	1.31407341150487	-11.884751557477	1.16554210918722e-19	3.11263398668596e-16	34.3001241668128	MAEA;MAEA	cg25764166	-1.95689730672491	15.5068719448196	Non-significant	chr4:1299191	In DMR	Non-significant_In DMR
cg05624214	2.53392661704169	-2.40378585519615	11.8835015606453	1.1720484377364e-19	3.12840594887074e-16	34.2946354810978	FAM184B	cg05624214	2.53392661704169	15.5046768969436	Hypermethylation	chr4:17783261	In DMR	Hypermethylation_In DMR
cg19952303	2.20505127419543	-1.73996997871349	11.8809038290075	1.18568682897147e-19	3.16318875717833e-16	34.2832284302027	SLC6A15;SLC6A15;SLC6A15;SLC6A15;SLC6A15;SLC6A15	cg19952303	2.20505127419543	15.4998748916268	Hypermethylation	chr12:85306323	In DMR	Hypermethylation_In DMR
cg05970721	-2.63968562012372	1.82327653034492	-11.8746791739809	1.21901960828118e-19	3.24380963933324e-16	34.2558921515175	HS3ST2	cg05970721	-2.63968562012372	15.4889446399766	Hypomethylation	chr16:22926625	In DMR	Hypomethylation_In DMR
cg19212949	-2.18392747944051	1.16249330933826	-11.8728902359154	1.22877239743224e-19	3.26705451152745e-16	34.2480350880125	PEG3;PEG3;PEG3;ZIM2;ZIM2;PEG3;ZIM2;PEG3;PEG3AS	cg19212949	-2.18392747944051	15.4858436191646	Hypomethylation	chr19:57323840	In DMR	Hypomethylation_In DMR
cg04398581	2.69746323497221	-1.59886708779399	11.8728469968041	1.22900909311117e-19	3.26705451152745e-16	34.2478451766049	KHDRBS2	cg04398581	2.69746323497221	15.4858436191646	Hypermethylation	chr6:62996627	In DMR	Hypermethylation_In DMR
cg21204020	-1.71710113619196	-2.69873253346597	-11.8708283767347	1.24011040185826e-19	3.29320452387772e-16	34.2389789386609		cg21204020	-1.71710113619196	15.4823812966694	Non-significant	chr2:3828566	In DMR	Non-significant_In DMR
cg13941508	-1.87006184779155	1.06972555747411	-11.8702091980715	1.24353570304057e-19	3.30061839111881e-16	34.2362592811824		cg13941508	-1.87006184779155	15.4814046847614	Non-significant	chr2:101434082	In DMR	Non-significant_In DMR
cg09868780	1.54751217354327	-0.694082936428772	11.8691238711055	1.24956269853147e-19	3.31492666385287e-16	34.2314920358657	LVRN	cg09868780	1.54751217354327	15.479526075053	Non-significant	chr5:115299071	In DMR	Non-significant_In DMR
cg21557108	-1.58719421099856	-0.219512318512064	-11.8664206012353	1.26470233590617e-19	3.3488460984492e-16	34.2196175286943	ATP8B4	cg21557108	-1.58719421099856	15.4751048106955	Non-significant	chr15:50410962	In DMR	Non-significant_In DMR
cg04260368	1.77857427484458	-2.20930711592757	11.8663820419081	1.26491961541039e-19	3.3488460984492e-16	34.2194481457845	GAMT;GAMT	cg04260368	1.77857427484458	15.4751048106955	Non-significant	chr19:1401775	In DMR	Non-significant_In DMR
cg25237113	-1.6827613722447	0.472780128635837	-11.8657692034382	1.26837796459891e-19	3.35583091794557e-16	34.2167560564043	CTNNA2;CTNNA2	cg25237113	-1.6827613722447	15.4741999290272	Non-significant	chr2:80551812	In DMR	Non-significant_In DMR
cg03794617	-1.46635242970923	0.769803533513445	-11.8656505512318	1.26904863596203e-19	3.35583091794557e-16	34.2162348340965	RPTOR;RPTOR	cg03794617	-1.46635242970923	15.4741999290272	Non-significant	chr17:78796999	In DMR	Non-significant_In DMR
cg00221654	1.24428265457537	-0.854156951826283	11.8655724730261	1.26949016071288e-19	3.35583091794557e-16	34.215891846827	ALX4	cg00221654	1.24428265457537	15.4741999290272	Non-significant	chr11:44333030	In DMR	Non-significant_In DMR
cg04849842	2.11238489467605	-1.09369746666027	11.8651004309701	1.27216280344738e-19	3.35694000437103e-16	34.2138182149127	KCNK9	cg04849842	2.11238489467605	15.474056420445	Hypermethylation	chr8:140714610	In DMR	Hypermethylation_In DMR
cg01078989	1.9520130309967	-2.02234123765759	11.8640460696306	1.27815290544327e-19	3.36847631747348e-16	34.2091864318415	ITGA8	cg01078989	1.9520130309967	15.4725665016664	Non-significant	chr10:15761657	In DMR	Non-significant_In DMR
cg05305046	-1.68782217282703	-0.749961929507965	-11.8632800521655	1.2825226224247e-19	3.37828358660977e-16	34.2058212644967	CARD6	cg05305046	-1.68782217282703	15.4713038968223	Non-significant	chr5:40841315	In DMR	Non-significant_In DMR
cg01733284	-2.06302711683705	1.19925208931194	-11.8616621776369	1.29180113364975e-19	3.39795945000909e-16	34.1987136322194	OR10K2	cg01733284	-2.06302711683705	15.4687818081457	Hypomethylation	chr1:158391119	In DMR	Hypomethylation_In DMR
cg17936783	-1.4469298524689	0.0829190709036039	-11.8616365195251	1.29194882511342e-19	3.39795945000909e-16	34.1986009090579	ZNF648	cg17936783	-1.4469298524689	15.4687818081457	Non-significant	chr1:182027546	In DMR	Non-significant_In DMR
cg19360852	-1.13023296981468	-1.98074413542055	-11.8606361455834	1.29772035805628e-19	3.41141711224249e-16	34.1942059376755	GPR19	cg19360852	-1.13023296981468	15.4670651763797	Non-significant	chr12:12848977	In DMR	Non-significant_In DMR
cg21277995	3.47927942631164	-1.03706389865377	11.8596199750067	1.30360955954474e-19	3.42517036979233e-16	34.1897414611569	IRF4	cg21277995	3.47927942631164	15.4653178215962	Hypermethylation	chr6:393239	In DMR	Hypermethylation_In DMR
cg07811054	-1.34864390850551	0.29768402561735	-11.8593629583488	1.30510334711859e-19	3.42736684898613e-16	34.1886122590823		cg07811054	-1.34864390850551	15.4650394082741	Non-significant	chr15:97319911	In DMR	Non-significant_In DMR
cg01112899	-1.26003497694317	0.698247145718487	-11.8560908980003	1.32427169732926e-19	3.47595337415192e-16	34.1742358764418	CAMK2B;CAMK2B;CAMK2B;CAMK2B;CAMK2B;CAMK2B;CAMK2B;CAMK2B	cg01112899	-1.26003497694317	15.4589260577367	Non-significant	chr7:44278309	In DMR	Non-significant_In DMR
cg03864000	2.44879302228639	-1.60403694646979	11.8543203453166	1.33476165222502e-19	3.50172335518067e-16	34.1664561778399	LAYN;LAYN	cg03864000	2.44879302228639	15.4557181672372	Hypermethylation	chr11:111411381	In DMR	Hypermethylation_In DMR
cg07456201	-1.91040018225089	0.963431173864828	-11.8517711757991	1.35001151670661e-19	3.53994865079302e-16	34.1552547198945	UMOD;UMOD	cg07456201	-1.91040018225089	15.4510030376462	Non-significant	chr16:20363711	In DMR	Non-significant_In DMR
cg08783558	-1.40854590273161	1.46893862237005	-11.8500392781431	1.36047200809036e-19	3.56526214566404e-16	34.1476441045411		cg08783558	-1.40854590273161	15.4479085319468	Non-significant	chr13:65884020	In DMR	Non-significant_In DMR
cg04922810	2.04085965086065	-1.92929536396023	11.8479712261297	1.37306960964466e-19	3.59137352619797e-16	34.1385558963027	CRHR2	cg04922810	2.04085965086065	15.4447394230749	Hypermethylation	chr7:30721888	In DMR	Hypermethylation_In DMR
cg19747745	-1.46067915652053	0.687977287678697	-11.8468188957491	1.38013986047389e-19	3.60440802813342e-16	34.1334917045268		cg19747745	-1.46067915652053	15.4431660516729	Non-significant	chr21:44817305	In DMR	Non-significant_In DMR
cg11855156	-1.6096845975699	1.07279029986178	-11.846222002456	1.38381653912786e-19	3.61042068002459e-16	34.1308684605001	KLK5;KLK5;KLK5	cg11855156	-1.6096845975699	15.4424421918979	Non-significant	chr19:51446953	In DMR	Non-significant_In DMR
cg07274716	1.66209032131294	0.303535513187377	11.8459905868946	1.38524463431122e-19	3.61233774287912e-16	34.1298514188259	PITX1	cg07274716	1.66209032131294	15.4422116512125	Non-significant	chr5:134363973	In DMR	Non-significant_In DMR
cg18910298	-1.52879472749682	-0.771596543152526	-11.8448595203014	1.39224593252466e-19	3.62696461148722e-16	34.1248804474145		cg18910298	-1.52879472749682	15.4404566818364	Non-significant	chr14:101471487	In DMR	Non-significant_In DMR
cg08346632	-1.00709817984848	-0.925038785285854	-11.8438755257077	1.39836577819887e-19	3.6374513531399e-16	34.1205557421698	PARK2;PARK2;PARK2	cg08346632	-1.00709817984848	15.4392028061721	Non-significant	chr6:161836595	In DMR	Non-significant_In DMR
cg10569606	2.30371618287121	-1.85375217759087	11.8434748937967	1.40086520229288e-19	3.6421345551678e-16	34.1187949165458	KCNA1	cg10569606	2.30371618287121	15.4386440136516	Hypermethylation	chr12:5019004	In DMR	Hypermethylation_In DMR
cg19175193	-1.85903745141112	0.668430601425997	-11.8425367860448	1.40673535948972e-19	3.65375002499752e-16	34.1146717553624	UNC5CL	cg19175193	-1.85903745141112	15.4372611686632	Non-significant	chr6:41007450	In DMR	Non-significant_In DMR
cg03559235	1.99362656232948	-1.02396260646266	11.8414717912181	1.41342947585357e-19	3.66930765972114e-16	34.1099907921896	LONRF2	cg03559235	1.99362656232948	15.4354158725129	Non-significant	chr2:100937944	In DMR	Non-significant_In DMR
cg24176563	2.23567494594816	-1.54667940214093	11.8411055532038	1.41573888655289e-19	3.67347263283731e-16	34.1083810423538	EYA4;EYA4;EYA4;EYA4;EYA4;EYA4	cg24176563	2.23567494594816	15.4349231912768	Hypermethylation	chr6:133562776	In DMR	Hypermethylation_In DMR
cg24094450	-1.54578203286434	0.730764698823711	-11.8403972415328	1.42021609858543e-19	3.68325553804921e-16	34.1052677148843	C15orf27	cg24094450	-1.54578203286434	15.4337681494821	Non-significant	chr15:76429151	In DMR	Non-significant_In DMR
cg11854392	-2.00530148326248	-1.02163067518862	-11.8394564492388	1.42618482279689e-19	3.68955254959841e-16	34.101132457938	TXNRD2	cg11854392	-2.00530148326248	15.4330262997009	Hypomethylation	chr22:19879320	In DMR	Hypomethylation_In DMR
cg23980760	-1.24380682515125	0.380573914764834	-11.8390928253295	1.42849853298832e-19	3.69187192953115e-16	34.099534123055	ACCSL;ACCSL	cg23980760	-1.24380682515125	15.4327533729935	Non-significant	chr11:44069581	In DMR	Non-significant_In DMR
cg26158897	2.27503774912065	-2.0787681318024	11.835320438567	1.45272565624914e-19	3.74519684726262e-16	34.0829515289078	ONECUT1	cg26158897	2.27503774912065	15.4265253508795	Hypermethylation	chr15:53083135	In DMR	Hypermethylation_In DMR
cg25781202	1.08196810262412	-4.50842982975304	11.8336679545956	1.46346794618535e-19	3.77102506874776e-16	34.0756871091094	RNF122;RNF122	cg25781202	1.08196810262412	15.4235405805133	Non-significant	chr8:33424350	In DMR	Non-significant_In DMR
cg24452128	2.24916083320336	-0.708571472116675	11.832654967935	1.47009249375143e-19	3.78435184886434e-16	34.0712338202143		cg24452128	2.24916083320336	15.4220084920069	Hypermethylation	chr6:10390919	In DMR	Hypermethylation_In DMR
cg03227021	1.48316831230023	-0.128172797765582	11.832230293233	1.47287866274013e-19	3.78965172284275e-16	34.0693668353584		cg03227021	1.48316831230023	15.4214007007965	Non-significant	chr13:112711380	In DMR	Non-significant_In DMR
cg23148701	2.52415606597224	-1.54964644520413	11.8320526420595	1.47404575495523e-19	3.79071455587096e-16	34.0685858272784	DPY19L2	cg23148701	2.52415606597224	15.4212789170975	Hypermethylation	chr12:64062498	In DMR	Hypermethylation_In DMR
cg07639900	-1.9038994804822	0.958240451645179	-11.8319459923556	1.47474684431069e-19	3.79071455587096e-16	34.0681169614997	KLF6;KLF6;KLF6;KLF6	cg07639900	-1.9038994804822	15.4212789170975	Non-significant	chr10:3828932	In DMR	Non-significant_In DMR
cg24625128	2.43068829073896	-2.30396167975994	11.82963566597	1.49001690779752e-19	3.82618976444657e-16	34.0579597516948	JAM3	cg24625128	2.43068829073896	15.4172334944216	Hypermethylation	chr11:133939064	In DMR	Hypermethylation_In DMR
cg19908611	-1.58527588886977	0.416819426336068	-11.8287542976223	1.49588408308042e-19	3.8393637424517e-16	34.0540847254737		cg19908611	-1.58527588886977	15.4157407407463	Non-significant	chr7:1333912	In DMR	Non-significant_In DMR
cg06946708	1.62251451314688	-1.2677738051219	11.8278661668007	1.5018197629363e-19	3.85270048609146e-16	34.0501798870594		cg06946708	1.62251451314688	15.4142347522883	Non-significant	chr10:125732373	In DMR	Non-significant_In DMR
cg22827250	0.951659256942637	0.0570305151956478	11.8275335731765	1.50404868617134e-19	3.85651963695017e-16	34.0487175543183	PITX1	cg22827250	0.951659256942637	15.4138044529188	Non-significant	chr5:134363823	In DMR	Non-significant_In DMR
cg02432280	2.43593289455705	-1.40545271748355	11.8273245059592	1.50545148118187e-19	3.85821780358424e-16	34.0477983311636		cg02432280	2.43593289455705	15.4136132592674	Hypermethylation	chr7:152622368	In DMR	Hypermethylation_In DMR
cg07709358	-1.62327579322314	0.548252458430851	-11.826000264624	1.51436744224526e-19	3.87725358810609e-16	34.0419758258823	MYOM2	cg07709358	-1.62327579322314	15.4114757934438	Non-significant	chr8:2002553	In DMR	Non-significant_In DMR
cg24410391	-2.20958961446841	1.80030390368494	-11.8226557397249	1.53712273449356e-19	3.93231445563807e-16	34.0272696171189	ANGEL2	cg24410391	-2.20958961446841	15.405351760197	Hypomethylation	chr1:213189773	In DMR	Hypomethylation_In DMR
cg01563031	3.20078748078487	-1.97279014663424	11.8218589441772	1.54259442391425e-19	3.943709653861e-16	34.0237658594132	NELL1;NELL1	cg01563031	3.20078748078487	15.4040950664407	Hypermethylation	chr11:20691429	In DMR	Hypermethylation_In DMR
cg20189036	-1.90106276459509	1.20190061990079	-11.8204607130577	1.55224360145603e-19	3.96254520442141e-16	34.0176172459691	TMEM74	cg20189036	-1.90106276459509	15.4020257703467	Non-significant	chr8:109796144	In DMR	Non-significant_In DMR
cg22723056	3.02541944395242	-2.19947247239837	11.8187588321993	1.56407015228888e-19	3.9907805472874e-16	34.0101330871416	SYT9;SYT9	cg22723056	3.02541944395242	15.3989421533792	Hypermethylation	chr11:7273378	In DMR	Hypermethylation_In DMR
cg13816321	1.62075529258199	-0.28822744724268	11.8165493215009	1.57955948816079e-19	4.02635859375923e-16	34.0004161443804		cg13816321	1.62075529258199	15.3950875487828	Non-significant	chr9:973198	In DMR	Non-significant_In DMR
cg07225966	1.15944472420166	0.44325559037607	11.8163909852671	1.58067537450009e-19	4.02723276102465e-16	33.9997197972908	CYP26C1	cg07225966	1.15944472420166	15.3949932688511	Non-significant	chr10:94820376	In DMR	Non-significant_In DMR
cg03774463	1.8529739571592	-0.931573746711714	11.8154802714086	1.58710909907672e-19	4.04164819974069e-16	33.9957145182369	DLX6AS;DLX6	cg03774463	1.8529739571592	15.3934414918006	Non-significant	chr7:96636616	In DMR	Non-significant_In DMR
cg01610979	-1.60082822579362	-0.526426201776	-11.8121328078961	1.61098419022045e-19	4.09644073441118e-16	33.9809917963741		cg01610979	-1.60082822579362	15.3875933239498	Non-significant	chr4:8193310	In DMR	Non-significant_In DMR
cg09685763	-1.44012328788351	0.172614755243481	-11.811775458628	1.61355413873517e-19	4.10097419603319e-16	33.9794200452343	C20orf160	cg09685763	-1.44012328788351	15.3871129633523	Non-significant	chr20:30597590	In DMR	Non-significant_In DMR
cg13479148	-2.95535947348038	2.92254323138194	-11.809860355599	1.627397358473e-19	4.13212648010921e-16	33.9709965088966	PRDM16;PRDM16	cg13479148	-2.95535947348038	15.383826393645	Hypomethylation	chr1:3354433	In DMR	Hypomethylation_In DMR
cg09301200	1.63322694563815	3.07216772667497	11.8096438660437	1.62896973181123e-19	4.13410422436242e-16	33.9700442611096	MUM1;MUM1	cg09301200	1.63322694563815	15.3836185786292	Non-significant	chr19:1357017	In DMR	Non-significant_In DMR
cg19878627	1.31011219520078	1.37667366519897	11.8078710310577	1.64190349159674e-19	4.15882542896267e-16	33.962246115629	LOC100302652;GPR75	cg19878627	1.31011219520078	15.3810293092166	Non-significant	chr2:54087184	In DMR	Non-significant_In DMR
cg08942939	1.49726594805789	-1.20804124019132	11.8077146620169	1.64304922676318e-19	4.1597052757276e-16	33.9615582818763	TBX15	cg08942939	1.49726594805789	15.3809374390029	Non-significant	chr1:119532542	In DMR	Non-significant_In DMR
cg24439686	-1.89409482166225	-0.625043058518641	-11.8069864479884	1.64839553354836e-19	4.17121368383164e-16	33.9583549923386		cg24439686	-1.89409482166225	15.3797375614532	Non-significant	chr17:76588724	In DMR	Non-significant_In DMR
cg02424249	-1.6785107093926	0.208938742973624	-11.8052441902023	1.66125767602527e-19	4.20172027510861e-16	33.9506908780121		cg02424249	-1.6785107093926	15.3765728636437	Non-significant	chr13:65532581	In DMR	Non-significant_In DMR
cg22987383	-1.60493286656361	0.847336044962678	-11.8020655795803	1.68498407129464e-19	4.25553265842714e-16	33.9367075162854	EBF1	cg22987383	-1.60493286656361	15.3710460722099	Non-significant	chr5:158456264	In DMR	Non-significant_In DMR
cg22827210	-1.46661022455341	-1.98050957534619	-11.8019358942036	1.68595929183733e-19	4.25593265651913e-16	33.936136981839	CHST11	cg22827210	-1.46661022455341	15.3710052526899	Non-significant	chr12:104998182	In DMR	Non-significant_In DMR
cg14672084	2.25515997057016	1.42677660091207	11.8015181055354	1.68910487810638e-19	4.26180835273344e-16	33.9342989617021	PCDHGA4;PCDHGA12;PCDHGA11;PCDHGA11;PCDHGA9;PCDHGA1;PCDHGB1;PCDHGB6;PCDHGC3;PCDHGB3;PCDHGB7;PCDHGA6;PCDHGA8;PCDHGA10;PCDHGA5;PCDHGB4;PCDHGA3;PCDHGA2;PCDHGA7;PCDHGB2;PCDHGB5;PCDHGC3;PCDHGC3	cg14672084	2.25515997057016	15.3704060837682	Hypermethylation	chr5:140857941	In DMR	Hypermethylation_In DMR
cg01208557	-1.3103436004851	0.853077126548564	-11.7983086596586	1.71346673970917e-19	4.32118358435333e-16	33.9201787289324	NTM;NTM;NTM;NTM	cg01208557	-1.3103436004851	15.3643972824094	Non-significant	chr11:131939453	In DMR	Non-significant_In DMR
cg21842523	3.60367306019499	-1.72603984749569	11.7960632828167	1.73072032061257e-19	4.36103531589282e-16	33.9102993786639	LMO1	cg21842523	3.60367306019499	15.3604103963728	Hypermethylation	chr11:8284746	In DMR	Hypermethylation_In DMR
cg01669161	-1.02129346432975	0.0215281680818796	-11.7938413584054	1.74796556727061e-19	4.39702557358979e-16	33.9005227120443		cg01669161	-1.02129346432975	15.3568410084679	Non-significant	chr7:1632265	In DMR	Non-significant_In DMR
cg25528806	-1.56833271585945	-0.091872104491082	-11.7937595662641	1.74860367395702e-19	4.39702557358979e-16	33.9001628097281	OR8D2	cg25528806	-1.56833271585945	15.3568410084679	Non-significant	chr11:124190035	In DMR	Non-significant_In DMR
cg08430489	3.34852857480451	-1.943081630564	11.7925173238151	1.7583239373247e-19	4.41933519055918e-16	33.89469660292		cg08430489	3.34852857480451	15.3546430575258	Hypermethylation	chr7:142494953	In DMR	Hypermethylation_In DMR
cg26449787	2.39260709765208	-1.82570252205263	11.7919027237397	1.76315310330636e-19	4.42933603770639e-16	33.8919921364692	EYA4;EYA4;EYA4	cg26449787	2.39260709765208	15.3536613701136	Hypermethylation	chr6:133562087	In DMR	Hypermethylation_In DMR
cg04837438	-2.82332097656391	2.60369695956009	-11.7911737122808	1.76889853188612e-19	4.44162794135883e-16	33.8887841681605		cg04837438	-2.82332097656391	15.3524578234963	Hypomethylation	chr2:95403063	In DMR	Hypomethylation_In DMR
cg10774877	2.39606657387599	-0.470372989372942	11.7906606088503	1.77295364118193e-19	4.44966572873182e-16	33.8865262570061	NALCN	cg10774877	2.39606657387599	15.3516726132033	Hypermethylation	chr13:102068989	In DMR	Hypermethylation_In DMR
cg02715913	-2.44788840387493	2.69574321755333	-11.7896557723013	1.78092205081895e-19	4.46751244287385e-16	33.8821043973984	PPP2R2C;PPP2R2C	cg02715913	-2.44788840387493	15.3499342292277	Hypomethylation	chr4:6324194	In DMR	Hypomethylation_In DMR
cg08548498	-1.69701927053155	-1.36286064510319	-11.7890600421572	1.785663208182e-19	4.47725018786878e-16	33.8794827932825	SLPI	cg08548498	-1.69701927053155	15.3489886366474	Non-significant	chr20:43883546	In DMR	Non-significant_In DMR
cg00250422	2.38233214744462	-1.70879004861914	11.7867679541011	1.80402353552815e-19	4.51459535074798e-16	33.8693957641259		cg00250422	2.38233214744462	15.3453811700045	Hypermethylation	chr15:28352347	In DMR	Hypermethylation_In DMR
cg01827426	-1.18011340132426	0.368547961238561	-11.784543293962	1.82202516659893e-19	4.5530840566164e-16	33.8596049628925		cg01827426	-1.18011340132426	15.341694331904	Non-significant	chr5:1752668	In DMR	Non-significant_In DMR
cg16707405	2.14010898348161	-1.28715182347778	11.7831324796525	1.83353470612819e-19	4.57307212533503e-16	33.8533956637247	CDO1	cg16707405	2.14010898348161	15.3397919489828	Hypermethylation	chr5:115152413	In DMR	Hypermethylation_In DMR
cg05603791	-0.96670385258338	0.65970341985158	-11.7829874440609	1.83472205247201e-19	4.57384403058893e-16	33.8527573192656	FOXI1;FOXI1	cg05603791	-0.96670385258338	15.3397186490449	Non-significant	chr5:169533120	In DMR	Non-significant_In DMR
cg09752271	-1.45022551969833	-0.950641801551073	-11.7812181058471	1.84926925646802e-19	4.60507780357029e-16	33.8449697679458	PATE3;PATE3	cg09752271	-1.45022551969833	15.3367630279262	Non-significant	chr11:125658038	In DMR	Non-significant_In DMR
cg26433102	2.03757174569578	-1.57744977537556	11.7807586397415	1.85306583256026e-19	4.60854865808393e-16	33.8429474256061	IRF4	cg26433102	2.03757174569578	15.3364358227719	Hypermethylation	chr6:391441	In DMR	Hypermethylation_In DMR
cg09094037	-1.64355970589907	0.953696293136752	-11.778320267665	1.87334562449973e-19	4.65676141754434e-16	33.8322145613165	CNTNAP4;CNTNAP4	cg09094037	-1.64355970589907	15.3319160119488	Non-significant	chr16:76342620	In DMR	Non-significant_In DMR
cg20985037	-1.14901536200434	0.328061652135986	-11.7771908332071	1.88281449923131e-19	4.67806723830261e-16	33.8272429805267	DKFZp566F0947	cg20985037	-1.14901536200434	15.3299335403264	Non-significant	chr19:31640249	In DMR	Non-significant_In DMR
cg01298102	-1.22366570004241	-1.29271871783356	-11.7761051659979	1.89196177764712e-19	4.69855408661477e-16	33.8224639342071		cg01298102	-1.22366570004241	15.328035769472	Non-significant	chr16:21199840	In DMR	Non-significant_In DMR
cg20539142	-1.56502865495213	-0.492488653990252	-11.7748965726649	1.90219731190135e-19	4.72172273365849e-16	33.8171436337852	CHRNA6	cg20539142	-1.56502865495213	15.3258995189044	Non-significant	chr8:42623718	In DMR	Non-significant_In DMR
cg27068996	-1.44444612145104	0.736624934984865	-11.7725149102319	1.9225307005766e-19	4.76311828913613e-16	33.8066589805916	KLK9	cg27068996	-1.44444612145104	15.322108632916	Non-significant	chr19:51513883	In DMR	Non-significant_In DMR
cg20938454	1.50570930815935	-1.65867615610959	11.7658188828049	1.98087593019114e-19	4.90300719731507e-16	33.7771783808771		cg20938454	1.50570930815935	15.3095374692356	Non-significant	chr8:145104971	In DMR	Non-significant_In DMR
cg20403557	1.70679715982018	-0.389565074307907	11.7636737801217	1.9999408972814e-19	4.94315138484072e-16	33.7677331802623	LVRN	cg20403557	1.70679715982018	15.3059960889942	Non-significant	chr5:115299088	In DMR	Non-significant_In DMR
cg12202847	-1.58320277171169	0.896809718535356	-11.763003254366	2.00593805626071e-19	4.95358941543469e-16	33.7647806621469		cg12202847	-1.58320277171169	15.3050799933095	Non-significant	chr5:120192115	In DMR	Non-significant_In DMR
cg02532700	-1.38643522483654	-0.623047462511566	-11.7595327050752	2.03726859840454e-19	5.02587558421307e-16	33.7494981090529	NCF4;NCF4	cg02532700	-1.38643522483654	15.2987882665907	Non-significant	chr22:37257404	In DMR	Non-significant_In DMR
cg00887902	-1.42376649537565	0.00858527819282117	-11.7558478659798	2.07107211645848e-19	5.09960941617837e-16	33.7332706029634	XKR4	cg00887902	-1.42376649537565	15.292463085646	Non-significant	chr8:56436393	In DMR	Non-significant_In DMR
cg00321480	1.66011587198609	-0.73641299006469	11.7537033572016	2.09100403731684e-19	5.14397615919324e-16	33.7238258625286		cg00321480	1.66011587198609	15.2887010529055	Non-significant	chr8:143533853	In DMR	Non-significant_In DMR
cg06627916	-1.50584078171872	0.757887867297752	-11.753696822526	2.09106506686442e-19	5.14397615919324e-16	33.7237970821233		cg06627916	-1.50584078171872	15.2887010529055	Non-significant	chr2:5868998	In DMR	Non-significant_In DMR
cg21908886	-1.40124387971136	0.17358284906334	-11.7519730863808	2.10722629687044e-19	5.17884213204888e-16	33.7162051511772	FAM78B	cg21908886	-1.40124387971136	15.2857673274886	Non-significant	chr1:166039444	In DMR	Non-significant_In DMR
cg13248778	2.70998395152713	-1.06913834779265	11.7513043771384	2.11352965349138e-19	5.18943793240482e-16	33.7132598435941		cg13248778	2.70998395152713	15.2848796780039	Hypermethylation	chr7:128337725	In DMR	Hypermethylation_In DMR
cg14397696	-1.31498787459375	-0.943629489882341	-11.7511757320317	2.11474445365089e-19	5.18997488813705e-16	33.7126932253469		cg14397696	-1.31498787459375	15.2848347434945	Non-significant	chr13:105792284	In DMR	Non-significant_In DMR
cg20866932	1.43637923305793	2.23428188371309	11.7504303413708	2.12179702737816e-19	5.20238223892745e-16	33.7094101143432	LRRC61;LRRC61	cg20866932	1.43637923305793	15.2837977416906	Non-significant	chr7:150034315	In DMR	Non-significant_In DMR
cg05548912	2.41922193746592	-1.92375108674385	11.7491565109994	2.1339042308237e-19	5.22469155980809e-16	33.7037993344525		cg05548912	2.41922193746592	15.2819393430786	Hypermethylation	chr17:40464318	In DMR	Hypermethylation_In DMR
cg07839513	-1.29434947925407	0.0439146094458877	-11.7480540536709	2.14443863879153e-19	5.2459286111496e-16	33.6989432615081	F13B	cg07839513	-1.29434947925407	15.2801776237714	Non-significant	chr1:197037732	In DMR	Non-significant_In DMR
cg15377871	-1.23312020085939	1.05360887202873	-11.7477847628828	2.14701974895803e-19	5.24940336829586e-16	33.6977570784702	CEBPE;CEBPE	cg15377871	-1.23312020085939	15.2798900544191	Non-significant	chr14:23588325	In DMR	Non-significant_In DMR
cg24143287	-1.76986800632877	0.384050560972156	-11.7441353458199	2.18230825560585e-19	5.328181822374e-16	33.6816812587778	C10orf90;C10orf90	cg24143287	-1.76986800632877	15.2734209634349	Non-significant	chr10:128209980	In DMR	Non-significant_In DMR
cg13790576	-1.01171553915923	-0.235785367116933	-11.7436528802435	2.18701693556162e-19	5.332182190242e-16	33.67955587958	LCN6	cg13790576	-1.01171553915923	15.2730950200112	Non-significant	chr9:139640661	In DMR	Non-significant_In DMR
cg08097817	-1.886925261567	1.28820810624354	-11.7431106701609	2.19232088476458e-19	5.34011601922827e-16	33.677167283276	KRTAP11-1	cg08097817	-1.886925261567	15.2724493073978	Non-significant	chr21:32255313	In DMR	Non-significant_In DMR
cg06579354	-1.17705558760654	-0.529655888581322	-11.7421128244967	2.20211571109813e-19	5.35705291215307e-16	33.672771399865	CYP2F1	cg06579354	-1.17705558760654	15.2710740640355	Non-significant	chr19:41618922	In DMR	Non-significant_In DMR
cg24973298	2.39857198798412	-1.70794956931365	11.742088130867	2.20235865991119e-19	5.35705291215307e-16	33.6726626139209	PTPRM;PTPRM	cg24973298	2.39857198798412	15.2710740640355	Hypermethylation	chr18:7568539	In DMR	Hypermethylation_In DMR
cg26529963	-1.94733317830914	1.06666880891851	-11.741913006215	2.20408240064283e-19	5.35874401914836e-16	33.6718911135726		cg26529963	-1.94733317830914	15.2709369881937	Non-significant	chr8:144973617	In DMR	Non-significant_In DMR
cg16008476	-1.43729460036893	1.13107369949207	-11.7375486833837	2.24748083137661e-19	5.4515383979302e-16	33.6526633767329	ZIM2;ZIM2;ZIM2	cg16008476	-1.43729460036893	15.2634809246126	Non-significant	chr19:57306640	In DMR	Non-significant_In DMR
cg05533037	-1.63293271900306	0.321526480868525	-11.7371798150338	2.25118794805381e-19	5.45798949733661e-16	33.6510381793888	KRTAP7-1	cg05533037	-1.63293271900306	15.2629673043666	Non-significant	chr21:32202010	In DMR	Non-significant_In DMR
cg24864399	-1.67724442728552	1.38120813698531	-11.7335601499984	2.28789308106534e-19	5.53410483653469e-16	33.6350895704948		cg24864399	-1.67724442728552	15.2569526179639	Non-significant	chr5:26669610	In DMR	Non-significant_In DMR
cg18155853	-2.58732191159263	1.7107602931136	-11.7334378347843	2.28914386607081e-19	5.53456088277057e-16	33.6345506143906	LRRIQ4	cg18155853	-2.58732191159263	15.2569168307482	Hypomethylation	chr3:169540504	In DMR	Hypomethylation_In DMR
cg18531916	-1.46718245086716	0.135887312123646	-11.7318438823193	2.3055064522427e-19	5.56637239582595e-16	33.627527063112		cg18531916	-1.46718245086716	15.2544277422991	Non-significant	chr10:130124378	In DMR	Non-significant_In DMR
cg14874750	2.43574312785796	-1.01899869712982	11.7312857886065	2.31126325456313e-19	5.57768685788638e-16	33.6250678331055	EMID2	cg14874750	2.43574312785796	15.2535458715166	Hypermethylation	chr7:101006063	In DMR	Hypermethylation_In DMR
cg26649321	-1.94518689107539	1.88528603074669	-11.7219054404697	2.41021345993051e-19	5.79233385691877e-16	33.5837288287642	KIAA0182;KIAA0182	cg26649321	-1.94518689107539	15.2371464143456	Non-significant	chr16:85678396	In DMR	Non-significant_In DMR
cg22202381	-1.74790493722956	0.500265482307942	-11.7204911192735	2.42549762611766e-19	5.82369304493171e-16	33.5774951801426		cg22202381	-1.74790493722956	15.2348015238745	Non-significant	chr13:102103051	In DMR	Non-significant_In DMR
cg11853267	-0.613473231742407	-2.71462393710289	-11.7195325715308	2.43591171663204e-19	5.84600357987276e-16	33.573270248334		cg11853267	-0.613473231742407	15.2331409230329	Non-significant	chr14:103607856	In DMR	Non-significant_In DMR
cg01264963	-1.53358438230542	-0.65330611888715	-11.7177711410136	2.45516597619348e-19	5.88137609156716e-16	33.5655062601939	OR10G4	cg01264963	-1.53358438230542	15.2305210482344	Non-significant	chr11:123885967	In DMR	Non-significant_In DMR
cg23729417	1.5881892507348	-0.464307911301006	11.716618463395	2.46784865070746e-19	5.909040772296e-16	33.560425349622		cg23729417	1.5881892507348	15.2284830133843	Non-significant	chr2:118593926	In DMR	Non-significant_In DMR
cg26715952	2.79753546922119	-1.47832575888966	11.7161368575528	2.47316714133036e-19	5.91633760758543e-16	33.5583024303527	KHDRBS2	cg26715952	2.79753546922119	15.2279470515568	Hypermethylation	chr6:62996119	In DMR	Hypermethylation_In DMR
cg04402891	-1.05788185194978	0.0170484366756889	-11.7133775361589	2.50386180660656e-19	5.97878540096193e-16	33.5461388910349	NCRNA00029	cg04402891	-1.05788185194978	15.2233870346131	Non-significant	chr20:61668469	In DMR	Non-significant_In DMR
cg26802256	-2.1147092189619	-1.47619527330832	-11.7130502157171	2.50752822353138e-19	5.98479736171569e-16	33.544695958642		cg26802256	-2.1147092189619	15.2229505497151	Hypomethylation	chr7:4652765	In DMR	Hypomethylation_In DMR
cg08835464	-1.99328919246379	1.02876181384182	-11.7117956478158	2.52163106156175e-19	6.01294816860102e-16	33.539165326122	TRPV6	cg08835464	-1.99328919246379	15.2209125397413	Non-significant	chr7:142569053	In DMR	Non-significant_In DMR
cg26020982	-1.53273709448631	-0.725797058240014	-11.7111781259108	2.52860198769036e-19	6.02405665998157e-16	33.5364429871477	HRNR	cg26020982	-1.53273709448631	15.2201109519797	Non-significant	chr1:152196106	In DMR	Non-significant_In DMR
cg06553736	-1.4225427862355	0.396472256497421	-11.7106763047429	2.53428108050465e-19	6.03482693168837e-16	33.5342306856626		cg06553736	-1.4225427862355	15.2193351801964	Non-significant	chr8:48044856	In DMR	Non-significant_In DMR
cg04003850	2.26645334916395	-1.5296315476793	11.7090691959863	2.5525550719519e-19	6.07556561262324e-16	33.5271455044343	FGF12;FGF12;FGF12	cg04003850	2.26645334916395	15.2164132846421	Hypermethylation	chr3:192126165	In DMR	Hypermethylation_In DMR
cg26885816	-2.03025255950818	1.29451219754172	-11.7078811769155	2.56614877901312e-19	6.10234575149962e-16	33.5219077776801	POLD3	cg26885816	-2.03025255950818	15.2145031893986	Hypomethylation	chr11:74303012	In DMR	Hypomethylation_In DMR
cg17104151	-1.11290791894121	-0.721140089761926	-11.7063438607384	2.58384729308361e-19	6.14163000381349e-16	33.5151298644361	C1QC;C1QC;C1QC;C1QC	cg17104151	-1.11290791894121	15.2117163507295	Non-significant	chr1:22970132	In DMR	Non-significant_In DMR
cg02570981	-1.52377555755857	0.287578576778992	-11.7058994661471	2.58898624943688e-19	6.15103882413762e-16	33.5131705176827	MARCH1	cg02570981	-1.52377555755857	15.2110515317869	Non-significant	chr4:165108732	In DMR	Non-significant_In DMR
cg00355281	2.06868613015442	-1.14514152040974	11.7047736232657	2.60205145630042e-19	6.17926205393348e-16	33.5082065604633	NPY	cg00355281	2.06868613015442	15.2090633865682	Hypermethylation	chr7:24323767	In DMR	Hypermethylation_In DMR
cg09138133	-1.52670086244003	0.142871378761957	-11.704448934872	2.60583170196763e-19	6.18542000756919e-16	33.5067749524302	INHBA;LOC285954;LOC285954	cg09138133	-1.52670086244003	15.208630805206	Non-significant	chr7:41741428	In DMR	Non-significant_In DMR
cg27123522	-1.35099171579354	0.385123255662879	-11.7017924425595	2.63696842977915e-19	6.25363067916244e-16	33.4950616178016	GPX5;GPX5	cg27123522	-1.35099171579354	15.2038677704768	Non-significant	chr6:28493312	In DMR	Non-significant_In DMR
cg13808083	1.17420235350976	-0.657115359934635	11.7012420808859	2.6434658205184e-19	6.26333767084872e-16	33.4926348071231	BARX1	cg13808083	1.17420235350976	15.2031941738594	Non-significant	chr9:96716527	In DMR	Non-significant_In DMR
cg16250754	-2.07599182160429	-1.6970392612613	-11.701101240674	2.64513111781158e-19	6.26443460423632e-16	33.4920137696966	CARD6	cg16250754	-2.07599182160429	15.2031181200954	Hypomethylation	chr5:40841579	In DMR	Hypomethylation_In DMR
cg00406489	-1.57154519562618	0.560984117984062	-11.7005482520788	2.65167986705947e-19	6.27709071118712e-16	33.4895753375236		cg00406489	-1.57154519562618	15.2022415952487	Non-significant	chr8:47109229	In DMR	Non-significant_In DMR
cg23350580	-0.760689235847287	-0.221471875982415	-11.7001676860941	2.65619616913349e-19	6.28492627286528e-16	33.4878971941987	TBC1D3C	cg23350580	-0.760689235847287	15.2016998125644	Non-significant	chr17:34592075	In DMR	Non-significant_In DMR
cg19268446	-1.72300978420591	0.841859277122954	-11.6993614886677	2.66578912764505e-19	6.30476133732004e-16	33.484342139345	ZNF404	cg19268446	-1.72300978420591	15.2003313487177	Non-significant	chr19:44384646	In DMR	Non-significant_In DMR
cg26110281	-1.63800653025803	0.691002840137366	-11.6990229825464	2.66982738899713e-19	6.31144715013101e-16	33.4828494238686	OR10G4	cg26110281	-1.63800653025803	15.1998710500652	Non-significant	chr11:123885695	In DMR	Non-significant_In DMR
cg17633592	1.6311542984881	-1.65210614410146	11.698758695199	2.67298451871926e-19	6.31604485638872e-16	33.4816839840965		cg17633592	1.6311542984881	15.1995547943045	Non-significant	chr13:112758599	In DMR	Non-significant_In DMR
cg25714865	-2.27148657834845	Inf	-11.7386294356948	2.67865025161027e-19	6.32656333234118e-16	33.4845600266293		cg25714865	-2.27148657834845	15.1988321400784	Hypomethylation	chr7:5648122	In DMR	Hypomethylation_In DMR
cg26723635	-1.85983109572954	0.906106322147325	-11.6979843245843	2.68225662907621e-19	6.33053717114853e-16	33.4782691672402	STOX2	cg26723635	-1.85983109572954	15.1985594368124	Non-significant	chr4:184930474	In DMR	Non-significant_In DMR
cg00561903	-2.02155691921489	1.62136957342159	-11.6979421283486	2.68276280326583e-19	6.33053717114853e-16	33.4780830887121		cg00561903	-2.02155691921489	15.1985594368124	Hypomethylation	chr16:86638859	In DMR	Hypomethylation_In DMR
cg26618965	3.300313618377	-2.56815748287049	11.6974003641793	2.6892701880308e-19	6.34301995527405e-16	33.4756939812076		cg26618965	3.300313618377	15.1977039223008	Hypermethylation	chr8:67874206	In DMR	Hypermethylation_In DMR
cg14045872	2.80884153713335	-1.81458990328333	11.6972200092311	2.69144003348946e-19	6.34526537877913e-16	33.4748986335373	VWC2	cg14045872	2.80884153713335	15.1975502096403	Hypermethylation	chr7:49813065	In DMR	Hypermethylation_In DMR
cg11762346	-1.76068581722822	0.635603901709456	-11.6964121738544	2.70118068715944e-19	6.36247178432662e-16	33.4713361188841	HKDC1;HKDC1	cg11762346	-1.76068581722822	15.196374130618	Non-significant	chr10:70980112	In DMR	Non-significant_In DMR
cg13281139	2.56620665100481	-1.19039754857388	11.6948462094518	2.72016365659368e-19	6.39482085666389e-16	33.4644301073114	SLIT2	cg13281139	2.56620665100481	15.1941716172607	Hypermethylation	chr4:20255061	In DMR	Hypermethylation_In DMR
cg03774803	2.22517496713363	-0.905118038868944	11.6947732590391	2.72105123844524e-19	6.39482085666389e-16	33.4641083849899	BOLL;BOLL;BOLL	cg03774803	2.22517496713363	15.1941716172607	Hypermethylation	chr2:198650880	In DMR	Hypermethylation_In DMR
cg12304937	-1.24489960009158	0.147419946548075	-11.6933444504356	2.73849422893197e-19	6.43291250134925e-16	33.4578070169129	PRKAR1B;PRKAR1B;PRKAR1B;PRKAR1B;PRKAR1B;PRKAR1B	cg12304937	-1.24489960009158	15.1915923557098	Non-significant	chr7:680013	In DMR	Non-significant_In DMR
cg20034792	2.06960128497446	-0.262397354204152	11.6920869204647	2.75393918085955e-19	6.46627839804957e-16	33.4522608583327		cg20034792	2.06960128497446	15.1893456012812	Hypermethylation	chr6:29521781	In DMR	Hypermethylation_In DMR
cg08626004	-4.34420168355462	Inf	-11.7316043273437	2.7634180597441e-19	6.48561214270852e-16	33.4538446361814	GNG7	cg08626004	-4.34420168355462	15.1880490268808	Hypomethylation	chr19:2513687	In DMR	Hypomethylation_In DMR
cg18330370	-1.38243809384643	1.08080079458586	-11.6902424682872	2.77675118719526e-19	6.51103856488469e-16	33.4441258778814	SNTG2	cg18330370	-1.38243809384643	15.186349732319	Non-significant	chr2:983636	In DMR	Non-significant_In DMR
cg24643393	-1.44854232047659	-1.55015768009195	-11.688212777416	2.80207371906521e-19	6.56450721511288e-16	33.435173509222		cg24643393	-1.44854232047659	15.1827978699995	Non-significant	chr7:73417261	In DMR	Non-significant_In DMR
cg09802835	2.10979515031452	-2.04216938790649	11.6876201313543	2.80951128007635e-19	6.57897325440072e-16	33.4325594448272	PHOX2A	cg09802835	2.10979515031452	15.1818418791431	Hypermethylation	chr11:71952131	In DMR	Hypermethylation_In DMR
cg21370856	2.29410534564235	-2.19564110005711	11.6873881372316	2.81242814851764e-19	6.58284504161199e-16	33.4315361473766	PRKCB;PRKCB	cg21370856	2.29410534564235	15.181586367962	Hypermethylation	chr16:23848003	In DMR	Hypermethylation_In DMR
cg05996573	-1.20526122466826	0.357738490497767	-11.6866948120409	2.82116349415662e-19	6.60032612071669e-16	33.4284779436642	IRAK3;IRAK3	cg05996573	-1.20526122466826	15.1804346055296	Non-significant	chr12:66627943	In DMR	Non-significant_In DMR
cg14510812	2.66629020227152	-1.74017611470218	11.6840172428296	2.85515546083315e-19	6.66787647840442e-16	33.4166669454095	SLC6A15;SLC6A15;SLC6A15	cg14510812	2.66629020227152	15.1760124540216	Hypermethylation	chr12:85306797	In DMR	Hypermethylation_In DMR
cg05514256	1.86511968820421	-1.03663020621586	11.683561234777	2.86098540019151e-19	6.67849810954214e-16	33.4146553820519		cg05514256	1.86511968820421	15.1753211926255	Non-significant	chr2:45231891	In DMR	Non-significant_In DMR
cg11957331	2.81078218235173	-1.59668354535182	11.683297231532	2.8643660759008e-19	6.68339538611339e-16	33.4134907895631	TMEM145	cg11957331	2.81078218235173	15.1750028454859	Hypermethylation	chr19:42828156	In DMR	Hypermethylation_In DMR
cg24127719	1.57981982943933	-0.206899148443967	11.6831786843843	2.86588542905064e-19	6.68394721797396e-16	33.4129678425382		cg24127719	1.57981982943933	15.1749669883168	Non-significant	chr21:38068660	In DMR	Non-significant_In DMR
cg06577876	-1.86601405969696	0.242553038471986	-11.6829191235669	2.86921490462625e-19	6.6887183162825e-16	33.4118228370547		cg06577876	-1.86601405969696	15.1746570932177	Non-significant	chr7:32336173	In DMR	Non-significant_In DMR
cg18400324	1.72108896443301	-2.40089230605118	11.6816735993307	2.88524582687291e-19	6.72308153736413e-16	33.4063283397687	CCDC74A	cg18400324	1.72108896443301	15.1724316216008	Non-significant	chr2:132286430	In DMR	Non-significant_In DMR
cg15698171	-1.32959268424845	-0.0598386618072791	-11.6810413339833	2.89341801173478e-19	6.73549878696253e-16	33.4035391097831	MYT1	cg15698171	-1.32959268424845	15.1716302377428	Non-significant	chr20:62795464	In DMR	Non-significant_In DMR
cg21647227	1.81258409646669	-1.4025559889972	11.6809624775528	2.89443888047047e-19	6.73549878696253e-16	33.4031912329319	TBX15	cg21647227	1.81258409646669	15.1716302377428	Non-significant	chr1:119527111	In DMR	Non-significant_In DMR
cg25079100	-1.36650864483865	1.09347703846077	-11.6802467319884	2.90372142973679e-19	6.75103639447134e-16	33.4000336776853		cg25079100	-1.36650864483865	15.1706295507469	Non-significant	chr5:26669370	In DMR	Non-significant_In DMR
cg26701815	-1.113546492581	0.241409982552733	-11.6797119626397	2.91067640645501e-19	6.76117237040217e-16	33.3976744769184	TGIF1;TGIF1	cg26701815	-1.113546492581	15.1699779919503	Non-significant	chr18:3446566	In DMR	Non-significant_In DMR
cg16629749	-1.26129100854392	1.0569724278218	-11.6789303256744	2.9208721611318e-19	6.77881154123641e-16	33.394226138305		cg16629749	-1.26129100854392	15.1688464398092	Non-significant	chr13:112631042	In DMR	Non-significant_In DMR
cg18271964	1.36149864093005	0.0609444808150834	11.6771682052368	2.94398929028005e-19	6.82784551010982e-16	33.3864519902151	CASZ1;CASZ1	cg18271964	1.36149864093005	15.1657163139876	Non-significant	chr1:10732063	In DMR	Non-significant_In DMR
cg14348439	3.22493623739941	-1.90376078292079	11.6771202494335	2.94462098216847e-19	6.82784551010982e-16	33.3862404138181	LONRF2	cg14348439	3.22493623739941	15.1657163139876	Hypermethylation	chr2:100938444	In DMR	Hypermethylation_In DMR
cg10004780	1.68079249474444	-1.29741895743136	11.6767243568188	2.94984103462462e-19	6.83690683451418e-16	33.3844937649345	ARHGEF4;ARHGEF4	cg10004780	1.68079249474444	15.1651403381243	Non-significant	chr2:131722307	In DMR	Non-significant_In DMR
cg14409023	2.29892944928765	-1.78902157778448	11.6749946763664	2.97275706436797e-19	6.88083717296495e-16	33.3768623608822	OTX2OS1	cg14409023	2.29892944928765	15.1623587191075	Hypermethylation	chr14:57283436	In DMR	Hypermethylation_In DMR
cg18402166	-1.1304605247484	0.343943142358078	-11.6743491929407	2.98135464673243e-19	6.89767313740865e-16	33.3740143919943	LOC146880;LOC146880	cg18402166	-1.1304605247484	15.1612973895545	Non-significant	chr17:62778279	In DMR	Non-significant_In DMR
cg10881615	-1.85235155585881	0.965103968729747	-11.6730160296137	2.9991910284065e-19	6.9297080509775e-16	33.3681321465334	BMP10	cg10881615	-1.85235155585881	15.1592850618558	Non-significant	chr2:69100119	In DMR	Non-significant_In DMR
cg12816961	2.4017518854155	-1.13291296241037	11.6718069356962	3.01546019284171e-19	6.95552382727395e-16	33.3627971738115	NKX6-2	cg12816961	2.4017518854155	15.1576701572998	Hypermethylation	chr10:134598927	In DMR	Hypermethylation_In DMR
cg13181745	2.87587882848917	-2.66651948683901	11.6715644029788	3.01873429508967e-19	6.959432158134e-16	33.361727011707	ZNF793	cg13181745	2.87587882848917	15.1574261943908	Hypermethylation	chr19:37997675	In DMR	Hypermethylation_In DMR
cg12510981	3.36880369488562	-2.79961706614321	11.667693798176	3.07147208784999e-19	7.0685039748023e-16	33.3446473963202	PPP1R16B	cg12510981	3.36880369488562	15.1506724934504	Hypermethylation	chr20:37434260	In DMR	Hypermethylation_In DMR
cg02245020	2.59639570513884	-1.43904065686999	11.6671397290541	3.07909677009426e-19	7.08292246767331e-16	33.3422023632837	FAM115A	cg02245020	2.59639570513884	15.1497875121259	Hypermethylation	chr7:143580147	In DMR	Hypermethylation_In DMR
cg12251828	-2.22256887212239	1.00291376488748	-11.6655346923976	3.10129159519554e-19	7.12571205022828e-16	33.335119379632	EPHB6	cg12251828	-2.22256887212239	15.1471717314551	Hypomethylation	chr7:142560197	In DMR	Hypomethylation_In DMR
cg16519300	1.7751575834988	-0.857290774301798	11.6654979740452	3.10180122174055e-19	7.12571205022828e-16	33.3349573395505	FBLIM1	cg16519300	1.7751575834988	15.1471717314551	Non-significant	chr1:16084830	In DMR	Non-significant_In DMR
cg07734161	-1.53299798934549	-0.987236141541397	-11.6648591488964	3.11068117389352e-19	7.14296234998786e-16	33.332138148191	IFT140;TMEM204	cg07734161	-1.53299798934549	15.1461216390027	Non-significant	chr16:1593557	In DMR	Non-significant_In DMR
cg01046961	-0.926009683374955	0.0305879616361843	-11.6646353107807	3.11379866240624e-19	7.14697111080756e-16	33.3311503214342		cg01046961	-0.926009683374955	15.1458779733826	Non-significant	chr4:190474558	In DMR	Non-significant_In DMR
cg21574822	-1.31558767131352	-1.0469297265173	-11.6643528746899	3.1177367499746e-19	7.15285899837023e-16	33.3299038871185		cg21574822	-1.31558767131352	15.1455203359556	Non-significant	chr4:2431998	In DMR	Non-significant_In DMR
cg03201492	-0.924436694942748	0.131471806566815	-11.6641224010875	3.12095401756817e-19	7.15708869155883e-16	33.328886765493		cg03201492	-0.924436694942748	15.1452636009199	Non-significant	chr16:1096348	In DMR	Non-significant_In DMR
cg02322879	-1.74815626495634	1.00080654961727	-11.6638928183861	3.12416216543602e-19	7.1599879082227e-16	33.3278735703577	TM4SF19;TM4SF19	cg02322879	-1.74815626495634	15.1450877111274	Non-significant	chr3:196065189	In DMR	Non-significant_In DMR
cg02478603	-1.5196792453155	1.00225747920002	-11.6630090357114	3.13654294864147e-19	7.18179308167262e-16	33.3239732091519	CD1B	cg02478603	-1.5196792453155	15.143767111711	Non-significant	chr1:158301451	In DMR	Non-significant_In DMR
cg06620200	-1.76321352753408	0.441824004974022	-11.6615206874958	3.15750452966116e-19	7.22500759066215e-16	33.3174045697525	MIR1283-1	cg06620200	-1.76321352753408	15.1411616922972	Non-significant	chr19:54190235	In DMR	Non-significant_In DMR
cg04283307	-1.17347202697628	0.429191080407142	-11.658208362983	3.20466123800599e-19	7.32326308824314e-16	33.3027852534574	OR2M5	cg04283307	-1.17347202697628	15.1352953635526	Non-significant	chr1:248308813	In DMR	Non-significant_In DMR
cg05302896	-2.00222517981495	0.237475809310267	-11.6578931413428	3.20918568094362e-19	7.32951995884646e-16	33.3013939309279	C7orf66	cg05302896	-2.00222517981495	15.1349244682035	Hypomethylation	chr7:108524793	In DMR	Hypomethylation_In DMR
cg03087912	2.25774628734103	-1.37788132951059	11.6577237592962	3.21161950786715e-19	7.32951995884646e-16	33.3006463098776		cg03087912	2.25774628734103	15.1349244682035	Hypermethylation	chr8:55379034	In DMR	Hypermethylation_In DMR
cg12394201	-1.38118465055512	-0.742063471758378	-11.6562205632873	3.23330015090298e-19	7.37254062262009e-16	33.2940113565145		cg12394201	-1.38118465055512	15.1323828258116	Non-significant	chr11:43942418	In DMR	Non-significant_In DMR
cg25859489	-1.68670240587257	1.58727939946336	-11.655118474093	3.24928900117147e-19	7.40251901986282e-16	33.2891467060218	PDGFD;PDGFD;DDI1;DDI1	cg25859489	-1.68670240587257	15.1306204680709	Non-significant	chr11:103908787	In DMR	Non-significant_In DMR
cg03225210	2.84955610484423	-0.908018384069687	11.6543265915909	3.26082647485495e-19	7.42555679795837e-16	33.2856512420438	FAM115A	cg03225210	2.84955610484423	15.1292709756519	Hypermethylation	chr7:143579951	In DMR	Hypermethylation_In DMR
cg16158484	-1.30460751767808	0.854978516772986	-11.6541913523329	3.26280097875553e-19	7.42680715775624e-16	33.2850542736215		cg16158484	-1.30460751767808	15.1291978526981	Non-significant	chr10:1981672	In DMR	Non-significant_In DMR
cg08684663	-1.72913372511604	0.856215900551282	-11.6529702339917	3.28068388917868e-19	7.46425142329937e-16	33.2796639739526	OLR1	cg08684663	-1.72913372511604	15.127013740388	Non-significant	chr12:10325221	In DMR	Non-significant_In DMR
cg22828990	-1.53004975229479	0.321602805807015	-11.6526397063168	3.28554128177422e-19	7.46788258139295e-16	33.2782049228411	SERPINA1;SERPINA1;SERPINA1;SERPINA1;SERPINA1;SERPINA1;SERPINA1;SERPINA1;SERPINA1;SERPINA1;SERPINA1;SERPINA1	cg22828990	-1.53004975229479	15.1268025191448	Non-significant	chr14:94855099	In DMR	Non-significant_In DMR
cg18490350	-2.11163959891168	1.78282518964435	-11.6510742666129	3.30864513101778e-19	7.51474298824115e-16	33.2712944429088		cg18490350	-2.11163959891168	15.1240858681306	Hypomethylation	chr7:106662183	In DMR	Hypomethylation_In DMR
cg01759597	1.50734869778007	-1.54254744689324	11.6499168293413	3.32583230612866e-19	7.55048786293415e-16	33.2661848944599	DLX6AS	cg01759597	1.50734869778007	15.1220249862072	Non-significant	chr7:96626788	In DMR	Non-significant_In DMR
cg02306156	-1.6856399976213	0.873449880246776	-11.6490163013091	3.33926657870236e-19	7.57768526555132e-16	33.2622093898389		cg02306156	-1.6856399976213	15.1204634368379	Non-significant	chr4:188952355	In DMR	Non-significant_In DMR
cg03071808	-2.11065001875876	-2.17393672071477	-11.6483487260976	3.34926079231829e-19	7.59375003332187e-16	33.2592622358931		cg03071808	-2.11065001875876	15.1195437028159	Hypomethylation	chr2:242908131	In DMR	Hypomethylation_In DMR
cg22771332	-0.708658072935341	-0.328255554969461	-11.6469092255285	3.37091383760549e-19	7.63619784454069e-16	33.2529071026256	LOC401010	cg22771332	-0.708658072935341	15.1171228280941	Non-significant	chr2:132202004	In DMR	Non-significant_In DMR
cg00456637	1.27011325561465	-1.73483134431135	11.6456181723807	3.39045355561546e-19	7.67378869480842e-16	33.2472071642767	NKX2-8	cg00456637	1.27011325561465	15.1149901636915	Non-significant	chr14:37050455	In DMR	Non-significant_In DMR
cg07703756	-1.1811329815546	-0.316145478857738	-11.6449188730849	3.4010847248358e-19	7.69116860722109e-16	33.244119722622	RIMBP2	cg07703756	-1.1811329815546	15.1140076678567	Non-significant	chr12:130940065	In DMR	Non-significant_In DMR
cg27149471	-1.87988140348402	0.900617776040704	-11.6447253724784	3.4040323497319e-19	7.69449470325279e-16	33.24326539919	OR5T1	cg27149471	-1.87988140348402	15.1138198949741	Non-significant	chr11:56043514	In DMR	Non-significant_In DMR
cg07157107	-1.63471209295629	-1.1596502995776	-11.6437004686067	3.4196877283569e-19	7.72318097136201e-16	33.2387402905009	CHRNA6	cg07157107	-1.63471209295629	15.1122037885537	Non-significant	chr8:42623730	In DMR	Non-significant_In DMR
cg06437747	-1.05488319951936	-0.811546248211942	-11.6434716614834	3.42319261763831e-19	7.72774688023916e-16	33.2377300576523		cg06437747	-1.05488319951936	15.1119471115299	Non-significant	chr1:2890836	In DMR	Non-significant_In DMR
cg26606904	-1.20566069252217	-1.80392101913797	-11.6431067264885	3.42879019759604e-19	7.73703096992858e-16	33.2361187802079	ZNF670	cg26606904	-1.20566069252217	15.1114256647371	Non-significant	chr1:247242975	In DMR	Non-significant_In DMR
cg04541474	2.14422069533164	-1.09713495365119	11.6420255795286	3.44542748581608e-19	7.77120722933249e-16	33.2313451745448	RNF220	cg04541474	2.14422069533164	15.1095115098591	Hypermethylation	chr1:44873592	In DMR	Hypermethylation_In DMR
cg03480068	-1.55930414436215	0.926300251721935	-11.6409110901514	3.46266277833784e-19	7.79783764856713e-16	33.2264242312974	ADARB2	cg03480068	-1.55930414436215	15.1080258110903	Non-significant	chr10:1749547	In DMR	Non-significant_In DMR
cg15531403	2.71708228193388	-1.02385497686978	11.6408750966658	3.46322085014814e-19	7.79783764856713e-16	33.2262653027591	NPBWR1	cg15531403	2.71708228193388	15.1080258110903	Hypermethylation	chr8:53852184	In DMR	Hypermethylation_In DMR
cg10090591	-2.19185391148942	1.30030055366369	-11.6396585317192	3.48213669169901e-19	7.83704203390786e-16	33.2208935089332	CCDC84	cg10090591	-2.19185391148942	15.1058478238911	Hypomethylation	chr11:118869922	In DMR	Hypomethylation_In DMR
cg17515347	-1.69708180439496	0.362946551723318	-11.6377747588507	3.51163169870853e-19	7.90001219427922e-16	33.2125753435044	AIM2	cg17515347	-1.69708180439496	15.102372238342	Non-significant	chr1:159047163	In DMR	Non-significant_In DMR
cg00282704	-0.89438720733923	-2.67994143836181	-11.6373398943384	3.5184761387623e-19	7.9119936930065e-16	33.2106550651681	MIR1915;C10orf114	cg00282704	-0.89438720733923	15.1017140676057	Non-significant	chr10:21786410	In DMR	Non-significant_In DMR
cg15486123	-1.80384444561805	0.666976424863969	-11.6366462681101	3.52942104599828e-19	7.93047436350273e-16	33.207592106259	IVL	cg15486123	-1.80384444561805	15.1007008344617	Non-significant	chr1:152881815	In DMR	Non-significant_In DMR
cg21944224	1.4488325509674	-0.527014605975833	11.6342483913087	3.56752199461363e-19	8.01190941698746e-16	33.1970030451723		cg21944224	1.4488325509674	15.0962639695039	Non-significant	chr3:184301211	In DMR	Non-significant_In DMR
cg19656282	2.10889251261548	-0.861962889958061	11.6339156707492	3.5728412931341e-19	8.0203983824009e-16	33.1955337014454	TLX2	cg19656282	2.10889251261548	15.0958040592743	Hypermethylation	chr2:74742786	In DMR	Hypermethylation_In DMR
cg23982445	-1.02264364657408	-0.484188444847698	-11.6308146733669	3.62280269066429e-19	8.11507106365048e-16	33.1818387111536		cg23982445	-1.02264364657408	15.0907076727058	Non-significant	chr2:394333	In DMR	Non-significant_In DMR
cg03237648	1.50180384341118	-1.34199548770881	11.630536903264	3.62731206766504e-19	8.12168036541243e-16	33.1806119440484	SFMBT2	cg03237648	1.50180384341118	15.0903541064822	Non-significant	chr10:7454759	In DMR	Non-significant_In DMR
cg11113534	-1.6410089104931	1.08426055166391	-11.6298211688784	3.63895745285833e-19	8.13726412446336e-16	33.1774508800096	C20orf70	cg11113534	-1.6410089104931	15.0895215871707	Non-significant	chr20:31756024	In DMR	Non-significant_In DMR
cg08674415	-0.803497527990062	-0.357367854636207	-11.6273508790067	3.6794397487944e-19	8.21720861834026e-16	33.1665403792403		cg08674415	-0.803497527990062	15.0852756870261	Non-significant	chr16:34430905	In DMR	Non-significant_In DMR
cg21271420	-1.37139545361142	0.479202498451966	-11.6271489033245	3.68276960376685e-19	8.22112126618349e-16	33.165648289129		cg21271420	-1.37139545361142	15.0850689456586	Non-significant	chr6:164527436	In DMR	Non-significant_In DMR
cg17459204	2.37845361558811	-1.13543295896154	11.626901840556	3.68684690067826e-19	8.22669837794563e-16	33.1645570520661	PREX2;PREX2	cg17459204	2.37845361558811	15.0847744252895	Hypermethylation	chr8:68864523	In DMR	Hypermethylation_In DMR
cg22460123	-1.15500816043831	-1.63330472397994	-11.6253793708441	3.71207262827238e-19	8.27944036586598e-16	33.1578324128607	KRT7	cg22460123	-1.15500816043831	15.0819990175908	Non-significant	chr12:52638294	In DMR	Non-significant_In DMR
cg25267765	3.74743470709645	-3.05126040745448	11.6226745001461	3.7573180292808e-19	8.35531877530017e-16	33.1458846336651	ZNF582	cg25267765	3.74743470709645	15.0780369760862	Hypermethylation	chr19:56905094	In DMR	Hypermethylation_In DMR
cg00187686	-1.83588300763435	0.32903418980824	-11.6214280974148	3.7783531803773e-19	8.39135122853054e-16	33.1403788634119	TCN1	cg00187686	-1.83588300763435	15.0761681006916	Non-significant	chr11:59634218	In DMR	Non-significant_In DMR
cg06108782	1.3925064331731	-1.67601243086603	11.6205124606458	3.79388145313767e-19	8.4222479508203e-16	33.1363340981976	SLC18A3;CHAT;CHAT	cg06108782	1.3925064331731	15.0745719771062	Non-significant	chr10:50817213	In DMR	Non-significant_In DMR
cg17134153	-1.73722096610647	-0.133304964068857	-11.6199427979439	3.80357469663632e-19	8.44017036722521e-16	33.1338176092831	FCRL3	cg17134153	-1.73722096610647	15.073648786929	Non-significant	chr1:157670328	In DMR	Non-significant_In DMR
cg19995130	-1.27674727067234	0.0696538586873884	-11.6195462105158	3.81033762141613e-19	8.45157788557412e-16	33.1320656628417		cg19995130	-1.27674727067234	15.0730622019349	Non-significant	chr2:130000478	In DMR	Non-significant_In DMR
cg09581611	1.28567891730322	0.427508146692611	11.6185919454188	3.82666006461026e-19	8.48056155961991e-16	33.1278500820558	SLC12A4;SLC12A4;SLC12A4;LCAT;SLC12A4;SLC12A4	cg09581611	1.28567891730322	15.0715753889969	Non-significant	chr16:67978158	In DMR	Non-significant_In DMR
cg16332300	-1.36866227826619	0.279782218022764	-11.6171205155421	3.85196626361314e-19	8.52938864590707e-16	33.1213496891708		cg16332300	-1.36866227826619	15.0690820962913	Non-significant	chr12:130392241	In DMR	Non-significant_In DMR
cg15484375	-1.19394548497486	-0.827732057008992	-11.6157344444173	3.87595821857311e-19	8.56431519082522e-16	33.1152261953603	SAA1;SAA1	cg15484375	-1.19394548497486	15.0673073578282	Non-significant	chr11:18287647	In DMR	Non-significant_In DMR
cg17287235	1.94689565460676	-1.01125281210368	11.6146505065046	3.8948250276016e-19	8.59506808076581e-16	33.1104373585407		cg17287235	1.94689565460676	15.0657506789555	Non-significant	chr10:131768149	In DMR	Non-significant_In DMR
cg20556517	2.40599053423371	-1.34568434265618	11.6128059113037	3.92714406250586e-19	8.66272037367256e-16	33.1022876745554	SSBP4;SSBP4	cg20556517	2.40599053423371	15.0623457040855	Hypermethylation	chr19:18540330	In DMR	Hypermethylation_In DMR
cg16783279	2.15226500453635	-0.765324931979539	11.6116771216979	3.94705427499275e-19	8.70295489594032e-16	33.0973003576053	GPR26	cg16783279	2.15226500453635	15.0603332672527	Hypermethylation	chr10:125425625	In DMR	Hypermethylation_In DMR
cg24487076	2.49177695236703	-1.9862782287877	11.6107955123538	3.96267510228989e-19	8.73000871394734e-16	33.0934050675747	KIAA1217	cg24487076	2.49177695236703	15.0589853227987	Hypermethylation	chr10:23983496	In DMR	Hypermethylation_In DMR
cg12741420	1.93363360768153	-1.36907492848593	11.609988077423	3.97703615846752e-19	8.75157578403714e-16	33.0898374421364	IRF4	cg12741420	1.93363360768153	15.057913742098	Non-significant	chr6:392131	In DMR	Non-significant_In DMR
cg05255580	-1.22807710111414	0.275852618813546	-11.6099618357755	3.97750376937836e-19	8.75157578403714e-16	33.0897214931881	ANKRD24	cg05255580	-1.22807710111414	15.057913742098	Non-significant	chr19:4207676	In DMR	Non-significant_In DMR
cg17297305	-1.75602045762678	-1.48272068983058	-11.6078289960065	4.01569503178991e-19	8.82815060291994e-16	33.0802972973583	IVNS1ABP	cg17297305	-1.75602045762678	15.0541302666455	Non-significant	chr1:185287148	In DMR	Non-significant_In DMR
cg24776880	-2.03922702401413	1.48725763158105	-11.6076561096989	4.01880688202814e-19	8.82893010780102e-16	33.0795333600385	SETBP1	cg24776880	-2.03922702401413	15.0540919211597	Hypomethylation	chr18:42530692	In DMR	Hypomethylation_In DMR
cg00409126	-2.42041246030314	-0.948576152283228	-11.6070419535313	4.0298809305436e-19	8.84440977363936e-16	33.0768195482917		cg00409126	-2.42041246030314	15.053331144168	Hypomethylation	chr5:67730128	In DMR	Hypomethylation_In DMR
cg08792423	-2.06099368419172	0.501834630216699	-11.6057591587775	4.05311042029765e-19	8.89164628019401e-16	33.0711510611276		cg08792423	-2.06099368419172	15.051017822358	Hypomethylation	chr7:29847991	In DMR	Hypomethylation_In DMR
cg01880463	-1.022704881971	-1.17974804561118	-11.6034130215751	4.09594406181141e-19	8.97427808087437e-16	33.0607834001908	C20orf123	cg01880463	-1.022704881971	15.0470004773572	Non-significant	chr20:45179413	In DMR	Non-significant_In DMR
cg13400248	1.85981609250855	-1.19863183518708	11.6030641502491	4.1023521669886e-19	8.98076513175967e-16	33.0592416799872		cg13400248	1.85981609250855	15.0466866612898	Non-significant	chr7:35225412	In DMR	Non-significant_In DMR
cg07822756	-1.21607596182279	1.42491574755567	-11.6024604787455	4.11346427311876e-19	9.00005085584688e-16	33.0565739275572		cg07822756	-1.21607596182279	15.0457550365216	Non-significant	chr7:136849187	In DMR	Non-significant_In DMR
cg16692258	-2.033105418496	1.22972918302113	-11.6009629358987	4.1411610959949e-19	9.05051370568184e-16	33.0499558147549	KRTAP24-1	cg16692258	-2.033105418496	15.0433267696112	Hypomethylation	chr21:31655822	In DMR	Hypomethylation_In DMR
cg05778080	-0.797075286933097	-0.0280113370594347	-11.5986118576065	4.18502242653092e-19	9.13487747677448e-16	33.0395652197428		cg05778080	-0.797075286933097	15.0392972733271	Non-significant	chr17:21832243	In DMR	Non-significant_In DMR
cg25630380	-1.14123039137121	-0.274547055702762	-11.5984725819182	4.18763532716744e-19	9.13675308408343e-16	33.0389496736857	SH2D2A;SH2D2A;NTRK1;SH2D2A;SH2D2A;SH2D2A	cg25630380	-1.14123039137121	15.0392081115082	Non-significant	chr1:156784869	In DMR	Non-significant_In DMR
cg13490403	2.16387678958749	-1.08706146706429	11.5961722875647	4.231028184037e-19	9.21599221127297e-16	33.0287829663912	LHX6;LHX6	cg13490403	2.16387678958749	15.0354579009567	Hypermethylation	chr9:124982413	In DMR	Hypermethylation_In DMR
cg17715419	-1.17565420807399	0.777973287240155	-11.5957094860847	4.2398129340048e-19	9.23126785865525e-16	33.0267374410871		cg17715419	-1.17565420807399	15.0347386471644	Non-significant	chr6:80023191	In DMR	Non-significant_In DMR
cg24449914	-1.11171993692218	-0.437719263994101	-11.5927617368076	4.29619788546505e-19	9.35012650926083e-16	33.0137082648977		cg24449914	-1.11171993692218	15.0291825129882	Non-significant	chr1:152118345	In DMR	Non-significant_In DMR
cg07921384	2.68562864974962	-1.25741489958504	11.5915619309379	4.31936311806561e-19	9.39661761215333e-16	33.0084048303886	SPEG	cg07921384	2.68562864974962	15.027028446052	Hypermethylation	chr2:220299740	In DMR	Hypermethylation_In DMR
cg01368068	-1.60530503807865	0.6225454923046	-11.5902050833963	4.34571168441919e-19	9.44604981963503e-16	33.0024070648103	MAGI2	cg01368068	-1.60530503807865	15.0247497682305	Non-significant	chr7:78368660	In DMR	Non-significant_In DMR
cg25456249	-1.03795627530814	-0.331336449102539	-11.5871334790278	4.40595719246265e-19	9.56503112672741e-16	32.9888287820986		cg25456249	-1.03795627530814	15.0193136123441	Non-significant	chr7:1403856	In DMR	Non-significant_In DMR
cg01553182	-1.56763484631107	0.320180595061773	-11.5864562064899	4.419353521041e-19	9.58213596806703e-16	32.9858347191957	OR12D3	cg01553182	-1.56763484631107	15.0185376709061	Non-significant	chr6:29342533	In DMR	Non-significant_In DMR
cg14878988	1.34397806393169	-0.413009100748341	11.5860987068056	4.42644129489618e-19	9.59351152347254e-16	32.9842542790552	PP14571;GPC1	cg14878988	1.34397806393169	15.0180223984469	Non-significant	chr2:241393351	In DMR	Non-significant_In DMR
cg13485685	1.77653702528711	-2.4329068923777	11.5842715537479	4.46284510866202e-19	9.66035485928869e-16	32.9761765787956	SLIT2	cg13485685	1.77653702528711	15.0150069201062	Non-significant	chr4:20255805	In DMR	Non-significant_In DMR
cg24387380	-1.20193893268522	0.328697453970656	-11.5835618294598	4.47706648704948e-19	9.68711415168433e-16	32.9730388560587	GABRA5;GABRA5	cg24387380	-1.20193893268522	15.0138055825637	Non-significant	chr15:27159158	In DMR	Non-significant_In DMR
cg02423618	-1.11879676671341	-0.239239287682672	-11.583017839546	4.48799771559081e-19	9.70673522315456e-16	32.9706338192992	SPATA8	cg02423618	-1.11879676671341	15.0129268167436	Non-significant	chr15:97325725	In DMR	Non-significant_In DMR
cg25131620	-1.3200260643318	-0.0333010222777113	-11.5823564135677	4.50132489928384e-19	9.73151988322011e-16	32.9677095466462		cg25131620	-1.3200260643318	15.0118193256775	Non-significant	chr3:42976956	In DMR	Non-significant_In DMR
cg07914084	2.82377842897207	-1.07198455023764	11.5817768821143	4.51303465519864e-19	9.75278867891562e-16	32.9651473082315	RYR2	cg07914084	2.82377842897207	15.0108711858709	Hypermethylation	chr1:237205999	In DMR	Hypermethylation_In DMR
cg02866454	2.61873502258797	-1.1805502952904	11.5809777999632	4.52923076673125e-19	9.7837309538172e-16	32.9616143335691	SFMBT2	cg02866454	2.61873502258797	15.0094954986209	Hypermethylation	chr10:7453455	In DMR	Hypermethylation_In DMR
cg21592803	-1.76623131801602	1.57925820429012	-11.5802145792475	4.54475454848628e-19	9.81319586400918e-16	32.9582398549371	MIR525	cg21592803	-1.76623131801602	15.0081895328776	Non-significant	chr19:54199923	In DMR	Non-significant_In DMR
cg07172334	-1.58558746411979	-0.216485067904764	-11.5799946281739	4.54923823158432e-19	9.81880806331113e-16	32.9572673601088	KRTAP24-1;KRTAP24-1	cg07172334	-1.58558746411979	15.0079412294172	Non-significant	chr21:31655261	In DMR	Non-significant_In DMR
cg03597525	-0.969291970097809	-0.0874093479988912	-11.5798004317564	4.55320060237835e-19	9.82329091094154e-16	32.9564087333884	SIGLEC10;SIGLEC10;SIGLEC10;SIGLEC10;SIGLEC10;SIGLEC10;SIGLEC10;LOC100129083	cg03597525	-0.969291970097809	15.007742994389	Non-significant	chr19:51920435	In DMR	Non-significant_In DMR
cg22946147	-1.75896337679735	1.10820396936146	-11.578933692927	4.57092780192166e-19	9.85588070720597e-16	32.9525764599445	ZNF804B;MGC26647	cg22946147	-1.75896337679735	15.0063045617255	Non-significant	chr7:88425148	In DMR	Non-significant_In DMR
cg04843688	-1.82192958531983	1.73748617548003	-11.5788044713297	4.57357667340716e-19	9.85588070720597e-16	32.9520051022474	PAPPA2	cg04843688	-1.82192958531983	15.0063045617255	Non-significant	chr1:176811023	In DMR	Non-significant_In DMR
cg11549615	2.01838323131759	-2.35137871929285	11.5787847418707	4.57398123686102e-19	9.85588070720597e-16	32.9519178676293	PREX2;PREX2	cg11549615	2.01838323131759	15.0063045617255	Hypermethylation	chr8:68864247	In DMR	Hypermethylation_In DMR
cg17755518	-1.69714575790252	0.913957353645842	-11.5775268665737	4.59984902621362e-19	9.90752245769736e-16	32.9463560421828	SLC44A5;SLC44A5	cg17755518	-1.69714575790252	15.0040349345635	Non-significant	chr1:76077832	In DMR	Non-significant_In DMR
cg11001085	-1.76998349217155	0.752741783707019	-11.5768770221401	4.61327039300107e-19	9.92929741983657e-16	32.9434826278925	MST1R	cg11001085	-1.76998349217155	15.0030814803549	Non-significant	chr3:49940126	In DMR	Non-significant_In DMR
cg24928391	2.59274844236543	-1.104079664155	11.5768528622579	4.61377012975077e-19	9.92929741983657e-16	32.943375799458	SOX17	cg24928391	2.59274844236543	15.0030814803549	Hypermethylation	chr8:55370336	In DMR	Hypermethylation_In DMR
cg00241002	-2.21591889354679	0.45770331014237	-11.5744286328702	4.66419181086889e-19	1.00295245100397e-15	32.9326562283948	LOC731789	cg00241002	-2.21591889354679	14.9987196559687	Hypomethylation	chr10:26931912	In DMR	Hypomethylation_In DMR
cg19939997	3.14676518890343	-2.67886469472224	11.573997619718	4.67321427265749e-19	1.00447801315172e-15	32.9307502946657	GDF6	cg19939997	3.14676518890343	14.9980595650097	Hypermethylation	chr8:97173335	In DMR	Hypermethylation_In DMR
cg05210558	-1.55887568925538	0.239122916238367	-11.5687281270863	4.78494947432111e-19	1.02807067036551e-15	32.9074472234004	NTM	cg05210558	-1.55887568925538	14.9879770305792	Non-significant	chr11:131410879	In DMR	Non-significant_In DMR
cg06854264	-1.19412483589951	-0.731730317757273	-11.5679294303301	4.80211786843138e-19	1.03133409453156e-15	32.903914943566	C1orf106	cg06854264	-1.19412483589951	14.9866006248158	Non-significant	chr1:200861254	In DMR	Non-significant_In DMR
cg08737296	2.02527887173422	-1.15445999490418	11.5677128804161	4.80678337503127e-19	1.03191073430507e-15	32.9029572291688	MIR124-3	cg08737296	2.02527887173422	14.9863578698362	Hypermethylation	chr20:61808691	In DMR	Hypermethylation_In DMR
cg13589810	-1.46269472781212	0.66923908695552	-11.5669625010402	4.82298534665811e-19	1.03453641868245e-15	32.8996385636829		cg13589810	-1.46269472781212	14.9852542163038	Non-significant	chr11:129613654	In DMR	Non-significant_In DMR
cg04137837	-1.33965855146417	0.657030145913913	-11.5663747035622	4.83571521279947e-19	1.03641362446104e-15	32.8970389030454		cg04137837	-1.33965855146417	14.9844668865108	Non-significant	chr14:97647221	In DMR	Non-significant_In DMR
cg04460771	2.13624844809457	-1.59798264861207	11.5661369238416	4.84087436744304e-19	1.03709274759344e-15	32.8959872616574		cg04460771	2.13624844809457	14.9841824027557	Hypermethylation	chr10:23484556	In DMR	Hypermethylation_In DMR
cg10329468	-1.07146439386123	-0.51813617292652	-11.5642622532535	4.88174362678394e-19	1.04498907512494e-15	32.8876958621	CDH22	cg10329468	-1.07146439386123	14.9808882498761	Non-significant	chr20:44802548	In DMR	Non-significant_In DMR
cg04015907	2.21290800678415	-1.77920650431224	11.560771364175	4.9587737931411e-19	1.06014640797879e-15	32.8722552551134	FAM110A;FAM110A;FAM110A	cg04015907	2.21290800678415	14.9746341538045	Hypermethylation	chr20:825489	In DMR	Hypermethylation_In DMR
cg03202077	2.07359223800141	-1.49312562533023	11.5606851677967	4.96069117832541e-19	1.06014640797879e-15	32.8718739836591	ADAMTS5;ADAMTS5	cg03202077	2.07359223800141	14.9746341538045	Hypermethylation	chr21:28338836	In DMR	Hypermethylation_In DMR
cg02818572	-1.05003219215871	0.870819846631956	-11.5596043618249	4.98479636014377e-19	1.06454932319114e-15	32.8670932061063		cg02818572	-1.05003219215871	14.9728342118269	Non-significant	chr15:23692496	In DMR	Non-significant_In DMR
cg17722675	1.92502409629611	-1.22169198466782	11.5595390447922	4.98625688911211e-19	1.06454932319114e-15	32.8668042827327	EYA4;EYA4;EYA4	cg17722675	1.92502409629611	14.9728342118269	Non-significant	chr6:133563382	In DMR	Non-significant_In DMR
cg09943716	1.68714944708535	-1.18154244638571	11.5578018112856	5.02526068362141e-19	1.07130899169872e-15	32.8591196526956		cg09943716	1.68714944708535	14.9700852499566	Non-significant	chr20:55202236	In DMR	Non-significant_In DMR
cg06428620	2.21918592647551	-0.980991502914014	11.5569977549041	5.04341671954741e-19	1.07473983560601e-15	32.8555628211062	PCDHGA4;PCDHGC3;PCDHGA12;PCDHGC4;PCDHGA11;PCDHGA11;PCDHGA9;PCDHGA1;PCDHGB1;PCDHGB6;PCDHGC4;PCDHGB3;PCDHGB7;PCDHGA6;PCDHGA8;PCDHGA10;PCDHGA5;PCDHGB4;PCDHGA3;PCDHGA2;PCDHGA7;PCDHGB2;PCDHGB5;PCDHGC3	cg06428620	2.21918592647551	14.9686966535486	Hypermethylation	chr5:140864276	In DMR	Hypermethylation_In DMR
cg11478100	2.63383004230153	-1.73539557787023	11.5552928460472	5.08213282865819e-19	1.08210498683314e-15	32.8480207635659	FGF14	cg11478100	2.63383004230153	14.9657306015304	Hypermethylation	chr13:103053409	In DMR	Hypermethylation_In DMR
cg27247252	-1.97473727512681	0.811143654946501	-11.5551637199483	5.08507723845696e-19	1.082289628119e-15	32.8474495330714	CSPP1;CSPP1;COPS5	cg27247252	-1.97473727512681	14.9656565034974	Non-significant	chr8:67975895	In DMR	Non-significant_In DMR
cg10249285	-1.2402729778695	-1.41678817917803	-11.5549439205493	5.09009317682693e-19	1.08291483530667e-15	32.8464771766097		cg10249285	-1.2402729778695	14.9654056966625	Non-significant	chr20:22795685	In DMR	Non-significant_In DMR
cg25015813	-1.34897310295963	0.728205106937866	-11.5525384444633	5.14531337544381e-19	1.09287788656427e-15	32.835835440979		cg25015813	-1.34897310295963	14.9614283615215	Non-significant	chr12:127226110	In DMR	Non-significant_In DMR
cg23248452	-1.56758981936339	0.322960104050656	-11.5515913502231	5.16721968675082e-19	1.09708360223742e-15	32.8316453787736	TAS2R1	cg23248452	-1.56758981936339	14.9597602761564	Non-significant	chr5:9631117	In DMR	Non-significant_In DMR
cg24802813	-1.2007148524191	-1.27522029270899	-11.5511168781428	5.17822944293882e-19	1.09897332064213e-15	32.829546223052		cg24802813	-1.2007148524191	14.9590128506507	Non-significant	chr7:38389991	In DMR	Non-significant_In DMR
cg05393736	-1.68468385948558	0.927329242392068	-11.5510192885833	5.18049685355894e-19	1.09900687154465e-15	32.8291144653865	NRBF2	cg05393736	-1.68468385948558	14.9589995921401	Non-significant	chr10:64892616	In DMR	Non-significant_In DMR
cg02604524	3.46401093769395	-1.61432068249058	11.5502402609832	5.19863269904635e-19	1.10195690771548e-15	32.8256678431443	CCDC48	cg02604524	3.46401093769395	14.9578353883402	Hypermethylation	chr3:128720884	In DMR	Hypermethylation_In DMR
cg03921753	2.37989760018038	-2.11520989236392	11.5498843494724	5.20693957197487e-19	1.10326887174115e-15	32.824093177911	GSG1L	cg03921753	2.37989760018038	14.9573186350814	Hypermethylation	chr16:28074670	In DMR	Hypermethylation_In DMR
cg24280540	2.40328565462098	-1.85575104834523	11.5495498462188	5.21475893864191e-19	1.10447651618451e-15	32.8226132184702		cg24280540	2.40328565462098	14.956843513835	Hypermethylation	chr8:69243510	In DMR	Hypermethylation_In DMR
cg14400090	-0.948928198273631	-0.238552382905814	-11.5473956392206	5.26539921421738e-19	1.11474888505279e-15	32.8130819949257		cg14400090	-0.948928198273631	14.9528229533499	Non-significant	chr7:64335660	In DMR	Non-significant_In DMR
cg18292904	-2.59695691043019	2.03599800213652	-11.5466029134599	5.28415841733356e-19	1.11781201492991e-15	32.8095744914406	MST1R	cg18292904	-2.59695691043019	14.9516312266313	Hypomethylation	chr3:49939703	In DMR	Hypomethylation_In DMR
cg14260530	0.907504205877723	0.416904391285433	11.5459704310078	5.29917374254347e-19	1.12053341349896e-15	32.8067759589789	AKNA	cg14260530	0.907504205877723	14.9505751885873	Non-significant	chr9:117157871	In DMR	Non-significant_In DMR
cg22602592	-1.22258480795129	0.385876101957605	-11.5455535462991	5.30909414364576e-19	1.1220659007983e-15	32.8049313565035	COL20A1	cg22602592	-1.22258480795129	14.9499816354929	Non-significant	chr20:61956679	In DMR	Non-significant_In DMR
cg07095995	2.3217807234322	-1.68259111828346	11.5444700133823	5.33496580543816e-19	1.12672997107298e-15	32.8001369372156	COL25A1;COL25A1	cg07095995	2.3217807234322	14.9481801532746	Hypermethylation	chr4:110223980	In DMR	Hypermethylation_In DMR
cg06621060	-1.25873292553025	-2.55790409412556	-11.5443463630759	5.33792626115422e-19	1.12689842212013e-15	32.7995898018392		cg06621060	-1.25873292553025	14.9481152292076	Non-significant	chr10:102413151	In DMR	Non-significant_In DMR
cg22208304	-2.40458751289065	2.76347319575575	-11.5431695879926	5.36618353148074e-19	1.13240502599178e-15	32.7943826625121	MOCOS	cg22208304	-2.40458751289065	14.9459982117587	Hypomethylation	chr18:33768496	In DMR	Hypomethylation_In DMR
cg00624589	-2.50680354222418	2.52429519523647	-11.5430135203828	5.36994236967154e-19	1.13273945441406e-15	32.7936920653322		cg00624589	-2.50680354222418	14.9458699723279	Hypomethylation	chr16:1094742	In DMR	Hypomethylation_In DMR
cg17872757	3.1210782945419	-2.0299140895084	11.5428124573962	5.37478880649548e-19	1.13330293813667e-15	32.7928023607344	FLI1;FLI1	cg17872757	3.1210782945419	14.9456539853038	Hypermethylation	chr11:128564180	In DMR	Hypermethylation_In DMR
cg08908643	-1.39454335555084	0.533469996150947	-11.5424208637415	5.38424042590567e-19	1.13437770985104e-15	32.7910695459412		cg08908643	-1.39454335555084	14.9452423158209	Non-significant	chr5:12794310	In DMR	Non-significant_In DMR
cg24944500	-0.733173916648712	-0.647977360153883	-11.5419663016898	5.39523281330887e-19	1.13623418318572e-15	32.7890580754403		cg24944500	-0.733173916648712	14.9445321492731	Non-significant	chr6:68595814	In DMR	Non-significant_In DMR
cg27200446	3.52855272275864	-2.29131472098017	11.5415436884979	5.40547282632367e-19	1.13747118625378e-15	32.7871879631827	MDFI	cg27200446	3.52855272275864	14.944059595822	Hypermethylation	chr6:41606439	In DMR	Hypermethylation_In DMR
cg19752627	3.21824921645859	-2.03105622311798	11.5402430598607	5.43711003375325e-19	1.14366668848755e-15	32.7814324233539	TMEM130;TMEM130;TMEM130	cg19752627	3.21824921645859	14.9417005283773	Hypermethylation	chr7:98467380	In DMR	Hypermethylation_In DMR
cg07000643	-1.30412727035741	0.1579827263795	-11.5399577673918	5.44407448595695e-19	1.14466950404155e-15	32.7801699258315		cg07000643	-1.30412727035741	14.9413198873764	Non-significant	chr12:133183142	In DMR	Non-significant_In DMR
cg11950860	-1.4693145427971	-0.633819096096307	-11.5392915120203	5.46037378661197e-19	1.14680683460252e-15	32.7772215324009	KPRP	cg11950860	-1.4693145427971	14.9405097274614	Non-significant	chr1:152730231	In DMR	Non-significant_In DMR
cg07906724	-1.68115991240859	-0.262631804065664	-11.5360315459389	5.54083535867097e-19	1.16220037226237e-15	32.7627945238385	CHRNA6	cg07906724	-1.68115991240859	14.9347189897891	Non-significant	chr8:42623946	In DMR	Non-significant_In DMR
cg10500702	-1.77708562430283	0.469941922320988	-11.5351590804104	5.56257065223561e-19	1.16628986904485e-15	32.7589332469564	FLG	cg10500702	-1.77708562430283	14.9331934968487	Non-significant	chr1:152299041	In DMR	Non-significant_In DMR
cg04699394	-1.31451960392717	0.615409530551198	-11.5342439769917	5.58546021157983e-19	1.17061799039045e-15	32.754883188794	GREB1	cg04699394	-1.31451960392717	14.9315848058093	Non-significant	chr2:11775086	In DMR	Non-significant_In DMR
cg14859088	-1.73099164789547	1.13913237366737	-11.5336711295309	5.59983702890917e-19	1.17315922177532e-15	32.7523478437219	PACSIN2	cg14859088	-1.73099164789547	14.9306430412129	Non-significant	chr22:43343959	In DMR	Non-significant_In DMR
cg27022558	-1.55824009989186	-0.325617475105667	-11.5331234964373	5.61361579714998e-19	1.17557317015228e-15	32.7499240645915		cg27022558	-1.55824009989186	14.9297503342937	Non-significant	chr11:64141041	In DMR	Non-significant_In DMR
cg00636769	-1.69665946047326	0.555854349556996	-11.5300045036564	5.69274345338079e-19	1.19070791646816e-15	32.7361191103063	GNASAS	cg00636769	-1.69665946047326	14.9241947589397	Non-significant	chr20:57408795	In DMR	Non-significant_In DMR
cg18206027	3.03101292511709	-2.11339983832206	11.5294096463287	5.70796151680305e-19	1.193411873754e-15	32.7334861101737	VWC2;VWC2	cg18206027	3.03101292511709	14.9232096454929	Hypermethylation	chr7:49813486	In DMR	Hypermethylation_In DMR
cg22115706	-2.10738670397258	1.21761833053118	-11.5252389686288	5.81581283792105e-19	1.21352641886688e-15	32.715024605828	MEST	cg22115706	-2.10738670397258	14.9159507644963	Hypomethylation	chr7:130125719	In DMR	Hypomethylation_In DMR
cg18004701	1.19519915128582	-0.226893417840577	11.5244165313837	5.83732105742145e-19	1.21703951854806e-15	32.7113838908867	PTPRN2;PTPRN2;PTPRN2	cg18004701	1.19519915128582	14.9146953195442	Non-significant	chr7:157481628	In DMR	Non-significant_In DMR
cg21084119	1.97255689072316	3.39580052785899	11.52236232261	5.89139205326335e-19	1.22684013557749e-15	32.7022901623016	EXOC2	cg21084119	1.97255689072316	14.9112120246893	Non-significant	chr6:625381	In DMR	Non-significant_In DMR
cg09591072	2.9539464165485	-1.74163426215102	11.5218412273778	5.90518818120546e-19	1.2287308813146e-15	32.6999832738685		cg09591072	2.9539464165485	14.9105432265996	Hypermethylation	chr3:184301468	In DMR	Hypermethylation_In DMR
cg26131286	1.45049474285745	-0.106141822920262	11.5216582987454	5.91003895605804e-19	1.22924929930533e-15	32.6991734427104		cg26131286	1.45049474285745	14.9103600305936	Non-significant	chr6:29521783	In DMR	Non-significant_In DMR
cg11387340	-1.22536231600611	-0.7218304605614	-11.5214247674045	5.91623739638432e-19	1.23004749727103e-15	32.6981395870236	RPS6KA2;RPS6KA2	cg11387340	-1.22536231600611	14.9100781183131	Non-significant	chr6:166970727	In DMR	Non-significant_In DMR
cg10511904	2.24213072947331	-1.49206445674374	11.5210824920995	5.92533394606943e-19	1.23095635757473e-15	32.6966243065921	FGF12;FGF12	cg10511904	2.24213072947331	14.9097573443071	Hypermethylation	chr3:192127327	In DMR	Hypermethylation_In DMR
cg21161253	2.7151315900452	-1.37477278392828	11.5198600047773	5.95793850305861e-19	1.23723646349987e-15	32.6912121649904	BHLHE23;BHLHE23	cg21161253	2.7151315900452	14.9075472890702	Hypermethylation	chr20:61638149	In DMR	Hypermethylation_In DMR
cg23341612	-1.67291678275561	0.457570071198585	-11.5194741079346	5.96826801279765e-19	1.23888773099016e-15	32.6895037099532	HKDC1	cg23341612	-1.67291678275561	14.9069680479586	Non-significant	chr10:70979777	In DMR	Non-significant_In DMR
cg26937038	-1.04553875759895	-1.08346443028495	-11.5179620829247	6.00891485937377e-19	1.24535357609322e-15	32.6828094865821	S100A9	cg26937038	-1.04553875759895	14.9047073278087	Non-significant	chr1:153330072	In DMR	Non-significant_In DMR
cg27168858	-1.48849808295446	0.914814196853392	-11.5173746718924	6.02478077917231e-19	1.24813228115585e-15	32.6802087691842	DHCR24	cg27168858	-1.48849808295446	14.9037393842597	Non-significant	chr1:55351659	In DMR	Non-significant_In DMR
cg13035219	-2.19019227997217	1.16930572468532	-11.5170239357514	6.03427419140311e-19	1.24960213770936e-15	32.6786558960403		cg13035219	-2.19019227997217	14.9032282405134	Hypomethylation	chr7:1403804	In DMR	Hypomethylation_In DMR
cg04681489	-1.87387643612942	-0.612014021800182	-11.5164431264114	6.05002808039391e-19	1.25236675633333e-15	32.6760843552614		cg04681489	-1.87387643612942	14.9022684691074	Non-significant	chr11:123325084	In DMR	Non-significant_In DMR
cg02217022	-1.47002876935085	0.292687130454117	-11.5161332956425	6.05844883249982e-19	1.25361180932146e-15	32.6747125623924	TBCD	cg02217022	-1.47002876935085	14.9018369253629	Non-significant	chr17:80833526	In DMR	Non-significant_In DMR
cg00361898	-1.53293391390864	0.728710887900605	-11.5152026777525	6.08381254670294e-19	1.25836031296574e-15	32.6705921450805	SNORD115-40	cg00361898	-1.53293391390864	14.9001949872473	Non-significant	chr15:25488753	In DMR	Non-significant_In DMR
cg09614626	-1.74408941654738	1.13027665169401	-11.5125139759965	6.15769326280504e-19	1.27249267360638e-15	32.6586871455396	C21orf131	cg09614626	-1.74408941654738	14.8953447094403	Non-significant	chr21:22175001	In DMR	Non-significant_In DMR
cg20120208	1.3943732470478	-0.477028459772406	11.5124498839418	6.15946535405482e-19	1.27249267360638e-15	32.6584033511332	TLX1	cg20120208	1.3943732470478	14.8953447094403	Non-significant	chr10:102896869	In DMR	Non-significant_In DMR
cg18239753	2.23694006153578	-1.49143113296918	11.5121990563004	6.16640545425364e-19	1.27342151347541e-15	32.6572927029643	KHDRBS2;KHDRBS2	cg18239753	2.23694006153578	14.8950278173395	Hypermethylation	chr6:62995963	In DMR	Hypermethylation_In DMR
cg18816826	-1.67701035566077	0.0629833346154608	-11.5114279119611	6.18779133599942e-19	1.27682575310412e-15	32.6538780893531		cg18816826	-1.67701035566077	14.8938683663456	Non-significant	chr1:237168540	In DMR	Non-significant_In DMR
cg22703113	-1.12305299818723	-0.627175690401151	-11.5111458553768	6.19563211256262e-19	1.2774948412879e-15	32.6526291335743		cg22703113	-1.12305299818723	14.8936408449347	Non-significant	chr4:7185164	In DMR	Non-significant_In DMR
cg12389461	-1.4464057005181	-0.891685903533403	-11.5103874772686	6.2167634922702e-19	1.28128172562649e-15	32.6492709728786	RASSF2;RASSF2	cg12389461	-1.4464057005181	14.8923553679659	Non-significant	chr20:4795836	In DMR	Non-significant_In DMR
cg24840099	1.59118578811141	-0.180708377276305	11.5102389831896	6.22090958715668e-19	1.28162926669523e-15	32.6486134224502	MSX1	cg24840099	1.59118578811141	14.892237583798	Non-significant	chr4:4864430	In DMR	Non-significant_In DMR
cg24380059	-1.13690707062017	-0.222435389826601	-11.5094976314196	6.24165042009485e-19	1.28539402290124e-15	32.6453305922645	ZBP1;ZBP1;ZBP1;ZBP1	cg24380059	-1.13690707062017	14.8909637238959	Non-significant	chr20:56196288	In DMR	Non-significant_In DMR
cg12652174	2.81233073346036	-1.5293237359513	11.5093457664462	6.24590771923632e-19	1.2857625567225e-15	32.6446581021813		cg12652174	2.81233073346036	14.8908392256779	Hypermethylation	chr7:142494773	In DMR	Hypermethylation_In DMR
cg13757194	-1.60102709245638	0.657296692529664	-11.5086618394162	6.26511673537834e-19	1.28818996878571e-15	32.6416295020144	MIR548H4;NOX5;SPESP1	cg13757194	-1.60102709245638	14.8900200870447	Non-significant	chr15:69223774	In DMR	Non-significant_In DMR
cg22102357	-1.6482366765698	1.41237859710686	-11.5050330398449	6.36803379265468e-19	1.30883455295496e-15	32.6255595229283		cg22102357	-1.6482366765698	14.8831152482391	Non-significant	chr2:4021757	In DMR	Non-significant_In DMR
cg16793866	2.27497564159174	-0.863417200916428	11.5017499250557	6.46260962556167e-19	1.32618031832298e-15	32.611019312902	TMEM90B	cg16793866	2.27497564159174	14.8773974216865	Hypermethylation	chr20:24451518	In DMR	Hypermethylation_In DMR
cg00569091	0.975879206789021	0.528363050581344	11.5015500979779	6.46841134048497e-19	1.32684829068677e-15	32.6101342885787	RERE;RERE;RERE	cg00569091	0.975879206789021	14.8771787307031	Non-significant	chr1:8424793	In DMR	Non-significant_In DMR
cg09283154	1.3964009862073	-1.49976684620593	11.4999455736648	6.51518667344972e-19	1.33486657825975e-15	32.6030277913687	SLC35F1	cg09283154	1.3964009862073	14.8745621404577	Non-significant	chr6:118229641	In DMR	Non-significant_In DMR
cg05259836	-2.17447773224515	-2.7117183176368	-11.4982097991638	6.56617096593718e-19	1.34478369722063e-15	32.5953397064571		cg05259836	-2.17447773224515	14.8713475644779	Hypomethylation	chr6:74290516	In DMR	Hypomethylation_In DMR
cg10451200	-1.4180733608277	0.116624746094343	-11.4979733402973	6.57314734007516e-19	1.34568352886803e-15	32.5942923616923	GRM5;GRM5	cg10451200	-1.4180733608277	14.8710570633115	Non-significant	chr11:88781564	In DMR	Non-significant_In DMR
cg07234958	1.97810693319242	-1.94583909157363	11.4970501819823	6.60045514009229e-19	1.35021303021452e-15	32.5902033754043	GPC6	cg07234958	1.97810693319242	14.8695977051733	Non-significant	chr13:93880583	In DMR	Non-significant_In DMR
cg09791366	-1.54063931038828	0.279184960155184	-11.494269311032	6.68340636831185e-19	1.36664526358011e-15	32.5778854501618		cg09791366	-1.54063931038828	14.8643441994501	Non-significant	chr1:228661675	In DMR	Non-significant_In DMR
cg05215966	-1.21383838026717	0.253614835114808	-11.4924976911834	6.7367977511422e-19	1.37540372240576e-15	32.5700376403486	FRMPD2;FRMPD2	cg05215966	-1.21383838026717	14.8615698046137	Non-significant	chr10:49388054	In DMR	Non-significant_In DMR
cg19356117	2.99598234700817	-1.9952744770874	11.4912484578388	6.77470335633251e-19	1.3820595194484e-15	32.5645036861173		cg19356117	2.99598234700817	14.8594732533356	Hypermethylation	chr13:23734304	In DMR	Hypermethylation_In DMR
cg26720125	1.97478425196194	-1.63471624668731	11.4904063809921	6.80037539664421e-19	1.38675371832682e-15	32.5607733028563	SIM2;SIM2	cg26720125	1.97478425196194	14.8580006609662	Non-significant	chr21:38077673	In DMR	Non-significant_In DMR
cg11666534	-1.35775084504424	-0.508447920388035	-11.4900124136526	6.81241964757154e-19	1.38866631014687e-15	32.5590280124644	IGLL1;IGLL1	cg11666534	-1.35775084504424	14.8574021006067	Non-significant	chr22:23922551	In DMR	Non-significant_In DMR
cg14650610	3.33365816152111	-1.26949203219836	11.4899066719682	6.81565599682848e-19	1.3887826761532e-15	32.5585595702481	SPOCK1	cg14650610	3.33365816152111	14.8573657095769	Hypermethylation	chr5:136834492	In DMR	Hypermethylation_In DMR
cg03277455	2.16228851767295	-1.27427982824774	11.4894043545202	6.83105112533034e-19	1.39137549940319e-15	32.5563342583248	TRPS1	cg03277455	2.16228851767295	14.8565556483606	Hypermethylation	chr8:116660586	In DMR	Hypermethylation_In DMR
cg01805282	1.3721932808256	-1.02226912449671	11.4880335149513	6.87324289316391e-19	1.39942220877446e-15	32.5502611926894	EYA4;EYA4;EYA4	cg01805282	1.3721932808256	14.8540512381331	Non-significant	chr6:133563764	In DMR	Non-significant_In DMR
cg18192491	-1.38721547892585	-0.00573016915744191	-11.487888984758	6.87770647871897e-19	1.39978400994472e-15	32.5496208875716	HS3ST5	cg18192491	-1.38721547892585	14.8539389718402	Non-significant	chr6:114384871	In DMR	Non-significant_In DMR
cg25536739	2.16386746766616	-1.52579503470847	11.4869134927642	6.90790925268737e-19	1.40428537731543e-15	32.5452991608052		cg25536739	2.16386746766616	14.8525446263948	Hypermethylation	chr5:54518883	In DMR	Hypermethylation_In DMR
cg03404572	-1.0828992604515	-0.277545831547223	-11.4866458264802	6.91621989593722e-19	1.4048785430536e-15	32.5441133018295	SERPINB3	cg03404572	-1.0828992604515	14.8523612205003	Non-significant	chr18:61329252	In DMR	Non-significant_In DMR
cg16792071	-1.01542449469329	-0.0710967171695877	-11.4845526853882	6.98155618556512e-19	1.41649346132741e-15	32.5348396913565		cg16792071	-1.01542449469329	14.8487854258848	Non-significant	chr10:134842795	In DMR	Non-significant_In DMR
cg00184376	1.52392113869218	-1.12582104095223	11.4841702235397	6.99356135966877e-19	1.41782497554617e-15	32.5331451586042	PDX1	cg00184376	1.52392113869218	14.848377377648	Non-significant	chr13:28499045	In DMR	Non-significant_In DMR
cg17703554	-1.89866618858877	1.36126432701668	-11.4833906997804	7.01809424159606e-19	1.42169222257337e-15	32.5296913632477	DCAF4L2	cg17703554	-1.89866618858877	14.8471944124005	Non-significant	chr8:88886339	In DMR	Non-significant_In DMR
cg23927974	-1.89549405465694	1.39915581406658	-11.482536534113	7.04507550854327e-19	1.42604905673105e-15	32.5259067897621	METTL5	cg23927974	-1.89549405465694	14.845865534301	Non-significant	chr2:170682238	In DMR	Non-significant_In DMR
cg10715147	-2.23001201280106	2.30036989893579	-11.4818267364666	7.06757575956728e-19	1.42744553467826e-15	32.5227618187471	SPTBN5	cg10715147	-2.23001201280106	14.845440453618	Hypomethylation	chr15:42186473	In DMR	Hypomethylation_In DMR
cg00421139	2.93879044821861	-1.14737692221687	11.4809843182537	7.09437372406353e-19	1.43158597265191e-15	32.5190291706747	GDF6;GDF6	cg00421139	2.93879044821861	14.8441825656814	Hypermethylation	chr8:97172961	In DMR	Hypermethylation_In DMR
cg26878816	2.94876332512109	-2.19921738964744	11.4809831633534	7.09441053230106e-19	1.43158597265191e-15	32.5190240534118	SFMBT2	cg26878816	2.94876332512109	14.8441825656814	Hypermethylation	chr10:7452598	In DMR	Hypermethylation_In DMR
cg16465407	-2.10767823543117	1.06822328602679	-11.4804934512733	7.11003562044235e-19	1.43362849083794e-15	32.5168541704598	PER4	cg16465407	-2.10767823543117	14.8435633767593	Hypomethylation	chr7:9673790	In DMR	Hypomethylation_In DMR
cg26256263	2.08886512233182	-0.179382356591867	11.4794162363523	7.14452774892094e-19	1.44002600837632e-15	32.5120810200334	RUNX3;RUNX3	cg26256263	2.08886512233182	14.8416296640212	Hypermethylation	chr1:25258146	In DMR	Hypermethylation_In DMR
cg23649708	1.9940733361662	-0.757050797476213	11.4787985038967	7.16438316039363e-19	1.4434695934582e-15	32.5093437915931	RALYL;RALYL;RALYL;RALYL	cg23649708	1.9940733361662	14.8405923600565	Non-significant	chr8:85097049	In DMR	Non-significant_In DMR
cg26858526	-1.11096756261209	0.000774630496499017	-11.4780014852373	7.19008318836853e-19	1.44808762604115e-15	32.505812076391		cg26858526	-1.11096756261209	14.8392051575072	Non-significant	chr8:47142166	In DMR	Non-significant_In DMR
cg11783356	-1.36503015765211	-0.517724581483292	-11.4770930007782	7.21949042397016e-19	1.45329718724088e-15	32.5017863653675	WFDC10B;WFDC10B	cg11783356	-1.36503015765211	14.8376455669949	Non-significant	chr20:44313418	In DMR	Non-significant_In DMR
cg00203284	1.44251719470048	-1.93502394902119	11.477030176959	7.22152846393524e-19	1.45329718724088e-15	32.5015079751746		cg00203284	1.44251719470048	14.8376455669949	Non-significant	chr1:47910914	In DMR	Non-significant_In DMR
cg11753711	-1.45776699119084	-0.861551164411891	-11.4757999544683	7.26155425241636e-19	1.46022415912364e-15	32.4960564345337		cg11753711	-1.45776699119084	14.8355804705184	Non-significant	chr7:142378117	In DMR	Non-significant_In DMR
cg03095797	-1.01186650441639	0.483654909299709	-11.4756076757598	7.26783022579853e-19	1.46092234808601e-15	32.4952043682492	APLF	cg03095797	-1.01186650441639	14.8353728673607	Non-significant	chr2:68756117	In DMR	Non-significant_In DMR
cg14392181	-1.45059315545486	0.469773721279336	-11.4750712916411	7.28536661107557e-19	1.46388260547679e-15	32.4928274104457	FBRSL1	cg14392181	-1.45059315545486	14.8344937496696	Non-significant	chr12:133121660	In DMR	Non-significant_In DMR
cg16285941	-0.880934602656033	-1.06745916477109	-11.474971051802	7.28864853416361e-19	1.46397746924789e-15	32.492383199892		cg16285941	-0.880934602656033	14.8344656070595	Non-significant	chr8:144212930	In DMR	Non-significant_In DMR
cg11097433	1.88176892176083	-0.51646304180598	11.4739895724724	7.32086143093053e-19	1.46988101470222e-15	32.4880337465088	SORCS1;SORCS1	cg11097433	1.88176892176083	14.8327178195033	Non-significant	chr10:108924557	In DMR	Non-significant_In DMR
cg26043322	-1.6832222478317	0.57224771977761	-11.4734781360142	7.33770380568922e-19	1.47212803507454e-15	32.4857672653008	OR10J5	cg26043322	-1.6832222478317	14.8320544165554	Non-significant	chr1:159507162	In DMR	Non-significant_In DMR
cg17393267	2.48559479510635	-1.46040538731169	11.4728265238074	7.35921878286923e-19	1.47587618050032e-15	32.4828795455926	FGF12;FGF12	cg17393267	2.48559479510635	14.8309500763755	Hypermethylation	chr3:192127356	In DMR	Hypermethylation_In DMR
cg07524873	-1.50866483664661	0.675748919928956	-11.4715866289832	7.40033289790594e-19	1.48355049604897e-15	32.4773846501744	PDE2A;PDE2A;PDE2A;PDE2A	cg07524873	-1.50866483664661	14.8286976668853	Non-significant	chr11:72305346	In DMR	Non-significant_In DMR
cg07915434	1.46603036574952	-0.880907113463762	11.4708336174043	7.42541482088418e-19	1.48572043466028e-15	32.4740474253589	TLX1	cg07915434	1.46603036574952	14.8280629032987	Non-significant	chr10:102894342	In DMR	Non-significant_In DMR
cg06846214	-1.58200671196235	0.374390415134809	-11.4701572170025	7.44801771843054e-19	1.48933973838662e-15	32.4710496831513	OR2T6	cg06846214	-1.58200671196235	14.8270062225456	Non-significant	chr1:248549671	In DMR	Non-significant_In DMR
cg00246301	-1.38739208522163	0.599047966043684	-11.4697630058871	7.46122271980272e-19	1.4911671540362e-15	32.4693025570744	NMS	cg00246301	-1.38739208522163	14.8264736710965	Non-significant	chr2:101086963	In DMR	Non-significant_In DMR
cg14245471	1.72902053207492	3.39814928246081	11.4690987227835	7.48352762939143e-19	1.49505143934577e-15	32.4663584507942		cg14245471	1.72902053207492	14.8253438645705	Non-significant	chr2:10567843	In DMR	Non-significant_In DMR
cg26680995	-1.56023514055261	0.469370387866702	-11.4687538300404	7.49513464143561e-19	1.49679635127166e-15	32.4648298678731		cg26680995	-1.56023514055261	14.8248372841829	Non-significant	chr2:104669893	In DMR	Non-significant_In DMR
cg25511807	-1.53945048820443	-1.16120634108142	-11.4685702107118	7.50132153743498e-19	1.49745793065245e-15	32.4640160526937	MMP7;MMP7	cg25511807	-1.53945048820443	14.8246453697681	Non-significant	chr11:102401438	In DMR	Non-significant_In DMR
cg03058660	1.65993660352103	-0.126782582150354	11.4681344249263	7.51602551101815e-19	1.49960729020604e-15	32.4620846033762	GRIN2D	cg03058660	1.65993660352103	14.8240224569618	Non-significant	chr19:48919198	In DMR	Non-significant_In DMR
cg18039133	1.67561965174937	-1.86149980804083	11.4674572595263	7.53893141825602e-19	1.50323797655302e-15	32.4590832981605	BMP2	cg18039133	1.67561965174937	14.8229722611146	Non-significant	chr20:6750956	In DMR	Non-significant_In DMR
cg18191209	-1.13218465609327	0.916168315700185	-11.466236568822	7.58040000005485e-19	1.51083125929237e-15	32.4536728926569		cg18191209	-1.13218465609327	14.8207840381431	Non-significant	chr2:795478	In DMR	Non-significant_In DMR
cg13191195	-0.845532159864966	0.0695837320244655	-11.4661657692482	7.58281217986178e-19	1.51083125929237e-15	32.4533590869821		cg13191195	-0.845532159864966	14.8207840381431	Non-significant	chr1:181382847	In DMR	Non-significant_In DMR
cg06848185	3.48480109310425	-2.82462268700581	11.4657383633761	7.59739051653753e-19	1.51315726292812e-15	32.4514646815211	SEPT9;SEPT9;SEPT9;SEPT9	cg06848185	3.48480109310425	14.8201159332639	Hypermethylation	chr17:75368902	In DMR	Hypermethylation_In DMR
cg18142906	-1.64617544598207	-0.0662889526499094	-11.4646712980059	7.6339099403585e-19	1.51926924360948e-15	32.4467350164745	WDR49	cg18142906	-1.64617544598207	14.818365254016	Non-significant	chr3:167293814	In DMR	Non-significant_In DMR
cg13306338	-1.64122898673474	0.668911448002291	-11.4622113723998	7.71877214581434e-19	1.53499309509087e-15	32.4358312227346	SDK1	cg13306338	-1.64122898673474	14.8138935737833	Non-significant	chr7:4167607	In DMR	Non-significant_In DMR
cg23426473	1.65131597106138	-2.13832227422855	11.4613430386073	7.74895358858404e-19	1.5395749898528e-15	32.4319821357322	EN2	cg23426473	1.65131597106138	14.8125991525639	Non-significant	chr7:155255232	In DMR	Non-significant_In DMR
cg13916740	3.98891396897375	-2.53834867033187	11.4598899395851	7.79972566502368e-19	1.54695119062203e-15	32.4255407849275	ZNF582	cg13916740	3.98891396897375	14.8105233889367	Hypermethylation	chr19:56904997	In DMR	Hypermethylation_In DMR
cg22937571	-1.35030246051996	0.679392431765002	-11.4570059441205	7.90148605983336e-19	1.5653461369635e-15	32.4127559146269		cg22937571	-1.35030246051996	14.8053896141868	Non-significant	chr13:39068618	In DMR	Non-significant_In DMR
cg13064062	-1.55506739397646	-0.728053383738138	-11.4559575072082	7.93880930933511e-19	1.57035179661192e-15	32.4081079566579	HIST4H4	cg13064062	-1.55506739397646	14.8040030442707	Non-significant	chr12:14924930	In DMR	Non-significant_In DMR
cg07379434	2.07351901059453	-2.92591049498142	11.4532058598702	8.03760961800925e-19	1.58868889231048e-15	32.3959087896537	VWC2	cg07379434	2.07351901059453	14.798961140918	Hypermethylation	chr7:49814597	In DMR	Hypermethylation_In DMR
cg01895333	-2.95543450133296	3.25261864343381	-11.4481353504345	8.22291750643492e-19	1.62237102021414e-15	32.373427303126	DPPA2	cg01895333	-2.95543450133296	14.7898498199118	Hypomethylation	chr3:109035405	In DMR	Hypomethylation_In DMR
cg24859546	-1.53140943957982	0.766375646707809	-11.4474592659584	8.2479479843353e-19	1.62594595651467e-15	32.3704295156679	ELOVL4	cg24859546	-1.53140943957982	14.7888938936605	Non-significant	chr6:80654763	In DMR	Non-significant_In DMR
cg02146412	-1.72860451355386	0.673240506333481	-11.4460814915245	8.29919410132814e-19	1.63357597167248e-15	32.3643202720813	DLG2;DLG2;DLG2	cg02146412	-1.72860451355386	14.7868606632633	Non-significant	chr11:83501743	In DMR	Non-significant_In DMR
cg27488279	-1.31488095479151	0.941083409079641	-11.441699704479	8.4643099978493e-19	1.66356275672029e-15	32.3448896341328	ANKRD7	cg27488279	-1.31488095479151	14.7789608110361	Non-significant	chr7:117864698	In DMR	Non-significant_In DMR
cg24663338	-1.52009738548511	0.571282386837277	-11.4405090742211	8.50974317147646e-19	1.67186147119494e-15	32.3396095808657		cg24663338	-1.52009738548511	14.7767997106219	Non-significant	chr1:8005108	In DMR	Non-significant_In DMR
cg01587682	1.81883748612235	-1.43751230607663	11.4401988682504	8.52162047383901e-19	1.6735638808462e-15	32.3382338976724	PAX6;PAX6;PAX6	cg01587682	1.81883748612235	14.7763577057325	Non-significant	chr11:31820572	In DMR	Non-significant_In DMR
cg22702351	-0.953899991360331	-0.917602432131784	-11.4390763214659	8.5647403770079e-19	1.68076514539941e-15	32.333255617837	PACRG;PACRG;PACRG	cg22702351	-0.953899991360331	14.7744929666217	Non-significant	chr6:163673239	In DMR	Non-significant_In DMR
cg15048660	2.93110456388376	-1.21611565248515	11.4384845294419	8.58756079188202e-19	1.684037500035e-15	32.3306310860951	FGF12;FGF12	cg15048660	2.93110456388376	14.7736482418881	Hypermethylation	chr3:192126935	In DMR	Hypermethylation_In DMR
cg00594278	-1.43354818602728	0.183158378925691	-11.438476268331	8.58787978498679e-19	1.684037500035e-15	32.3305944487556	GRAP2	cg00594278	-1.43354818602728	14.7736482418881	Non-significant	chr22:40296407	In DMR	Non-significant_In DMR
cg19772066	-1.75231071818251	0.230774935999586	-11.4375839579555	8.62240547642364e-19	1.68953604212573e-15	32.3266370888475	ZNF229	cg19772066	-1.75231071818251	14.772232539178	Non-significant	chr19:44953982	In DMR	Non-significant_In DMR
cg06523556	-1.85167425701493	-1.49031349577818	-11.436951336558	8.64696759840109e-19	1.6930754528644e-15	32.3238313937137	CHRNA6	cg06523556	-1.85167425701493	14.7713236868808	Non-significant	chr8:42623786	In DMR	Non-significant_In DMR
cg04134069	-1.16032134954519	0.784815627696521	-11.4360076344611	8.68373841288464e-19	1.69963645397371e-15	32.3196459765522		cg04134069	-1.16032134954519	14.7696439626909	Non-significant	chr13:53400716	In DMR	Non-significant_In DMR
cg26317549	-1.46728849592338	0.441346718562051	-11.4334060327357	8.78592380781409e-19	1.71705672843223e-15	32.3081071699279	SLC12A1	cg26317549	-1.46728849592338	14.765215356302	Non-significant	chr15:48497296	In DMR	Non-significant_In DMR
cg27147232	-1.68865652430709	0.886811139387469	-11.4308292441782	8.88832530995993e-19	1.73576717858783e-15	32.2966777920319	SFMBT2	cg27147232	-1.68865652430709	14.7605085279127	Non-significant	chr10:7212826	In DMR	Non-significant_In DMR
cg01564665	-1.2345377631837	-0.0744161963105958	-11.430103605872	8.91737791093498e-19	1.74078828094935e-15	32.2934591021676		cg01564665	-1.2345377631837	14.7592540456585	Non-significant	chr1:2373855	In DMR	Non-significant_In DMR
cg08637438	1.84380812564448	-2.13616354020264	11.4284726617733	8.98302514849565e-19	1.75229040764014e-15	32.2862245976265		cg08637438	1.84380812564448	14.756393916442	Non-significant	chr17:70113856	In DMR	Non-significant_In DMR
cg19824907	2.31748661386354	-1.16645368573416	11.4281523747335	8.99597396163283e-19	1.75236650322572e-15	32.2848038464895	GPC6;GPC6	cg19824907	2.31748661386354	14.7563750570251	Hypermethylation	chr13:93879303	In DMR	Hypermethylation_In DMR
cg24758452	-1.20371449319052	-0.235433453553901	-11.4281111576541	8.99764167887037e-19	1.75236650322572e-15	32.2846210122555		cg24758452	-1.20371449319052	14.7563750570251	Non-significant	chr20:60514284	In DMR	Non-significant_In DMR
cg12626882	-1.46318105448282	-0.453145021391461	-11.4280471582579	9.00023182519008e-19	1.75236650322572e-15	32.2843371179648	DNAH9;DNAH9;DNAH9	cg12626882	-1.46318105448282	14.7563750570251	Non-significant	chr17:11786412	In DMR	Non-significant_In DMR
cg10900455	1.80138302369435	-1.52446322251738	11.4261434932991	9.07761928882475e-19	1.76545481668017e-15	32.2758924943302	TOX2;TOX2;TOX2	cg10900455	1.80138302369435	14.7531433928659	Non-significant	chr20:42545099	In DMR	Non-significant_In DMR
cg17510922	-1.85104541878506	1.32191701665541	-11.4250738973822	9.12139324842782e-19	1.77330623800141e-15	32.2711476374705	ITGA4	cg17510922	-1.85104541878506	14.7512162582008	Non-significant	chr2:182386517	In DMR	Non-significant_In DMR
cg15436451	-1.10971597413308	0.562899395602676	-11.4248886192514	9.12899740350309e-19	1.77412258923462e-15	32.2703257104152		cg15436451	-1.10971597413308	14.7510163743641	Non-significant	chr14:106197956	In DMR	Non-significant_In DMR
cg11314684	-1.31623060875743	-1.21136995854189	-11.4224728016891	9.22873180728279e-19	1.79283618014292e-15	32.2596084165995	AKT3;AKT3	cg11314684	-1.31623060875743	14.7464593921502	Non-significant	chr1:244006288	In DMR	Non-significant_In DMR
cg22360016	-1.04365364003584	-0.803921288922246	-11.4208754450579	9.29527734450136e-19	1.80441819201776e-15	32.2525217626631		cg22360016	-1.04365364003584	14.7436628030257	Non-significant	chr2:105276153	In DMR	Non-significant_In DMR
cg14594362	1.1150795648023	-1.31456643506021	11.420244041565	9.32171421068796e-19	1.80887622246711e-15	32.2497204828375	GRIN2D;GRWD1	cg14594362	1.1150795648023	14.7425911499664	Non-significant	chr19:48947631	In DMR	Non-significant_In DMR
cg25414370	-1.54799075447653	-0.28459520910081	-11.4166314565038	9.47443208876583e-19	1.83577622489929e-15	32.2336922012185	TTLL8	cg25414370	-1.54799075447653	14.7361802589814	Non-significant	chr22:50483351	In DMR	Non-significant_In DMR
cg25021530	-1.35914854098559	-0.343225841593913	-11.4165407128118	9.47830036225679e-19	1.83584302243572e-15	32.233289574842	FGF10	cg25021530	-1.35914854098559	14.7361644567974	Non-significant	chr5:44333003	In DMR	Non-significant_In DMR
cg04455430	1.36095420422046	-1.17643953519962	11.4153535136929	9.52905535616178e-19	1.84430248053667e-15	32.2280219459557	DMRTA2	cg04455430	1.36095420422046	14.7341678496301	Non-significant	chr1:50886920	In DMR	Non-significant_In DMR
cg22672790	-1.34264565174751	-0.964439479821795	-11.414046349371	9.58525494301824e-19	1.85311450316182e-15	32.2222218769286	GABRA6;GABRA6	cg22672790	-1.34264565174751	14.7320977449796	Non-significant	chr5:161112787	In DMR	Non-significant_In DMR
cg05337806	-1.24313686655646	0.694551852254213	-11.4138956139796	9.59175696069847e-19	1.85368371304673e-15	32.2215530328996	ELFN1	cg05337806	-1.24313686655646	14.7319643658747	Non-significant	chr7:1775904	In DMR	Non-significant_In DMR
cg09015246	-1.60859138532016	-0.827024120584478	-11.413724281339	9.59915282721275e-19	1.85442518020844e-15	32.2207927920574	CIITA;CIITA	cg09015246	-1.60859138532016	14.7317906842971	Non-significant	chr16:10971105	In DMR	Non-significant_In DMR
cg09067506	-1.28168811972062	-1.1966114906169	-11.4130004084024	9.63046332233738e-19	1.85978436487604e-15	32.2175807774748		cg09067506	-1.28168811972062	14.7305374077032	Non-significant	chr11:69065869	In DMR	Non-significant_In DMR
cg23427269	2.950042843998	-1.98412969782324	11.4127197502795	9.64263052637803e-19	1.8600657594646e-15	32.2163354104525	ADD2;ADD2;ADD2;ADD2;ADD2	cg23427269	2.950042843998	14.7304717017672	Hypermethylation	chr2:70995444	In DMR	Hypermethylation_In DMR
cg25578830	-1.61285845549794	1.00139873011011	-11.4124411761792	9.65472265307186e-19	1.86170906703413e-15	32.2150992836326	ADARB2	cg25578830	-1.61285845549794	14.7300881861118	Non-significant	chr10:1668835	In DMR	Non-significant_In DMR
cg02065637	1.72691102467691	-0.339747006428379	11.4114241950172	9.69899642901696e-19	1.86955441330749e-15	32.2105865354243	MIR124-3	cg02065637	1.72691102467691	14.728261890202	Non-significant	chr20:61809035	In DMR	Non-significant_In DMR
cg20377305	1.5265600780251	-0.221317119725665	11.4099089471544	9.76534059840763e-19	1.88164661761145e-15	32.2038626019881	DLX5	cg20377305	1.5265600780251	14.7254619358672	Non-significant	chr7:96650668	In DMR	Non-significant_In DMR
cg02514914	-1.25277297950339	0.569504918698443	-11.4080386709072	9.84785841033902e-19	1.89614418979038e-15	32.195562930659	ATP1A4;ATP1A4	cg02514914	-1.25277297950339	14.7221286403897	Non-significant	chr1:160145943	In DMR	Non-significant_In DMR
cg03496220	-1.05974697023193	0.985905590861117	-11.4067884620847	9.90340868370604e-19	1.90613564032801e-15	32.1900147333974		cg03496220	-1.05974697023193	14.7198461982675	Non-significant	chr16:1029745	In DMR	Non-significant_In DMR
cg08927006	1.377419097583	-0.596994911811105	11.4067012395361	9.90729595102126e-19	1.90617966624654e-15	32.1896276503151	HPSE2;HPSE2;HPSE2;HPSE2	cg08927006	1.377419097583	14.7198361675056	Non-significant	chr10:100993556	In DMR	Non-significant_In DMR
cg13663644	-1.70330826869759	1.33717530911191	-11.4052192578721	9.97357852001447e-19	1.9161022550844e-15	32.1830506875354	DMRT3	cg13663644	-1.70330826869759	14.7175813179955	Non-significant	chr9:990692	In DMR	Non-significant_In DMR
cg24884703	2.14683060091261	-1.00309391772753	11.4050109120143	9.98293256660328e-19	1.9169679908429e-15	32.1821260423562		cg24884703	2.14683060091261	14.7173851388258	Hypermethylation	chr1:91185422	In DMR	Hypermethylation_In DMR
cg23993337	-1.66664750395602	0.757995095626991	-11.4049550237665	9.98544326456225e-19	1.9169679908429e-15	32.1818780079464	FANK1	cg23993337	-1.66664750395602	14.7173851388258	Non-significant	chr10:127589636	In DMR	Non-significant_In DMR
cg09017941	-1.82911518876275	-1.49150726788709	-11.4047334429834	9.99540370190332e-19	1.9181733884345e-15	32.1808946201951		cg09017941	-1.82911518876275	14.7171121384391	Non-significant	chr1:229163577	In DMR	Non-significant_In DMR
cg26109199	-1.4761266617768	-1.90158145884175	-11.4043833780158	1.00111600671073e-18	1.92048975956528e-15	32.1793410032425		cg26109199	-1.4761266617768	14.7165880042375	Non-significant	chr21:34755747	In DMR	Non-significant_In DMR
cg04897742	3.08430173362523	-2.80372042754356	11.4037284556097	1.00407050475877e-18	1.92544858950314e-15	32.1764343734775	FBLIM1	cg04897742	3.08430173362523	14.7154680727791	Hypermethylation	chr1:16085148	In DMR	Hypermethylation_In DMR
cg09238677	-1.98829291307541	-1.34416239968857	-11.4021331383302	1.01130403454949e-18	1.93718096014593e-15	32.1693539837724	C3AR1;C3AR1	cg09238677	-1.98829291307541	14.7128298081286	Non-significant	chr12:8218922	In DMR	Non-significant_In DMR
cg00157796	2.78526275241926	-1.40812009076038	11.4005491149124	1.01853814813296e-18	1.948173145085e-15	32.1623234850772	FNDC1	cg00157796	2.78526275241926	14.7103724475532	Hypermethylation	chr6:159590231	In DMR	Hypermethylation_In DMR
cg18117780	1.08296009044714	-1.07070265823081	11.4002625585523	1.01985237064151e-18	1.94997102973168e-15	32.1610516140327	LOC440461	cg18117780	1.08296009044714	14.7099718408022	Non-significant	chr17:66194407	In DMR	Non-significant_In DMR
cg09926747	1.98667000892602	-1.46680980986465	11.3978574251884	1.03095030501222e-18	1.97046731767331e-15	32.1503762078397	COL25A1;COL25A1	cg09926747	1.98667000892602	14.7054307639812	Non-significant	chr4:110224247	In DMR	Non-significant_In DMR
cg23813156	1.95913611569524	-1.81680932399339	11.396946292983	1.03518612713872e-18	1.97783774804404e-15	32.146331923414		cg23813156	1.95913611569524	14.7038093386334	Non-significant	chr20:47935243	In DMR	Non-significant_In DMR
cg26603910	-1.38904103094699	0.0539347776691743	-11.3965394837579	1.03708301016807e-18	1.98000980075864e-15	32.1445261757404		cg26603910	-1.38904103094699	14.703332660039	Non-significant	chr17:81014009	In DMR	Non-significant_In DMR
cg03609960	1.81473291856654	-0.93835977268896	11.394138731044	1.04834863322831e-18	1.99932038645569e-15	32.1338693851865	ANKS1B;ANKS1B;ANKS1B	cg03609960	1.81473291856654	14.6991176056215	Non-significant	chr12:99288805	In DMR	Non-significant_In DMR
cg03630088	1.5475946413033	-1.5169543830165	11.3926595348311	1.05535093769001e-18	2.01046689261035e-15	32.1273030601908	CPXM2	cg03630088	1.5475946413033	14.6967030742522	Non-significant	chr10:125651526	In DMR	Non-significant_In DMR
cg06698638	-1.20783181225431	-0.278249347395213	-11.3924582717401	1.05630731267394e-18	2.01081837420892e-15	32.1264096141266		cg06698638	-1.20783181225431	14.6966271549831	Non-significant	chr7:155622874	In DMR	Non-significant_In DMR
cg00926400	2.18978786083704	-1.4564295705459	11.391868791243	1.05911345623579e-18	2.01542387110871e-15	32.1237927737951	BOLL;BOLL	cg00926400	2.18978786083704	14.6956336018681	Hypermethylation	chr2:198651498	In DMR	Hypermethylation_In DMR
cg15044270	-0.933145949139193	-1.41562724450546	-11.3913640226869	1.06152229050662e-18	2.01853326751731e-15	32.1215519637998	TM4SF19	cg15044270	-0.933145949139193	14.6949640885722	Non-significant	chr3:196065485	In DMR	Non-significant_In DMR
cg23594345	-1.41604905742764	0.0376691119626956	-11.3896710918678	1.06964147315132e-18	2.03174772398127e-15	32.1140363941767		cg23594345	-1.41604905742764	14.6921302180833	Non-significant	chr14:106329607	In DMR	Non-significant_In DMR
cg00366850	1.62599079976604	-0.261748845226096	11.3885427902583	1.07508734493384e-18	2.04134777023657e-15	32.1090272830138	SIX2	cg00366850	1.62599079976604	14.6900830012474	Non-significant	chr2:45232417	In DMR	Non-significant_In DMR
cg06785701	-1.97641629040894	0.703844080945473	-11.3883864082421	1.07584433431834e-18	2.04204093789272e-15	32.108333013518	LOC407835	cg06785701	-1.97641629040894	14.6899355556268	Non-significant	chr7:128765077	In DMR	Non-significant_In DMR
cg20686234	2.57744771195475	-2.11159601482759	11.3876673450008	1.07933195890662e-18	2.04716917366499e-15	32.1051406501039	SARM1	cg20686234	2.57744771195475	14.688846266691	Hypermethylation	chr17:26699485	In DMR	Hypermethylation_In DMR
cg08679800	-1.25666191245031	-0.619305827509504	-11.3863146648706	1.08592357989302e-18	2.0581730148839e-15	32.0991351425259		cg08679800	-1.25666191245031	14.6865181202193	Non-significant	chr8:101912325	In DMR	Non-significant_In DMR
cg13978441	1.05150071375829	1.48796920437961	11.3844353556139	1.09514863926217e-18	2.07339474927314e-15	32.090791273533	C8orf73	cg13978441	1.05150071375829	14.6833180056195	Non-significant	chr8:144649358	In DMR	Non-significant_In DMR
cg04107005	-1.47604784783315	0.294796795182492	-11.3843515022949	1.0955620838822e-18	2.07342408058419e-15	32.0904189689732	C13orf28	cg04107005	-1.47604784783315	14.6833118619093	Non-significant	chr13:113029350	In DMR	Non-significant_In DMR
cg07911961	-1.32086236865488	-1.04329165664766	-11.3835650363991	1.09944744796955e-18	2.07926684423228e-15	32.0869270679421	BEST3;BEST3	cg07911961	-1.32086236865488	14.6820897715916	Non-significant	chr12:70083193	In DMR	Non-significant_In DMR
cg17694795	1.98250926758826	-0.85870897997637	11.383470733949	1.09991425711471e-18	2.07939489893083e-15	32.0865083621309		cg17694795	1.98250926758826	14.6820630257525	Non-significant	chr8:67874366	In DMR	Non-significant_In DMR
cg05304729	-1.2272654517271	-1.2712982463379	-11.3809281716635	1.11257558963166e-18	2.10096153059942e-15	32.0752189968695	MNDA	cg05304729	-1.2272654517271	14.6775818996175	Non-significant	chr1:158800024	In DMR	Non-significant_In DMR
cg06261066	-1.35095816841781	-2.26118237758767	-11.3807724380588	1.11335584574017e-18	2.10096153059942e-15	32.0745274964524	TGM6	cg06261066	-1.35095816841781	14.6775818996175	Non-significant	chr20:2360396	In DMR	Non-significant_In DMR
cg00468228	-1.32075893985377	-0.981885498533961	-11.3794911597326	1.11979620259738e-18	2.11085454420988e-15	32.0688381801716		cg00468228	-1.32075893985377	14.6755416922364	Non-significant	chr8:67092562	In DMR	Non-significant_In DMR
cg09338302	-2.17448325284133	1.80715459003406	-11.3781789550381	1.12643080150929e-18	2.12182566275079e-15	32.0630113831339		cg09338302	-2.17448325284133	14.6732903022517	Hypomethylation	chr7:1325757	In DMR	Hypomethylation_In DMR
cg25012529	-1.82472201414908	0.765521998654255	-11.3768545297346	1.13316722842263e-18	2.13374346006946e-15	32.0571301598346	F10	cg25012529	-1.82472201414908	14.6708577969891	Non-significant	chr13:113793489	In DMR	Non-significant_In DMR
cg27189087	2.54608113952915	-0.499278018972911	11.3764153026952	1.13541019329663e-18	2.13719455537911e-15	32.0551796990514	RAX	cg27189087	2.54608113952915	14.6701559408768	Hypermethylation	chr18:56941246	In DMR	Hypermethylation_In DMR
cg05212802	2.10029473412146	-1.92650129855469	11.3762702947195	1.13615167243617e-18	2.13767628019908e-15	32.0545357630905	RNF150	cg05212802	2.10029473412146	14.670058061694	Hypermethylation	chr4:142053623	In DMR	Hypermethylation_In DMR
cg13645481	-1.21858933857584	0.775627629103103	-11.3762048092044	1.13648668337672e-18	2.13767628019908e-15	32.0542449613601	NLRP4	cg13645481	-1.21858933857584	14.670058061694	Non-significant	chr19:56369522	In DMR	Non-significant_In DMR
cg22014661	3.59798861464382	-1.97456850462383	11.3755706524169	1.13973604147171e-18	2.14224142032646e-15	32.0514288388865	KHDRBS2	cg22014661	3.59798861464382	14.6691315878424	Hypermethylation	chr6:62996130	In DMR	Hypermethylation_In DMR
cg07376029	-1.55758413018741	-0.200400190918868	-11.3747066746539	1.14417800294747e-18	2.14919979518677e-15	32.0475920826102	GC	cg07376029	-1.55758413018741	14.6677232094905	Non-significant	chr4:72650992	In DMR	Non-significant_In DMR
cg18340416	-1.24917120843272	-0.173417148219397	-11.3746901568625	1.14426309491702e-18	2.14919979518677e-15	32.0475187296588	TNXB;TNXB	cg18340416	-1.24917120843272	14.6677232094905	Non-significant	chr6:32010178	In DMR	Non-significant_In DMR
cg13797580	-1.51678029653265	0.32626811509167	-11.369779423275	1.16984486977877e-18	2.19250622450788e-15	32.0257098081624		cg13797580	-1.51678029653265	14.6590591650016	Non-significant	chr2:215494121	In DMR	Non-significant_In DMR
cg26121730	1.35314237646862	-2.15733104008061	11.3664006389796	1.18777903449875e-18	2.2221215534441e-15	32.0107030943803	MEF2D	cg26121730	1.35314237646862	14.6532321881737	Non-significant	chr1:156460453	In DMR	Non-significant_In DMR
cg06552160	-1.41766007790261	-0.237106806048191	-11.3631477332783	1.20530594094417e-18	2.25329308827417e-15	31.9962544724341	MYT1L	cg06552160	-1.41766007790261	14.6471823154481	Non-significant	chr2:1926724	In DMR	Non-significant_In DMR
cg06468133	-1.58114093352659	0.652249674545872	-11.3608294440962	1.21795539019417e-18	2.27367769506513e-15	31.9859565979518		cg06468133	-1.58114093352659	14.6432710986524	Non-significant	chr11:3244441	In DMR	Non-significant_In DMR
cg04458776	-1.4445760277106	-0.363482208104818	-11.3597838969504	1.22370383292734e-18	2.28359068319934e-15	31.9813121006988	SLC22A6;SLC22A6;SLC22A6;SLC22A6	cg04458776	-1.4445760277106	14.6413817375358	Non-significant	chr11:62753944	In DMR	Non-significant_In DMR
cg13962321	0.802002855838334	-0.877126902640844	11.354020725825	1.25588251988437e-18	2.34028745549281e-15	31.9557093191496	HIST2H2BF	cg13962321	0.802002855838334	14.6307307952963	Non-significant	chr1:149399174	In DMR	Non-significant_In DMR
cg14127859	1.54591056475804	-0.383497767385261	11.3536989621137	1.25770393612938e-18	2.34284366578157e-15	31.9542797999987	BARX1	cg14127859	1.54591056475804	14.6302566902138	Non-significant	chr9:96716928	In DMR	Non-significant_In DMR
cg07405021	1.57200357180293	-1.65677867331929	11.3525021719267	1.26450195694873e-18	2.35382387380922e-15	31.9489626643743	CDO1	cg07405021	1.57200357180293	14.6282260366049	Non-significant	chr5:115152019	In DMR	Non-significant_In DMR
cg05099508	2.72984240433855	-1.56312021200056	11.3515136379669	1.27014486278933e-18	2.36263973269919e-15	31.9445706768268	SPAG6;SPAG6;SPAG6;SPAG6	cg05099508	2.72984240433855	14.6266024967465	Hypermethylation	chr10:22634432	In DMR	Hypermethylation_In DMR
cg15699267	2.84448154005913	-1.67916963912448	11.3495005506481	1.28171461065037e-18	2.38161020066317e-15	31.9356263932799	MIR124-3	cg15699267	2.84448154005913	14.6231293182327	Hypermethylation	chr20:61809557	In DMR	Hypermethylation_In DMR
cg23934404	2.33651375240905	-1.11306408440226	11.348706827036	1.28630539529637e-18	2.38928843919033e-15	31.9320997234087		cg23934404	2.33651375240905	14.6217314182756	Hypermethylation	chr13:112758491	In DMR	Hypermethylation_In DMR
cg09554876	-1.63195183757567	1.52200191076183	-11.3483412485135	1.2884254014013e-18	2.39237341520271e-15	31.9304753668446	BEND5;AGBL4	cg09554876	-1.63195183757567	14.6211710322484	Non-significant	chr1:49224825	In DMR	Non-significant_In DMR
cg02318629	2.03924129110645	-1.50838424347697	11.3480093986852	1.29035285197035e-18	2.39509877965598e-15	31.9290008646888	KCNK12	cg02318629	2.03924129110645	14.6206765705271	Hypermethylation	chr2:47797415	In DMR	Hypermethylation_In DMR
cg16818993	2.48539307381374	-2.10418216530115	11.3478286548319	1.2914038666572e-18	2.39619597883101e-15	31.928197764655	SFMBT2	cg16818993	2.48539307381374	14.6204776649788	Hypermethylation	chr10:7453471	In DMR	Hypermethylation_In DMR
cg18106312	2.43835762362941	-1.76142507486026	11.3463177509196	1.30022338765419e-18	2.40998580227897e-15	31.9214842410724	TRIM9;TRIM9	cg18106312	2.43835762362941	14.6179855159355	Hypermethylation	chr14:51560488	In DMR	Hypermethylation_In DMR
cg09200738	2.46746083561276	-2.41594234560299	11.3453021544036	1.30618565245673e-18	2.42017599363964e-15	31.9169714401881	FAM7A2;FAM7A1	cg09200738	2.46746083561276	14.6161530512562	Hypermethylation	chr15:30865200	In DMR	Hypermethylation_In DMR
cg15849648	-1.81158009155448	1.30383476904858	-11.3445750915893	1.31047088169216e-18	2.42725273648338e-15	31.9137406802282	UNC5CL	cg15849648	-1.81158009155448	14.6148850006168	Non-significant	chr6:41007485	In DMR	Non-significant_In DMR
cg00868383	3.3498763320931	-2.44787013170817	11.3440802126766	1.31339571828722e-18	2.43094175320508e-15	31.9115416197786	ZNF132	cg00868383	3.3498763320931	14.6142254469834	Hypermethylation	chr19:58951814	In DMR	Hypermethylation_In DMR
cg15428904	-1.44418197978541	0.861832105083406	-11.3409788869185	1.33187508664999e-18	2.46339470957491e-15	31.8977599553934	GNASAS;MIR298;MIR296	cg15428904	-1.44418197978541	14.6084659956086	Non-significant	chr20:57394097	In DMR	Non-significant_In DMR
cg01964852	1.39493935037957	0.248271375959057	11.3399397884315	1.33812482380209e-18	2.4740757627503e-15	31.8931422153282	HOXA3;HOXA3;HOXA3	cg01964852	1.39493935037957	14.6065870052564	Non-significant	chr7:27146262	In DMR	Non-significant_In DMR
cg04651781	1.74495198121776	-0.504801019684258	11.3388356356813	1.34479811877813e-18	2.48553208159315e-15	31.8882352669026		cg04651781	1.74495198121776	14.6045806269048	Non-significant	chr4:1398798	In DMR	Non-significant_In DMR
cg19004718	-1.199853484368	1.27798487008108	-11.3381103965884	1.34919950826701e-18	2.49189904782124e-15	31.8850121823212		cg19004718	-1.199853484368	14.6034695558581	Non-significant	chr5:164028094	In DMR	Non-significant_In DMR
cg04540442	-2.29791173731085	2.31520593708865	-11.3380222755315	1.34973528934989e-18	2.49200523016925e-15	31.8846205542425		cg04540442	-2.29791173731085	14.6034510505236	Hypomethylation	chr12:34445809	In DMR	Hypomethylation_In DMR
cg21626163	-1.01638553656587	-1.79683880221577	-11.3374627183983	1.35314241927645e-18	2.49741080727363e-15	31.8821337508578	MCCC2	cg21626163	-1.01638553656587	14.6025100132524	Non-significant	chr5:70882722	In DMR	Non-significant_In DMR
cg16412460	-1.89811860393887	1.6499485288377	-11.3363258506216	1.36009140881289e-18	2.50934723127055e-15	31.8770811553083		cg16412460	-1.89811860393887	14.6004392389681	Non-significant	chr1:106622574	In DMR	Non-significant_In DMR
cg24870497	2.75525502106947	-2.45627610985602	11.3353244126169	1.36624228540122e-18	2.51891157000851e-15	31.8726303542789	UNC5C	cg24870497	2.75525502106947	14.5987870787629	Hypermethylation	chr4:96469519	In DMR	Hypermethylation_In DMR
cg06944249	-1.36704629112142	0.792769724999573	-11.3349336624617	1.36864986102853e-18	2.52245777605823e-15	31.8708936755895	PLCH2	cg06944249	-1.36704629112142	14.5981760947753	Non-significant	chr1:2428270	In DMR	Non-significant_In DMR
cg18396660	-0.861040252632459	-1.69246241718569	-11.3324457452885	1.38407922288833e-18	2.5481903682936e-15	31.8598358672227		cg18396660	-0.861040252632459	14.5937681301785	Non-significant	chr6:68599196	In DMR	Non-significant_In DMR
cg09682848	-0.944694492716207	-0.169652701451286	-11.3316778896742	1.38887643852245e-18	2.55460343775162e-15	31.8564229385982		cg09682848	-0.944694492716207	14.5926765077262	Non-significant	chr12:132928795	In DMR	Non-significant_In DMR
cg17863743	1.95649861597112	-0.812800073824416	11.3312248768403	1.39171448766468e-18	2.55863100567507e-15	31.8544093831979	HPSE2;HPSE2;HPSE2;HPSE2	cg17863743	1.95649861597112	14.5919923416056	Non-significant	chr10:100993587	In DMR	Non-significant_In DMR
[truncated: 85,039 more rows]
