# Supplementary material for: Colorectal Cancer Biomarker Identification via Joint DNA-Methylation and Transcriptomics Analysis Workflow
Source: Genes (Basel). 2025 May 23;16(6):620. doi: 10.3390/genes16060620 (PMC12191883; doi:10.3390/genes16060620)
Supplement: Supplementary file 1 [file genes-16-00620-s001.zip › Table S4 colon cancer expression DEG.csv]

Gene_ID	logFC	AveExpr	t	P.Value	adj.P.Val	B	Category
OTOP3	-4.051601829	-0.613563867	-14.90034716	3.92472052096873e-17	7.52525912690544e-13	27.82203811	Downregulated
BEST4	-5.759771325	4.125226101	-11.77131832	5.14548014498161e-14	4.89429272617211e-10	21.38778478	Downregulated
OTOP2	-6.431468379	2.622247425	-11.61160847	7.65770218969247e-14	4.89429272617211e-10	21.02345184	Downregulated
CA7	-5.120030524	4.227824723	-10.87105439	5.04843495503559e-13	2.41996729569631e-09	19.28567325	Downregulated
SPIB	-4.401874941	4.332068637	-9.764793224	9.64040801015042e-12	3.69690366373248e-08	16.5393271	Downregulated
BMAL2	1.816274435	2.852847323	8.497093707	3.43772783724103e-10	1.08420089361868e-06	13.17293854	Upregulated
FAM135B	-2.950911446	0.108941351	-8.448501537	3.95817578769728e-10	1.08420089361868e-06	13.03943902	Downregulated
ABCG2	-3.18841945	3.313858147	-8.37874104	4.84844979270644e-10	1.09176017528971e-06	12.84723421	Downregulated
SLC17A8	-2.732538529	-0.624604681	-8.32588914	5.65615345768378e-10	1.09176017528971e-06	12.70118915	Downregulated
LINC00092	-1.71761426	-0.931357196	-8.323606518	5.69396148581261e-10	1.09176017528971e-06	12.69487336	Downregulated
GFI1B	-1.842904217	-0.399806354	-8.063629359	1.22083825383542e-09	2.12562658008627e-06	11.97115647	Downregulated
DAO	-3.202596675	-0.022809538	-8.034519308	1.33031808496064e-09	2.12562658008627e-06	11.8895888	Downregulated
LOC105369724	-2.98622919	0.264851315	-7.910097977	1.92233817025432e-09	2.68879089866598e-06	11.53978001	Downregulated
CLCA4-AS1	-4.26986654	3.630984058	-7.891814175	2.02948282175699e-09	2.68879089866598e-06	11.48821694	Downregulated
WNT2	4.333661251	-0.089309606	7.879750824	2.10346633357618e-09	2.68879089866598e-06	11.45417451	Upregulated
CGREF1	2.372464935	2.608582365	7.823773856	2.4841690907534e-09	2.86973719823154e-06	11.2959822	Upregulated
INHBA	4.281110655	2.022536699	7.815727227	2.54435862991218e-09	2.86973719823154e-06	11.27321172	Upregulated
ETV4	3.743934238	3.254743982	7.719537232	3.38919352163097e-09	3.43158446745217e-06	11.00042624	Upregulated
ARHGAP15-AS1	-1.852348429	-1.413381351	-7.717430226	3.41058271949498e-09	3.43158446745217e-06	10.99443899	Downregulated
TEAD4	1.793171136	3.040052415	7.701253594	3.57941427709625e-09	3.43158446745217e-06	10.94845473	Upregulated
UNC5C	-1.797956628	2.91492163	-7.676318837	3.85637098922555e-09	3.5210503498767e-06	10.87751586	Downregulated
CLDN1	3.600325854	2.979421304	7.627960669	4.4568633408809e-09	3.88435898627502e-06	10.7397376	Upregulated
LOC100507002	-1.340907748	0.741385844	-7.605955865	4.76061147748708e-09	3.96869410736249e-06	10.67695658	Downregulated
SULT1A2	-2.70105517	3.170951697	-7.548139084	5.66234317119135e-09	4.52374033185096e-06	10.51174694	Downregulated
PHLPP2	-1.861818032	5.530959633	-7.518143073	6.19635961629596e-09	4.75235997131435e-06	10.4258905	Downregulated
RNF152	-2.110669613	4.139949465	-7.456019034	7.46999676432894e-09	5.50883530612473e-06	10.24776802	Downregulated
HECW2	1.512265222	1.822701711	7.429623203	8.08841219626249e-09	5.53702301337533e-06	10.17196202	Upregulated
RCN1	1.177773407	6.82274352	7.422346751	8.26781305265034e-09	5.53702301337533e-06	10.15105201	Upregulated
PRDX6	-1.068373319	7.454432367	-7.411320612	8.54735594043148e-09	5.53702301337533e-06	10.1193562	Downregulated
HRK	-2.041310094	-1.332318077	-7.406852742	8.66333005117659e-09	5.53702301337533e-06	10.10650924	Downregulated
LINC00974	-2.299701897	-0.875458432	-7.383363863	9.29971240149148e-09	5.75202211568379e-06	10.03893516	Downregulated
LUZP2	-2.293466124	0.461728441	-7.369092876	9.7092140973391e-09	5.81763972194937e-06	9.997851934	Downregulated
ADAMTS6	1.670878807	0.344750511	7.342728344	1.05142743691082e-08	6.10911202282669e-06	9.921899351	Upregulated
TLR9	-1.391866493	0.331033378	-7.301426327	1.19132689152465e-08	6.52998628542343e-06	9.80277319	Downregulated
MATCAP2	1.631490221	1.806967337	7.294604297	1.21618149159647e-08	6.52998628542343e-06	9.783080251	Upregulated
PEX26	-1.491701956	6.952585331	-7.291939249	1.22603268110589e-08	6.52998628542343e-06	9.775385888	Downregulated
GGT8P	-2.068161204	-0.513734432	-7.249301637	1.39506338041155e-08	7.10539215616634e-06	9.652190349	Downregulated
GNG7	-2.202285473	2.979703998	-7.246213756	1.40818244463503e-08	7.10539215616634e-06	9.643261454	Downregulated
EPHX4	2.896092735	-0.177789408	7.235027576	1.45675941507539e-08	7.16202692939884e-06	9.610907853	Upregulated
CLCA4	-5.362546617	6.647743895	-7.21224884	1.56097327958655e-08	7.48252541569811e-06	9.54498809	Downregulated
LOC105371874	-2.027985422	-0.755380212	-7.167633319	1.7874194849668e-08	8.20242615463922e-06	9.415731658	Downregulated
S100A11	1.566404941	6.590253168	7.160529642	1.82641892326263e-08	8.20242615463922e-06	9.395134217	Upregulated
SLC30A10	-4.409161702	2.27723911	-7.147728619	1.89887834133877e-08	8.20242615463922e-06	9.358005227	Downregulated
PNO1	1.02671283	4.0331899	7.135997125	1.96782936848547e-08	8.20242615463922e-06	9.323965073	Upregulated
MTHFD1L	1.863326297	3.682932672	7.09090981	2.25718596660306e-08	9.20835823907384e-06	9.193022531	Upregulated
LRRC7	-1.673108512	-0.714974051	-7.055356425	2.51535930418845e-08	1.00478123538561e-05	9.089639582	Downregulated
ESM1	3.726507622	0.174511937	7.045721372	2.59032147054231e-08	1.01360865053425e-05	9.061603304	Upregulated
MUSK	-2.407194001	0.726829412	-7.036945671	2.66055730918593e-08	1.02027051692662e-05	9.036060516	Downregulated
LINC02000	-1.961310007	-1.088298152	-7.023747623	2.76982129639759e-08	1.0413441870025e-05	8.997633305	Downregulated
LOC105376993	-2.405060839	-0.934694029	-6.999900244	2.97885767449814e-08	1.05818211049457e-05	8.928161581	Downregulated
CA4	-3.716423008	6.238788139	-6.999200412	2.98522679767438e-08	1.05818211049457e-05	8.926122108	Downregulated
ADAM12	3.17055257	2.045085122	6.993743702	3.03536122234282e-08	1.05818211049457e-05	8.910218562	Upregulated
LDLRAD3	1.531728009	2.365394638	6.978472822	3.18022461281944e-08	1.06236697787379e-05	8.865698263	Upregulated
GUCA2B	-5.115233949	3.499435158	-6.977985075	3.18496467458033e-08	1.06236697787379e-05	8.864275974	Downregulated
CEMIP	3.196998725	3.628494847	6.975055507	3.2135853090998e-08	1.06236697787379e-05	8.855732822	Upregulated
CDC14A	-1.354273546	3.591752003	-6.964975957	3.31405411405472e-08	1.07701141665907e-05	8.826333532	Downregulated
C1orf115	-1.837652638	6.192639972	-6.948765078	3.48232419261522e-08	1.09968172890407e-05	8.779033068	Downregulated
PDPN	2.039577235	3.2673661	6.947144485	3.49961268091255e-08	1.09968172890407e-05	8.77430327	Upregulated
GRAMD2B	-1.100903322	4.796500891	-6.94192626	3.55587082466113e-08	1.09968172890407e-05	8.759072092	Downregulated
TP53INP2	-1.669822278	6.608243545	-6.936424298	3.61617580977451e-08	1.10058023772407e-05	8.743010302	Downregulated
SLC27A6	-2.128441714	-0.576486956	-6.924262535	3.75316055950447e-08	1.11581447118831e-05	8.707497868	Downregulated
GLP2R	-2.433003905	2.148257255	-6.915487853	3.85523266560752e-08	1.11581447118831e-05	8.68186826	Downregulated
TNFRSF12A	2.309208922	3.823676072	6.912908889	3.88576138991451e-08	1.11581447118831e-05	8.674334285	Upregulated
HIGD1A	-1.291465402	7.584482321	-6.91179625	3.89900748772382e-08	1.11581447118831e-05	8.671083747	Downregulated
CA3-AS1	-1.750050017	0.087747857	-6.897770684	4.06993929387974e-08	1.11665705871597e-05	8.630099966	Downregulated
SULT1A1	-1.690299031	5.588358631	-6.89641533	4.08685228119253e-08	1.11665705871597e-05	8.626138682	Downregulated
PRKG2	-2.606786678	1.903235074	-6.892367062	4.13779215233291e-08	1.11665705871597e-05	8.614305966	Downregulated
ENPP6	-2.360036125	0.085258905	-6.891775771	4.14528581991824e-08	1.11665705871597e-05	8.612577566	Downregulated
ALKAL1	2.527909766	-0.541502201	6.888024863	4.19314218355844e-08	1.11665705871597e-05	8.601612664	Upregulated
LOC107985554	-2.27187416	-1.277249846	-6.876964326	4.33752600099479e-08	1.1392838841517e-05	8.569273277	Downregulated
AQP8	-5.223088592	5.953877872	-6.87115005	4.41542404167645e-08	1.14329459129887e-05	8.552269316	Downregulated
SLC36A1	-1.54224675	5.898024557	-6.866988003	4.47205039884299e-08	1.14329459129887e-05	8.540095702	Downregulated
FAP	3.112794699	1.456283354	6.858699147	4.58701324184936e-08	1.15654035446679e-05	8.515847507	Upregulated
TNFRSF13B	-2.855878109	1.577678173	-6.851169213	4.69403013082731e-08	1.15654035446679e-05	8.493814822	Downregulated
LGI1	-2.607755766	-0.356918645	-6.850419893	4.70481629542139e-08	1.15654035446679e-05	8.491622063	Downregulated
SPATA22	-1.803972283	-0.93488011	-6.845832952	4.77139007028591e-08	1.15805864819825e-05	8.478198196	Downregulated
MILIP	1.841757499	0.254888872	6.832081572	4.97671769739594e-08	1.19279481412337e-05	8.437944537	Upregulated
SMPDL3A	-2.021412425	5.781927841	-6.819706994	5.16908919405513e-08	1.21674166920479e-05	8.40170877	Downregulated
CLEC9A	-1.50944891	-0.755190181	-6.817539508	5.20354734926425e-08	1.21674166920479e-05	8.395360649	Downregulated
STC2	3.242155738	2.139491908	6.792157841	5.62470334823038e-08	1.29937424095144e-05	8.320996729	Upregulated
ADGRB1	-1.390398736	0.653320796	-6.785516258	5.74046711154991e-08	1.31032995710545e-05	8.301530114	Downregulated
TRHDE	-1.748391984	1.349627038	-6.777786749	5.87821916030051e-08	1.32598793152473e-05	8.278870678	Downregulated
FUCA1	-1.395826351	6.915404083	-6.773777477	5.95097725559752e-08	1.32679113835845e-05	8.267115573	Downregulated
GLTP	-1.141800047	5.836871469	-6.768865589	6.04135314377188e-08	1.32843019923067e-05	8.252712416	Downregulated
SLC25A34	-2.122438982	2.159722842	-6.762366884	6.16305364407874e-08	1.32843019923067e-05	8.233653531	Downregulated
LIPC	-2.183236698	0.040289816	-6.762201778	6.1661775180729e-08	1.32843019923067e-05	8.233169281	Downregulated
ZZEF1	-1.189921006	7.058236891	-6.756537436	6.27432065437804e-08	1.33670915807827e-05	8.216554787	Downregulated
SLC26A2	-3.499394085	8.849617264	-6.743596772	6.52860470009661e-08	1.37559853318299e-05	8.178588933	Downregulated
AQP9	2.344313669	0.592380312	6.727267474	6.86434236566113e-08	1.4153317392717e-05	8.130664347	Upregulated
CCN4	2.622177054	1.5649532	6.727245333	6.86480920789968e-08	1.4153317392717e-05	8.130599352	Upregulated
SPPL2A	-1.098585201	6.233594442	-6.72242232	6.96726665764391e-08	1.42117415844324e-05	8.116440765	Downregulated
CLDN23	-2.197526469	5.575924911	-6.711800423	7.19837545643367e-08	1.45285948422799e-05	8.08525306	Downregulated
TMIGD1	-5.164513829	4.389054432	-6.682791531	7.86964420547621e-08	1.57089080046331e-05	8.000038313	Downregulated
PELATON	1.765504776	0.582983671	6.679608622	7.94703283847611e-08	1.57089080046331e-05	7.9906849	Upregulated
SLC35G1	-1.283758327	3.720201905	-6.66804014	8.23481589596226e-08	1.61116693866511e-05	7.956683599	Downregulated
CCDC113	1.414274494	2.353308001	6.661647772	8.39831197253392e-08	1.62655791678147e-05	7.937891744	Upregulated
SLC25A34-AS1	-1.378497422	-1.050146038	-6.649092133	8.72901855897659e-08	1.66004800515552e-05	7.900973641	Downregulated
CXCL8	3.472438121	3.192391756	6.64852041	8.74438554921809e-08	1.66004800515552e-05	7.899292321	Upregulated
LOC105369320	-2.309622049	-0.961358443	-6.643058039	8.89258490931032e-08	1.66641628144383e-05	7.883227542	Downregulated
CPNE5	-1.315924754	3.691908957	-6.640902821	8.95175117287547e-08	1.66641628144383e-05	7.876888532	Downregulated
LRP8	1.960926762	2.38481141	6.63565754	9.09740847994142e-08	1.67724721340766e-05	7.861459645	Upregulated
GCNT2	-2.579670488	2.639534141	-6.625602275	9.38333842192016e-08	1.7045603788621e-05	7.831877315	Downregulated
SULF1	2.36700519	6.159892338	6.624219684	9.42335455092222e-08	1.7045603788621e-05	7.827809261	Upregulated
LOC107987187	-1.891741932	-1.215604943	-6.610726346	9.82302166278554e-08	1.73264642614965e-05	7.788100844	Downregulated
PDE6A	-3.197726445	1.73756354	-6.609844878	9.84971630595138e-08	1.73264642614965e-05	7.785506441	Downregulated
LOC100506023	-1.218677524	0.205708736	-6.604104828	1.0025344037281e-07	1.74750860518932e-05	7.768610714	Downregulated
PLCL2	-1.70248758	4.047388252	-6.60055323	1.01355865338395e-07	1.75080843423279e-05	7.758155612	Downregulated
CBLL1	-1.030903483	5.803772019	-6.595084715	1.03077204354448e-07	1.76464492526088e-05	7.742056005	Downregulated
LOC105376567	-3.721707671	2.318446269	-6.587308047	1.05575870566434e-07	1.77240047710185e-05	7.719157863	Downregulated
COL8A1	2.590324694	3.509844965	6.584748596	1.06411487846982e-07	1.77240047710185e-05	7.711620827	Upregulated
COL11A1	4.061243962	1.867267023	6.579834398	1.08034589791848e-07	1.77240047710185e-05	7.697148435	Upregulated
AMPD1	-2.978870815	0.739270456	-6.576791559	1.09052066673278e-07	1.77240047710185e-05	7.688186482	Downregulated
MMP1	4.015106281	2.475072175	6.560436405	1.14688456663224e-07	1.84473846900055e-05	7.640006665	Upregulated
TARID	-1.578234424	-1.170240255	-6.555763253	1.16352130749303e-07	1.84473846900055e-05	7.626237303	Downregulated
GNA11	-1.034567312	8.022049706	-6.555589092	1.16414600369807e-07	1.84473846900055e-05	7.625724115	Downregulated
MIR7844	-1.782777879	0.589476135	-6.552555959	1.17507977026792e-07	1.84680159959977e-05	7.616786314	Downregulated
ABCA10	-1.886311393	1.419073247	-6.547021432	1.19529741986148e-07	1.86330347385561e-05	7.600476186	Downregulated
EPOP	2.493413314	1.54868183	6.542820187	1.21087789314722e-07	1.87236876800039e-05	7.588094	Upregulated
SLC17A4	-3.266944885	4.176436291	-6.535575695	1.23822573523675e-07	1.89933921979435e-05	7.566740123	Downregulated
FJX1	2.106846776	0.784856123	6.53035741	1.25830881627111e-07	1.91482644787161e-05	7.551356797	Upregulated
RERGL	-2.859966786	0.422924354	-6.526511104	1.27332115012866e-07	1.92241415217062e-05	7.540017008	Downregulated
LOC107985747	-2.530163743	-0.33713567	-6.514518433	1.32129554625316e-07	1.94611619715483e-05	7.504654399	Downregulated
LOC105372857	-1.473728647	-0.540322426	-6.512071182	1.33130645423972e-07	1.94611619715483e-05	7.497437213	Downregulated
WTAPP1	3.491875418	0.905887356	6.510016793	1.3397691562764e-07	1.94611619715483e-05	7.491378358	Upregulated
CALU	1.176459803	6.63200327	6.504061651	1.36460729214847e-07	1.96471316267704e-05	7.47381395	Upregulated
PPIL1	1.0337564	3.775733834	6.500306519	1.38050699739788e-07	1.96471316267704e-05	7.46273734	Upregulated
APPL2	-1.301094306	6.544748238	-6.499648518	1.38331217774799e-07	1.96471316267704e-05	7.460796336	Downregulated
UGP2	-1.307292663	7.524412962	-6.492044909	1.41614660526372e-07	1.98970827592261e-05	7.438365079	Downregulated
SLC22A5	-1.399396226	5.144043986	-6.490784429	1.42166493064252e-07	1.98970827592261e-05	7.43464625	Downregulated
SLC25A23	-1.008483784	6.849408018	-6.486010107	1.44276346777364e-07	1.99249823620116e-05	7.420559645	Downregulated
NDUFA6-DT	-1.135940303	2.019800226	-6.481678233	1.46217907147761e-07	1.99403343727005e-05	7.407777391	Downregulated
TRPV3	-2.577442636	2.149282278	-6.480754311	1.46635399319431e-07	1.99403343727005e-05	7.405051	Downregulated
ALPI	-3.337799697	2.928282488	-6.477334702	1.48191070895041e-07	1.99868395180862e-05	7.394959709	Downregulated
KLF4	-2.226803811	7.178440084	-6.47523239	1.49155694816472e-07	1.99868395180862e-05	7.388755453	Downregulated
VWC2	-1.588387178	-0.61996612	-6.47317771	1.5010456298135e-07	1.99868395180862e-05	7.382691537	Downregulated
MYOC	-3.679270946	0.08900244	-6.467063484	1.52964216581984e-07	2.01077834920541e-05	7.36464545	Downregulated
CA1	-5.286473592	6.858186088	-6.466754291	1.53110273799932e-07	2.01077834920541e-05	7.363732817	Downregulated
COL19A1	-2.250703649	0.255104156	-6.461742298	1.55497505376132e-07	2.01105349745531e-05	7.348938375	Downregulated
TEX11	-2.489654927	0.879369996	-6.458148392	1.57232299571761e-07	2.01105349745531e-05	7.338329031	Downregulated
VSTM2A	-3.491720216	1.372432441	-6.450344542	1.61066544865831e-07	2.01105349745531e-05	7.315289413	Downregulated
TESK2	-1.123742816	3.600092602	-6.445126455	1.63682635855911e-07	2.01105349745531e-05	7.299882053	Downregulated
COL4A1	2.22504384	7.580710621	6.442369302	1.65082140032215e-07	2.01105349745531e-05	7.291740478	Upregulated
RSPO2	-2.93231078	1.041693558	-6.441882995	1.65330229853855e-07	2.01105349745531e-05	7.290304425	Downregulated
DHRS11	-2.008896998	6.086244633	-6.439442849	1.66580741009364e-07	2.01105349745531e-05	7.283098545	Downregulated
SCARA5	-3.494299565	4.746909033	-6.437903171	1.6737467346352e-07	2.01105349745531e-05	7.278551637	Downregulated
PCDH17	1.521432667	2.405220213	6.437735025	1.6746160747811e-07	2.01105349745531e-05	7.278055069	Upregulated
USP2	-2.635572088	2.647787902	-6.437052326	1.67815040989282e-07	2.01105349745531e-05	7.276038906	Downregulated
CA2	-3.729533774	7.70938765	-6.422998391	1.75259688203525e-07	2.07787317850098e-05	7.23452919	Downregulated
KRT24	-3.820209828	0.63627124	-6.422447295	1.755582846131e-07	2.07787317850098e-05	7.232901267	Downregulated
CTHRC1	3.072394728	2.308497063	6.415381803	1.79432138341009e-07	2.08764982206159e-05	7.212028628	Upregulated
C14orf180	-2.072473604	-1.498856254	-6.414987781	1.79650683550726e-07	2.08764982206159e-05	7.210864549	Downregulated
LOC105371632	-1.59826797	-1.517861847	-6.412885091	1.80821477686719e-07	2.08859699588262e-05	7.204652325	Downregulated
STMN2	-2.851047613	2.910424973	-6.408129885	1.83497572032984e-07	2.10681583602421e-05	7.190602649	Downregulated
LOC105379189	1.801090197	2.030282736	6.399479235	1.88468400263266e-07	2.1496550009404e-05	7.165040665	Upregulated
WSCD1	-2.35027452	4.354907025	-6.397762238	1.89470999874272e-07	2.1496550009404e-05	7.159966638	Downregulated
ADAMTS12	2.714428599	2.507978733	6.395609381	1.90735686927848e-07	2.15127415362033e-05	7.153604362	Upregulated
ABCA8	-3.236213708	3.828704801	-6.391255187	1.93319528819305e-07	2.16609007981342e-05	7.140735849	Downregulated
KRT80	4.437425059	0.82128671	6.388584691	1.94921611701519e-07	2.16609007981342e-05	7.132842932	Upregulated
LOC105377483	-2.91444467	-0.310346074	-6.386546207	1.96153511378097e-07	2.16609007981342e-05	7.126817757	Downregulated
ZNF575	-1.706137823	2.263795564	-6.384876573	1.97168333393477e-07	2.16609007981342e-05	7.121882646	Downregulated
SLC11A1	2.194642024	1.224369544	6.384008891	1.97697801172081e-07	2.16609007981342e-05	7.119317897	Upregulated
PMAIP1	1.426151732	2.14692181	6.368963645	2.07109100362579e-07	2.25631243770005e-05	7.074840487	Upregulated
ADAMTS2	2.191654864	3.974962121	6.365339345	2.09442712117674e-07	2.26884438539225e-05	7.064124579	Upregulated
CWH43	-3.738845476	3.3717676	-6.354929655	2.16293251000758e-07	2.31027689113119e-05	7.03334302	Downregulated
KIF26B	2.549822449	1.38947266	6.354050308	2.16882153125907e-07	2.31027689113119e-05	7.030742553	Upregulated
LOC100286986	-2.282127903	-0.000697295	-6.350834096	2.19049816070493e-07	2.31394059920059e-05	7.021231042	Downregulated
KLHL35	1.865441054	-0.113930808	6.348873992	2.20381547902093e-07	2.31394059920059e-05	7.015434068	Upregulated
TBC1D16	1.096219889	5.578417202	6.348192417	2.2084652636576e-07	2.31394059920059e-05	7.013418281	Upregulated
WDR77	1.018518554	4.926042911	6.338862214	2.27311681900258e-07	2.36873597214975e-05	6.985821697	Upregulated
CHAT	-1.98656968	-1.59303598	-6.334734114	2.30232502666161e-07	2.38620432763296e-05	6.973610485	Downregulated
LOC105378625	-2.078818325	-1.070670837	-6.32283566	2.38863863019773e-07	2.46163098095341e-05	6.938409795	Downregulated
SLC51B	-2.475765048	3.451933146	-6.320340116	2.40715012363614e-07	2.46163098095341e-05	6.93102613	Downregulated
SLCO4A1	2.351292511	4.054094274	6.318579434	2.42029717658423e-07	2.46163098095341e-05	6.925816565	Upregulated
HILPDA	1.811762677	3.309549566	6.316455052	2.4362560293128e-07	2.46163098095341e-05	6.919530694	Upregulated
PODXL	1.079473984	5.676276092	6.312667966	2.46496809466232e-07	2.46163098095341e-05	6.908324539	Upregulated
RELL1	-1.111541549	4.425187988	-6.312453758	2.46660224779939e-07	2.46163098095341e-05	6.907690669	Downregulated
XPO5	1.033679524	5.119231337	6.312257531	2.46810017636176e-07	2.46163098095341e-05	6.907110008	Upregulated
ACADS	-1.611434466	6.381637464	-6.306842514	2.509799084145e-07	2.46388656529222e-05	6.89108557	Downregulated
TMCC3	-1.748316987	5.400793142	-6.303149986	2.5386388157545e-07	2.46388656529222e-05	6.880157712	Downregulated
NPY	-2.092094642	-0.528213375	-6.302023366	2.5475041404525e-07	2.46388656529222e-05	6.876823419	Downregulated
PRECSIT	2.161357325	0.789246231	6.300816005	2.55703932949668e-07	2.46388656529222e-05	6.87325011	Upregulated
IL16	-1.202328894	4.474799684	-6.300798402	2.55717860901821e-07	2.46388656529222e-05	6.873198014	Downregulated
IL6R	-1.707418408	4.843363464	-6.282632553	2.70505614751423e-07	2.5933373286219e-05	6.819427	Downregulated
BYSL	1.201627031	3.718934971	6.274395245	2.77491221278838e-07	2.64354456334825e-05	6.795040084	Upregulated
SLC6A6	1.810217076	4.494069029	6.273222885	2.78500053090824e-07	2.64354456334825e-05	6.791569037	Upregulated
ADAMDEC1	-3.103627749	6.49233914	-6.269095868	2.82080796580991e-07	2.65719251017287e-05	6.779349605	Downregulated
OSM	2.469899935	0.782028895	6.268376637	2.8270954004134e-07	2.65719251017287e-05	6.777220007	Upregulated
ACAT1	-1.098528615	6.450012405	-6.265982278	2.8481281685535e-07	2.66183298365153e-05	6.770130319	Downregulated
PDE8A	-1.00960741	5.931454723	-6.264656002	2.85984610979304e-07	2.66183298365153e-05	6.766203126	Downregulated
UNC5D	-1.94572048	-0.972707759	-6.262481815	2.87916035098866e-07	2.66183298365153e-05	6.759765057	Downregulated
RAB39B	-1.368819433	-0.023351337	-6.260411984	2.89766922152202e-07	2.66183298365153e-05	6.753635831	Downregulated
HPSE2	-1.994604532	1.110497256	-6.259991356	2.90144515272332e-07	2.66183298365153e-05	6.752390236	Downregulated
LOC105378520	-2.337501986	-0.127267984	-6.256769403	2.93053254935233e-07	2.6757157667277e-05	6.742848936	Downregulated
ZC3HAV1L	1.241817715	3.048265805	6.253554538	2.95984775226968e-07	2.68326306285906e-05	6.733328229	Upregulated
STAP1	-1.702107785	0.319014257	-6.250826075	2.98495848583986e-07	2.68326306285906e-05	6.72524767	Downregulated
MDFI	2.45176046	1.767490947	6.250665816	2.98644002153465e-07	2.68326306285906e-05	6.724773042	Upregulated
HPGD	-2.533284339	5.99751385	-6.249765622	2.99477571425806e-07	2.68326306285906e-05	6.722106979	Downregulated
SH2D6	-3.039717787	1.024205201	-6.248078046	3.01046546580955e-07	2.68477510890383e-05	6.71710888	Downregulated
TMEM37	-1.96665965	5.014692119	-6.241864847	3.06894546011113e-07	2.72425741908198e-05	6.698706297	Downregulated
LYRM4-AS1	1.035416513	0.840490942	6.221400663	3.26974412225567e-07	2.8891278248908e-05	6.638084261	Upregulated
TBC1D27P	-2.221682119	-0.075963119	-6.216098988	3.32388243000292e-07	2.91014254396694e-05	6.622376373	Downregulated
TTYH3	1.287422598	6.582279103	6.213316605	3.35265391516409e-07	2.92199028042529e-05	6.614132286	Upregulated
CDH3	3.886251807	2.731476258	6.210906184	3.37778108164408e-07	2.93056898006532e-05	6.606990086	Upregulated
GDPD2	-2.637758342	2.337577186	-6.203328546	3.45801105330056e-07	2.96221015039694e-05	6.584535833	Downregulated
RIOK3	-1.075951941	6.65530057	-6.203087151	3.4605980686811e-07	2.96221015039694e-05	6.583820494	Downregulated
PLCD1	-1.584734283	5.170781417	-6.190513456	3.59806999104318e-07	3.03890975988125e-05	6.546557336	Downregulated
SLC5A11	-2.160793023	-0.852813515	-6.189123549	3.6135987548395e-07	3.03890975988125e-05	6.542437908	Downregulated
COL10A1	3.937479854	0.319951619	6.183369328	3.67860672754512e-07	3.08007010453931e-05	6.525382772	Upregulated
SLC39A10	1.191959854	3.927230446	6.178876773	3.73017584497842e-07	3.10966920224419e-05	6.512066369	Upregulated
GRIN2D	3.155220339	1.737958637	6.170400191	3.82946059856418e-07	3.16491713434783e-05	6.486939115	Upregulated
GUCA2A	-4.338367563	5.65919857	-6.163602342	3.91099524905285e-07	3.20467619253587e-05	6.46678649	Downregulated
LY9	-1.920634944	1.495932894	-6.159865988	3.95654917732693e-07	3.22820740110921e-05	6.455709231	Downregulated
SLC17A7	-1.759162608	-0.541231505	-6.156878897	3.99335065254244e-07	3.24442819541732e-05	6.446853018	Downregulated
MIR4680	-1.351423093	2.590493259	-6.153158381	4.03966866603441e-07	3.26157192999612e-05	6.435821941	Downregulated
EPHX2	-1.299694616	6.105827925	-6.152456051	4.0484725114169e-07	3.26157192999612e-05	6.433739532	Downregulated
PKD1L2	-2.183633036	-0.326960356	-6.150417842	4.0741309843373e-07	3.26287246322564e-05	6.427696157	Downregulated
SPINK2	-2.633810025	-0.304691421	-6.147425193	4.11210055733241e-07	3.26287246322564e-05	6.418822601	Downregulated
LOC254896	1.234529861	-0.865601772	6.147238134	4.1144856442283e-07	3.26287246322564e-05	6.41826794	Upregulated
PLCE1	-1.564030759	5.782635465	-6.142517894	4.17513232058227e-07	3.28132623177784e-05	6.404271302	Downregulated
ADH1A	-2.362518614	1.405174032	-6.142476098	4.1756733104923e-07	3.28132623177784e-05	6.404147364	Downregulated
ASPHD1	1.448108676	2.043504834	6.137570832	4.23965592788859e-07	3.31800664331983e-05	6.389601369	Upregulated
LOC100507156	1.616475334	0.461828757	6.135608154	4.26553105399974e-07	3.32468668412158e-05	6.38378108	Upregulated
SLC8A3	-1.471330967	-0.792076366	-6.131520318	4.31993305905419e-07	3.33361085403733e-05	6.371658309	Downregulated
NAAA	-1.648158179	5.87567788	-6.131449978	4.32087522754268e-07	3.33361085403733e-05	6.371449707	Downregulated
SLC4A4	-3.655750002	5.827494691	-6.130833688	4.32913895199382e-07	3.33361085403733e-05	6.369622009	Downregulated
PEX11A	-1.051956206	4.015147141	-6.120986574	4.46334794871812e-07	3.40547826195668e-05	6.34041753	Downregulated
ATG9B	1.880481767	1.334366758	6.11938427	4.4855776043903e-07	3.40547826195668e-05	6.335665173	Upregulated
CDKN2B	-2.490343869	6.060415673	-6.117632067	4.51001401145094e-07	3.40547826195668e-05	6.330468143	Downregulated
ZBTB12	1.213392047	2.720276255	6.117442	4.51267271982813e-07	3.40547826195668e-05	6.329904399	Upregulated
PRR7	1.662466501	1.809824899	6.116274832	4.52903388337829e-07	3.40547826195668e-05	6.326442528	Upregulated
SLC26A3	-4.216329989	8.780304843	-6.11400414	4.56103472847255e-07	3.40818429922683e-05	6.319707445	Downregulated
TINCR	-2.563031119	1.557805117	-6.112246707	4.585957803278e-07	3.40818429922683e-05	6.314494642	Downregulated
SNAI1	1.863136011	0.953201417	6.108719472	4.63639228678609e-07	3.43117332439723e-05	6.304032093	Upregulated
HOMER1	1.64208008	1.448633122	6.107588502	4.65268104904183e-07	3.43117332439723e-05	6.300677317	Upregulated
MIER3	-1.33040904	5.699495681	-6.105267492	4.68628928649932e-07	3.44271688809724e-05	6.293792442	Downregulated
TENT5C	-1.762432499	5.706628253	-6.096301479	4.81841987634151e-07	3.49955995109743e-05	6.267194972	Downregulated
SHROOM4	1.499871433	3.780369753	6.094847612	4.84019454724313e-07	3.50210906599395e-05	6.262881911	Upregulated
ABCB11	-3.181076145	0.838026911	-6.08105149	5.05179438124591e-07	3.61429498007497e-05	6.221951484	Downregulated
CA10	-1.408733542	-1.389977219	-6.075010003	5.14735345341742e-07	3.6689723091385e-05	6.204026067	Downregulated
CACNB1	-1.02853397	3.250537675	-6.07171166	5.20028646806324e-07	3.69297380513498e-05	6.194239336	Downregulated
TREM1	2.569675127	0.554344415	6.067796436	5.26382831310428e-07	3.72430420942662e-05	6.182621877	Upregulated
CLEC3B	-2.475058755	4.263003445	-6.065816663	5.29625462121674e-07	3.73347007747095e-05	6.176747253	Downregulated
NUDCD1	1.158637577	3.871131028	6.06342756	5.33565203255549e-07	3.74746491107029e-05	6.169657895	Upregulated
LINC02023	-2.651650819	0.21753227	-6.058522299	5.41746539730712e-07	3.75389505902456e-05	6.155101742	Downregulated
CFD	-2.749282226	5.579649069	-6.056393904	5.45335435299329e-07	3.75389505902456e-05	6.148785651	Downregulated
RUNDC3B	-1.681540571	1.820175961	-6.054876054	5.47909381634452e-07	3.75389505902456e-05	6.144281313	Downregulated
SALL4	2.602837344	-0.026896772	6.05420457	5.49051956171315e-07	3.75389505902456e-05	6.142288615	Upregulated
DISP2	-1.790406898	4.049400168	-6.054088798	5.49249191084842e-07	3.75389505902456e-05	6.141945048	Downregulated
LOC105371692	-1.298167001	0.483939563	-6.053564578	5.50143168658548e-07	3.75389505902456e-05	6.140389362	Downregulated
TMEM72	-3.244160718	2.977855045	-6.050986946	5.54560189574987e-07	3.77061598401092e-05	6.132739842	Downregulated
MMP3	4.030550802	1.16102675	6.046364929	5.62569677753059e-07	3.78477599197481e-05	6.119022929	Upregulated
RIPK2	1.195910648	3.182461706	6.046154402	5.62937247947058e-07	3.78477599197481e-05	6.11839813	Upregulated
C11orf86	-3.376652248	2.133299692	-6.045980259	5.63241476239837e-07	3.78477599197481e-05	6.117881309	Downregulated
RPGRIP1L	1.126307375	2.327766855	6.044311128	5.6616581943986e-07	3.78477599197481e-05	6.112927647	Upregulated
ACKR2	-1.541895779	1.059638496	-6.044113933	5.66512313391452e-07	3.78477599197481e-05	6.112342403	Downregulated
PRSS54	1.186357296	-0.606865795	6.039888687	5.73987801551271e-07	3.82140350935558e-05	6.099802392	Upregulated
MXI1	-1.107078447	5.763285533	-6.037199698	5.78796684022605e-07	3.8268440067067e-05	6.091821604	Downregulated
MIR3936HG	-1.077013774	1.955711138	-6.035400669	5.82036523648106e-07	3.83504065444288e-05	6.086482088	Downregulated
GARS1	1.019428577	6.169896296	6.03422137	5.84170157592491e-07	3.83591732934193e-05	6.082981897	Upregulated
COL5A2	1.700152406	6.648769942	6.030175428	5.91550001880144e-07	3.84543525518441e-05	6.070973206	Upregulated
LINC01082	-1.740616564	1.192719189	-6.030093583	5.91700249750881e-07	3.84543525518441e-05	6.070730277	Downregulated
MYO15B	-1.15037615	7.806125985	-6.025805728	5.99625380014301e-07	3.87111684727078e-05	6.0580032	Downregulated
MRGBP	1.037747445	4.443040463	6.020394071	6.09779652969943e-07	3.92346143155896e-05	6.041939961	Upregulated
UGGT2	1.000279755	3.88732897	6.019265402	6.11919077584282e-07	3.92405899451539e-05	6.038589699	Upregulated
LOC105369515	-2.622363135	0.506030284	-6.009195992	6.31341979677294e-07	4.03511703944415e-05	6.008699283	Downregulated
F2R	1.084709916	4.817144135	6.003307098	6.42986157054742e-07	4.08779032070324e-05	5.991217593	Upregulated
CSE1L	1.21717684	5.799796035	6.002875875	6.43847228983195e-07	4.08779032070324e-05	5.989937444	Upregulated
TM6SF2	-1.795640287	1.199879919	-5.997579221	6.54518385986265e-07	4.14182690854807e-05	5.974213294	Downregulated
LAMA1	-2.129721581	3.319427123	-5.993786843	6.62267587182959e-07	4.17707852521252e-05	5.962954576	Downregulated
PTH1R	-1.649604374	0.352621918	-5.987202572	6.75940631152942e-07	4.21062667661723e-05	5.943406773	Downregulated
TGFBI	1.74306869	7.13747996	5.984082105	6.82519098252877e-07	4.21541706874944e-05	5.934142277	Upregulated
PKIB	-2.871029278	4.677745017	-5.982208144	6.86500511178382e-07	4.21806385407466e-05	5.928578513	Downregulated
STC1	2.232181601	1.893833046	5.978483291	6.94483551931696e-07	4.21806385407466e-05	5.917519306	Upregulated
LOC105375728	1.463476552	0.058051379	5.977461098	6.96690517653411e-07	4.21806385407466e-05	5.914484343	Upregulated
MALL	-1.760347465	6.743536136	-5.974752818	7.02571854930951e-07	4.21806385407466e-05	5.906443194	Downregulated
LOC107986852	1.488892279	-0.253732153	5.974115112	7.03963926830026e-07	4.21806385407466e-05	5.904549764	Upregulated
ANK3	-1.19634205	5.404290012	-5.963711814	7.27067876556025e-07	4.34292818226954e-05	5.873660203	Downregulated
ENDOD1	-1.243626064	6.515249851	-5.960616242	7.34088149916328e-07	4.36880256416053e-05	5.864468493	Downregulated
SLC2A5	-1.270948122	2.262266458	-5.95979734	7.35956622626395e-07	4.36880256416053e-05	5.862036896	Downregulated
IFITM3	1.570473781	7.199105574	5.956896787	7.42613158789644e-07	4.39376398044353e-05	5.853424102	Upregulated
NME1	1.182422362	4.672910405	5.955973526	7.44744598750469e-07	4.39376398044353e-05	5.850682578	Upregulated
NUFIP1	1.120297544	2.922649043	5.948818323	7.61472202808869e-07	4.45784948295033e-05	5.829435596	Upregulated
LOC105372412	-1.930434099	-1.026502839	-5.947604938	7.64345976137187e-07	4.45784948295033e-05	5.825832446	Downregulated
PDCD4	-1.353576387	8.084657949	-5.947137163	7.65456749186134e-07	4.45784948295033e-05	5.824443383	Downregulated
ZFP69B	1.035270304	1.542814236	5.946391037	7.67231839664968e-07	4.45784948295033e-05	5.822227747	Upregulated
LZTS1	1.888985531	1.469593753	5.941374369	7.79274409303222e-07	4.502547943473e-05	5.807330461	Upregulated
PCSK2	-2.799746475	0.551489486	-5.940261973	7.81970269975058e-07	4.502547943473e-05	5.804027093	Downregulated
DPF3	-1.798942306	2.156247284	-5.939694038	7.83350244586819e-07	4.502547943473e-05	5.802340548	Downregulated
PTGDR2	-1.442185883	2.341504088	-5.937468919	7.88780399887097e-07	4.50386347209627e-05	5.79573278	Downregulated
CST1	4.434317471	0.848431965	5.936780318	7.90468480488022e-07	4.50386347209627e-05	5.793687882	Upregulated
EVA1A	2.03950928	0.71123618	5.935988594	7.9241383650386e-07	4.50386347209627e-05	5.791336737	Upregulated
FKBP1A-SDCBP2	-1.27038067	6.427824489	-5.935367714	7.93942762891696e-07	4.50386347209627e-05	5.789492934	Downregulated
GRIP2	1.493254109	3.97687244	5.93435552	7.96441642472844e-07	4.50471151999242e-05	5.786487052	Upregulated
SCIN	-1.882675539	5.318390676	-5.932768494	8.00375519283173e-07	4.51364711962811e-05	5.781774085	Downregulated
TSPAN7	-1.702521159	5.626797522	-5.931359205	8.03885139010136e-07	4.52014476697371e-05	5.777588912	Downregulated
DNAI4	-1.756957192	2.815790912	-5.927353951	8.13943982119489e-07	4.56156262725355e-05	5.765694371	Downregulated
KIAA1549	1.619446232	3.08809757	5.925600104	8.18388204743519e-07	4.56156262725355e-05	5.760485853	Upregulated
PNOC	-1.783321678	0.369961829	-5.91969649	8.33527221509546e-07	4.60152509506217e-05	5.742953241	Downregulated
GPAT3	-2.088295919	3.916575934	-5.91888023	8.35642362662387e-07	4.60152509506217e-05	5.740529073	Downregulated
RPP40	1.150772115	1.570209963	5.917035046	8.4044353967043e-07	4.60152509506217e-05	5.735049134	Upregulated
SLCO4A1-AS1	2.05224948	1.630217209	5.916982573	8.40580476933073e-07	4.60152509506217e-05	5.734893298	Upregulated
OLR1	2.43342904	-0.365672751	5.915397699	8.44727049784874e-07	4.60152509506217e-05	5.730186413	Upregulated
C2orf88	-3.016963369	4.923125414	-5.915009851	8.45744907657051e-07	4.60152509506217e-05	5.729034549	Downregulated
LOC101927668	1.442871874	-0.698953859	5.913895091	8.48677299510148e-07	4.60152509506217e-05	5.725723827	Upregulated
FLVCR2-AS1	-1.832009717	1.833025603	-5.913561562	8.4955663067279e-07	4.60152509506217e-05	5.724733276	Downregulated
DKK2	3.268545625	-0.370364584	5.911068081	8.56159518966186e-07	4.62422608919934e-05	5.717327842	Upregulated
C10orf55	1.558532078	2.284965882	5.905341768	8.7151830783249e-07	4.68081009366391e-05	5.700320931	Upregulated
PAG1	-1.168319867	5.634744502	-5.901934831	8.80786783203971e-07	4.69933732388194e-05	5.690202323	Downregulated
EIF4E3	-1.258979131	4.849579456	-5.900314369	8.85229776086049e-07	4.69933732388194e-05	5.68538951	Downregulated
CEBPB	1.158161708	4.24113984	5.900036457	8.85994007711428e-07	4.69933732388194e-05	5.684564103	Upregulated
MS4A12	-4.645932803	6.077235851	-5.899590278	8.87222338189873e-07	4.69933732388194e-05	5.683238937	Downregulated
ERFE	1.880692611	-0.894855131	5.896199544	8.96612922666428e-07	4.73599343779782e-05	5.673168277	Upregulated
BGN	2.477904805	5.488431978	5.889447674	9.15609527006059e-07	4.79259215607781e-05	5.653114579	Upregulated
RGS13	-1.72736346	-0.004277017	-5.885665844	9.26425345759696e-07	4.80279533392392e-05	5.641882023	Downregulated
ETHE1	-1.605935116	7.063982794	-5.882966094	9.34224639256236e-07	4.80279533392392e-05	5.633863324	Downregulated
BCL2	-1.406251299	4.275939321	-5.881565616	9.38296328110675e-07	4.80279533392392e-05	5.629703658	Downregulated
METTL7A	-1.751603628	6.355991159	-5.879538828	9.44220404850381e-07	4.8054296994779e-05	5.623683714	Downregulated
LOC105369890	-1.965527071	-0.113386008	-5.877453835	9.50353683879145e-07	4.8054296994779e-05	5.617490857	Downregulated
EPB41L3	-1.799994998	5.293542531	-5.877448769	9.50368633451065e-07	4.8054296994779e-05	5.617475811	Downregulated
IQSEC3-AS1	1.663565272	-0.854466541	5.876341286	9.53642692612889e-07	4.8054296994779e-05	5.614186348	Upregulated
FCGR1A	1.535889969	0.707494348	5.875926945	9.54870509805508e-07	4.8054296994779e-05	5.612955665	Upregulated
LOC105372995	-1.266997404	-0.863802744	-5.874488334	9.59145854040343e-07	4.80614746956108e-05	5.608682663	Downregulated
ENHO	-1.978184065	0.084022196	-5.873299202	9.62694242917581e-07	4.80614746956108e-05	5.605150661	Downregulated
NAALADL1	-1.971400868	3.626485231	-5.872255078	9.65820756509535e-07	4.80614746956108e-05	5.602049363	Downregulated
SELE	2.608940474	0.483482161	5.871680329	9.67546116225398e-07	4.80614746956108e-05	5.600342215	Upregulated
NWD2	-1.753829573	-0.691566229	-5.869785485	9.73256196303475e-07	4.81211452782937e-05	5.594714045	Downregulated
PXMP2	-1.353647562	4.412572389	-5.869065273	9.75435379953592e-07	4.81211452782937e-05	5.592574825	Downregulated
LYPD8	-3.720505097	6.113066237	-5.863429925	9.92656027446745e-07	4.88030427442664e-05	5.575836254	Downregulated
FAM89A	1.216874473	1.772802095	5.86214596	9.96621976544799e-07	4.8872710430358e-05	5.572022491	Upregulated
KRT12	-1.823960964	-0.587749513	-5.856980081	1.01273940834929e-06	4.92895591081608e-05	5.556678188	Downregulated
AVPR1B	-1.923811323	-1.21214974	-5.855652937	1.01692202321857e-06	4.93631971473237e-05	5.552736126	Downregulated
CCDC68	-1.848882063	4.438718056	-5.853731298	1.02300890380208e-06	4.95332644482352e-05	5.547028199	Downregulated
MMP7	4.054778522	0.83859945	5.841955856	1.06111269561581e-06	5.10603506322433e-05	5.512050757	Upregulated
CTPS1	1.376564177	4.16377199	5.839168734	1.07033739662258e-06	5.13066231071034e-05	5.503771893	Upregulated
C1QTNF7	-2.075219021	1.640216015	-5.834747703	1.08513483897407e-06	5.18862229488497e-05	5.490639612	Downregulated
TMEM31	-1.386755251	-0.987299077	-5.82953514	1.10284477499726e-06	5.24713293195965e-05	5.475156088	Downregulated
SNHG15	1.179058801	3.373366789	5.826261496	1.11411470331462e-06	5.28751956861775e-05	5.465431941	Upregulated
ANKRD36BP2	-2.271018786	1.897158777	-5.825472371	1.11684855809439e-06	5.28751956861775e-05	5.463087893	Downregulated
CCND1	1.090019251	6.559667555	5.82224859	1.12808696575079e-06	5.32757130081421e-05	5.453511836	Upregulated
CLMAT3	1.839196296	4.635213868	5.818479903	1.14136850823744e-06	5.37705154224683e-05	5.442317144	Upregulated
JAG2	1.351461163	4.446951217	5.816826415	1.14724497647069e-06	5.38615499135708e-05	5.437405536	Upregulated
LDHD	-2.284507473	4.664625301	-5.816257987	1.14927214577677e-06	5.38615499135708e-05	5.435717046	Downregulated
RRP12	1.117036246	4.834081219	5.814542169	1.15541297743966e-06	5.38615499135708e-05	5.430620286	Upregulated
LOC102724250	-1.391969294	5.284254584	-5.81283919	1.16154031927062e-06	5.38615499135708e-05	5.425561661	Downregulated
NBPF1	-1.342533344	5.532865285	-5.812698816	1.16204683368066e-06	5.38615499135708e-05	5.425144687	Downregulated
OTUD7A	-1.226233664	2.053786176	-5.811667869	1.16577361083404e-06	5.38615499135708e-05	5.422082301	Downregulated
DMRTA1	-2.081159711	-0.121011251	-5.810153519	1.17126953090701e-06	5.38835950094672e-05	5.417583989	Downregulated
LOC105373244	-1.391027356	-0.443343793	-5.809988157	1.1718712380801e-06	5.38835950094672e-05	5.417092786	Downregulated
P2RX1	-1.657368128	2.819410118	-5.806856216	1.1833260372835e-06	5.42801278441959e-05	5.407789482	Downregulated
MFAP2	2.013313123	2.555211996	5.805514075	1.18826902275122e-06	5.43767786210787e-05	5.403802707	Upregulated
TRPM6	-3.17202194	5.23305261	-5.80121755	1.20423208507958e-06	5.47880646940776e-05	5.391040048	Downregulated
ZFAS1	1.094097368	5.652964902	5.800115202	1.20836215150832e-06	5.47880646940776e-05	5.387765569	Upregulated
ATP11A	1.516276195	5.25220821	5.798571687	1.21416892516102e-06	5.47880646940776e-05	5.383180619	Upregulated
GSTM5	-1.920407877	1.262860215	-5.795976363	1.22399564397549e-06	5.5091296895742e-05	5.37547132	Downregulated
AJUBA	1.892632871	2.916912192	5.790439317	1.24522740648382e-06	5.5885811649221e-05	5.359023779	Upregulated
SMIM5	-1.897493493	2.656676925	-5.78847787	1.25283659905089e-06	5.59170140305035e-05	5.353197401	Downregulated
BHLHE40	1.167759328	6.653700162	5.786642748	1.25999784065109e-06	5.6053825050218e-05	5.347746269	Upregulated
LOC105376806	1.859138163	0.188163039	5.784672939	1.26773024276486e-06	5.62672677656792e-05	5.341895065	Upregulated
CNGB1	-1.767869017	-0.857350468	-5.775058698	1.30615715891871e-06	5.76276893851434e-05	5.313336627	Downregulated
SCTR	-1.244663177	-0.752159823	-5.774783381	1.30727455584607e-06	5.76276893851434e-05	5.312518823	Downregulated
PLCE1-AS1	-1.410699859	0.576839503	-5.769163118	1.33029505916474e-06	5.82835652474794e-05	5.29582434	Downregulated
SEMA6D	-2.100872367	4.202048347	-5.76889659	1.33139676532784e-06	5.82835652474794e-05	5.295032647	Downregulated
ABHD3	-1.254208835	5.562659613	-5.765754726	1.34445281209508e-06	5.85875868616162e-05	5.285700074	Downregulated
GTF2IRD1	1.550238062	4.4113112	5.764995472	1.34762705994635e-06	5.85927465927693e-05	5.283444798	Upregulated
LIPG	1.142732974	3.996374907	5.756885605	1.38200353403215e-06	5.98344785002503e-05	5.259355507	Upregulated
LOC105375417	-1.786998437	-1.425665971	-5.756012768	1.3857552343717e-06	5.98344785002503e-05	5.256762876	Downregulated
ZNF536	-2.153072896	0.899493952	-5.755573669	1.3876464563686e-06	5.98344785002503e-05	5.255458599	Downregulated
CFAP251	1.607943748	-0.053753552	5.755336463	1.38866918392674e-06	5.98344785002503e-05	5.254754018	Upregulated
CBLN2	-2.005571714	0.549078033	-5.750322442	1.41046474279245e-06	6.05992664200187e-05	5.239860713	Downregulated
AKR1B10	-3.227396837	4.904700664	-5.749803552	1.41273975642789e-06	6.05992664200187e-05	5.238319447	Downregulated
PPA1	1.028026411	6.844979947	5.74247616	1.44526041789818e-06	6.18558554749549e-05	5.216554929	Upregulated
LRRN2	-2.913112392	3.930859219	-5.741440983	1.44991472589638e-06	6.19168484506396e-05	5.213480172	Downregulated
LOC105374588	-2.17189383	0.172814411	-5.740249724	1.45528934852611e-06	6.20082621525326e-05	5.209941819	Downregulated
UTS2B	-1.455825002	-1.115377531	-5.73181947	1.49389785415093e-06	6.3025398912e-05	5.184901999	Downregulated
FCGR3A	1.813550174	3.999273707	5.731383748	1.49592095651686e-06	6.3025398912e-05	5.183607816	Upregulated
FPR2	2.202519563	-0.773921688	5.731284102	1.49638400656387e-06	6.3025398912e-05	5.183311848	Upregulated
VCAN	1.232207212	5.609545052	5.731163658	1.49694389642703e-06	6.3025398912e-05	5.182954106	Upregulated
JCHAIN	-2.909135334	10.38262507	-5.730746873	1.4988829615037e-06	6.3025398912e-05	5.181716171	Downregulated
RCAN2	-1.496493295	3.831391236	-5.72630677	1.51969677057548e-06	6.33587487770023e-05	5.168528264	Downregulated
CBX2	2.08055577	1.60872205	5.725351577	1.52421204462406e-06	6.33587487770023e-05	5.165691189	Upregulated
LIFR	-1.927639447	3.301898666	-5.724839707	1.52663721367347e-06	6.33587487770023e-05	5.164170856	Downregulated
KBTBD11-OT1	-1.533255252	-0.199866739	-5.723976309	1.53073661679274e-06	6.3387633599031e-05	5.161606435	Downregulated
CD163L1	-2.182664665	4.908125765	-5.722907878	1.53582475383059e-06	6.3387633599031e-05	5.158433043	Downregulated
TNFAIP6	1.845187588	0.466879439	5.720829775	1.5457696781158e-06	6.3387633599031e-05	5.152260808	Upregulated
ELFN1	1.674465911	0.770945646	5.720814429	1.5458433585022e-06	6.3387633599031e-05	5.152215228	Upregulated
CMSS1	1.141670342	2.917926915	5.720538508	1.54716869324849e-06	6.3387633599031e-05	5.15139571	Upregulated
SNTB1	1.390564845	4.58401791	5.718580377	1.55660691433999e-06	6.3627052834776e-05	5.145579846	Upregulated
BEND4	-1.526390066	-0.642793572	-5.715217888	1.57294863700307e-06	6.37351228741915e-05	5.135592958	Downregulated
SIM2	3.097078514	0.18902652	5.714918953	1.57440974228392e-06	6.37351228741915e-05	5.134705097	Upregulated
CDKN2B-AS1	-3.717700563	3.444361914	-5.71450688	1.57642605004533e-06	6.37351228741915e-05	5.133481213	Downregulated
ETFDH	-1.069179023	5.123958168	-5.714055084	1.5786396910013e-06	6.37351228741915e-05	5.132139351	Downregulated
DSCC1	1.575413481	1.856747359	5.713998225	1.57891850241165e-06	6.37351228741915e-05	5.131970475	Upregulated
ADGRG3	1.03663569	3.78410634	5.712866131	1.58448001149096e-06	6.38252515553101e-05	5.12860809	Upregulated
SSTR3	-1.412611138	-0.271314176	-5.708081032	1.60820434409252e-06	6.4645094535912e-05	5.114396197	Downregulated
PPM1H	1.434490699	4.01909919	5.70480759	1.62463815268241e-06	6.50330103121763e-05	5.104674098	Upregulated
LILRP2	-1.472506936	-1.48923986	-5.704064327	1.62839291405968e-06	6.50475119462089e-05	5.102466626	Downregulated
LOC105378569	-1.670331929	0.105302663	-5.6947686	1.67609147478103e-06	6.67604905880035e-05	5.074859033	Downregulated
LOC102723722	-1.113239784	1.098983716	-5.694356306	1.67823909791476e-06	6.67604905880035e-05	5.073634572	Downregulated
FRRS1	-1.110008026	3.292122419	-5.688538763	1.70883726487953e-06	6.78369476538305e-05	5.056357413	Downregulated
LHFPL4	-2.184363845	-0.239508456	-5.687261285	1.71563064621442e-06	6.79659132448662e-05	5.05256356	Downregulated
LINC00494	-1.64809298	-0.900310158	-5.683577864	1.73536984316726e-06	6.82235553563722e-05	5.041624649	Downregulated
PCSK5	-1.678358772	5.290912778	-5.683079065	1.73806026327212e-06	6.82235553563722e-05	5.040143344	Downregulated
SPINDOC	1.258928838	3.558290786	5.682590112	1.74070162063855e-06	6.82235553563722e-05	5.038691282	Upregulated
CD160	-1.977579191	0.10602765	-5.68237256	1.74187814225411e-06	6.82235553563722e-05	5.038045209	Downregulated
ZFYVE28	-1.179242509	4.424052024	-5.679027693	1.76006753345175e-06	6.86546838463875e-05	5.028111912	Downregulated
PLAU	1.588695166	4.329333936	5.678455736	1.7631967812055e-06	6.86546838463875e-05	5.02641338	Upregulated
ACSF2	-1.497911439	5.675578556	-5.677429921	1.76882308439113e-06	6.86546838463875e-05	5.023367037	Downregulated
APLN	2.437103004	1.294865317	5.670957438	1.80473885716326e-06	6.97662557404202e-05	5.004146147	Upregulated
CPXM1	2.111211373	2.828348359	5.66659063	1.8293810250724e-06	7.0293690931339e-05	4.991178643	Upregulated
PDE9A	-1.956966379	5.072058719	-5.663874285	1.84487883951851e-06	7.04889105942811e-05	4.983112424	Downregulated
GREM2	-2.991889982	3.80917461	-5.663767562	1.84549040984297e-06	7.04889105942811e-05	4.98279551	Downregulated
LINC01754	-1.503729125	-1.408104454	-5.661832793	1.85661264428254e-06	7.07043930128113e-05	4.977050253	Downregulated
LOC107987211	-1.451065785	-1.543576258	-5.661504407	1.85850704487623e-06	7.07043930128113e-05	4.976075123	Downregulated
LOXL2	1.794463696	4.890941312	5.659003805	1.8729960623398e-06	7.1034413061767e-05	4.968649728	Upregulated
PTGER4	-1.165169339	5.491720678	-5.657281938	1.88303848537999e-06	7.121376709798e-05	4.963536793	Downregulated
LOC112267857	-1.382767128	1.488303904	-5.654777357	1.89774203562245e-06	7.1487830630697e-05	4.956099734	Downregulated
GPR15	-3.117828351	3.673189022	-5.650282709	1.92441681256209e-06	7.20540731331144e-05	4.942753643	Downregulated
UGDH	-1.217811362	6.713507133	-5.650003653	1.92608524797539e-06	7.20540731331144e-05	4.941925044	Downregulated
GPX8	1.300887751	3.180587185	5.648958315	1.93234802580199e-06	7.20540731331144e-05	4.938821139	Upregulated
MROCKI	-1.508202796	1.016945096	-5.648749429	1.9336019318819e-06	7.20540731331144e-05	4.938200898	Downregulated
TMEM220	-1.919231353	2.999981157	-5.648463247	1.93532114652936e-06	7.20540731331144e-05	4.937351148	Downregulated
RHPN1	1.719275812	3.796049735	5.647299966	1.94232520819482e-06	7.21746967866811e-05	4.933897065	Upregulated
SIGLEC6	-1.483423801	1.345099141	-5.646559285	1.94679800818562e-06	7.22009768064817e-05	4.9316978	Downregulated
SUGCT	-1.469053856	1.872525193	-5.633953838	2.02451647721813e-06	7.40201423890611e-05	4.894270499	Downregulated
HP09053	1.123749359	1.165450041	5.632419222	2.0341872995347e-06	7.40201423890611e-05	4.889714192	Upregulated
CPNE7	3.481335711	1.695679776	5.632377053	2.0344536893207e-06	7.40201423890611e-05	4.889588992	Upregulated
KIR2DL4	-1.90402321	-0.513126498	-5.63081998	2.04431447907804e-06	7.41917837301624e-05	4.884966055	Downregulated
ANKRD33B	-1.192879391	2.183362292	-5.629577858	2.0522149348548e-06	7.41917837301624e-05	4.881278235	Downregulated
MXD1	-1.415995141	6.540337575	-5.629196156	2.05464885577951e-06	7.41917837301624e-05	4.880144977	Downregulated
ZSWIM4	1.03242663	3.335299953	5.62680965	2.06993188582023e-06	7.46031465765357e-05	4.873059607	Upregulated
RILP	-1.419541712	4.374683841	-5.623475334	2.09147495676802e-06	7.52381628913133e-05	4.863160425	Downregulated
SLC7A5	2.148293621	5.069338712	5.62235556	2.09875995423984e-06	7.53588452483048e-05	4.859835995	Upregulated
TESC	2.313615533	2.291971293	5.620772017	2.10910541541945e-06	7.55887611873879e-05	4.855134747	Upregulated
FUT1	1.706902472	1.173095057	5.618899076	2.12140730092024e-06	7.57464871282025e-05	4.849574393	Upregulated
SEC14L2	1.550776994	1.655665935	5.615960121	2.14085562599805e-06	7.59602966511311e-05	4.840849401	Upregulated
COL1A1	2.406393692	9.388260017	5.615601352	2.14324191552425e-06	7.59602966511311e-05	4.839784321	Upregulated
DSG4	1.462017627	-0.790265268	5.611629474	2.16983834919909e-06	7.6761034146759e-05	4.827993136	Upregulated
BMP3	-3.632791071	3.663603931	-5.610917005	2.17464392075671e-06	7.67893601042158e-05	4.825878085	Downregulated
EGFL6	2.678020425	0.27141796	5.604680129	2.2171677465178e-06	7.7948693820278e-05	4.80736358	Upregulated
CCL23	-1.660996571	-0.280854032	-5.6043166	2.21967178605777e-06	7.7948693820278e-05	4.80628445	Downregulated
TMEFF2	-1.81770592	-1.029599933	-5.602962477	2.22902406619509e-06	7.81127038612665e-05	4.802264775	Downregulated
PSPH	1.068365155	3.466442059	5.601858247	2.23667957710369e-06	7.81167471974246e-05	4.798986926	Upregulated
IL6	2.517062811	-0.179040009	5.598784994	2.25812462828182e-06	7.87223302230464e-05	4.789864266	Upregulated
CCAT1	2.974613279	0.676126653	5.597147675	2.26963348224243e-06	7.88368702690513e-05	4.785004122	Upregulated
FOXQ1	3.467620917	1.538693177	5.592542407	2.30231933233376e-06	7.97604349866442e-05	4.771334347	Upregulated
DUSP14	1.562355006	1.839594049	5.591447146	2.31016186977141e-06	7.9810889533328e-05	4.76808336	Upregulated
SERPINH1	1.201290283	6.928822985	5.586247911	2.34775602299633e-06	8.08859638474905e-05	4.752651182	Upregulated
TDP2	-1.407931873	7.586814061	-5.584889968	2.35767511533246e-06	8.09297764568043e-05	4.748620683	Downregulated
NUGGC	-1.759108829	1.332696212	-5.583066986	2.37105690237016e-06	8.09297764568043e-05	4.743209971	Downregulated
EMX1	-1.892932885	-0.957299875	-5.579657139	2.39629115191265e-06	8.09297764568043e-05	4.733089552	Downregulated
ITGA8	-1.246228167	3.421520097	-5.57952921	2.39724308223679e-06	8.09297764568043e-05	4.732709863	Downregulated
HSD17B2	-2.949018123	5.180498908	-5.579505566	2.39741905848883e-06	8.09297764568043e-05	4.732639689	Downregulated
PLCD3	-1.560549425	7.075427732	-5.578714513	2.40331415627091e-06	8.09861961904015e-05	4.730291884	Downregulated
ARHGAP44	-1.83322165	5.444711696	-5.576256667	2.42172303972233e-06	8.14633641467297e-05	4.722997219	Downregulated
ZNF239	1.385130759	2.156326237	5.572217298	2.45228357833913e-06	8.22029463829972e-05	4.711009036	Upregulated
ACAN	2.78766253	1.286634093	5.569153906	2.47571663149612e-06	8.27506072685236e-05	4.701917649	Upregulated
CCDC153	-1.174063721	1.679669964	-5.568954073	2.47725297653763e-06	8.27506072685236e-05	4.701324601	Downregulated
OLFML2B	2.140967667	3.428015099	5.568180092	2.48321243475226e-06	8.28054177807648e-05	4.699027655	Upregulated
DCAF13	1.061212806	4.90964739	5.566472243	2.49641311511778e-06	8.31010851897019e-05	4.693959319	Upregulated
LOC105374309	-1.885506293	-0.998320357	-5.563487339	2.51965311989654e-06	8.3618305305772e-05	4.68510127	Downregulated
ANGPT2	1.509416593	2.229547312	5.56163159	2.53421044185825e-06	8.38232958868452e-05	4.679594229	Upregulated
TRANK1	-1.341228599	6.062460372	-5.561455556	2.5355956824017e-06	8.38232958868452e-05	4.679071842	Downregulated
CPNE8	-1.515542277	3.549212398	-5.559785553	2.54877487229857e-06	8.41006958507683e-05	4.674116093	Downregulated
IQCN	-2.039780653	0.874681057	-5.558467289	2.55922651409151e-06	8.41006958507683e-05	4.670204179	Downregulated
ANKRD9	-1.026774609	6.246419482	-5.557626142	2.56591775699903e-06	8.41006958507683e-05	4.667708121	Downregulated
NAT8B	-1.628415427	-0.586056251	-5.554133958	2.59388499538792e-06	8.48722711630852e-05	4.657345444	Downregulated
IL1R2	-2.550444413	3.891443956	-5.553469527	2.59924045478112e-06	8.49026175127312e-05	4.655373853	Downregulated
TEF	-1.121180819	4.92220081	-5.552638766	2.6059521069978e-06	8.49770845230881e-05	4.652908718	Downregulated
SDCBP2	-2.173025305	5.672315055	-5.550444627	2.62376166402402e-06	8.54125741018618e-05	4.64639809	Downregulated
EDIL3	-1.352552035	5.517347485	-5.547577394	2.64721786971812e-06	8.60300939558901e-05	4.637890389	Downregulated
TMEM236	-2.530752667	4.886226871	-5.537720472	2.72946321134587e-06	8.78099456616537e-05	4.608644418	Downregulated
CEACAM7	-3.90632919	9.028769402	-5.53067048	2.78984733903717e-06	8.94523961182253e-05	4.587728357	Downregulated
IL11	2.434543027	-0.725341581	5.527509735	2.81735061113225e-06	9.0033134363083e-05	4.578351438	Upregulated
GRINA	1.078384294	6.138462931	5.526169427	2.82909485216554e-06	9.0139501270674e-05	4.574375261	Upregulated
LPAR1	-1.083552295	4.19975594	-5.526057097	2.83008134791623e-06	9.0139501270674e-05	4.574042021	Downregulated
PTPN21	-1.117914098	4.942576037	-5.524178078	2.84663401867604e-06	9.03202486071455e-05	4.568467786	Downregulated
CA12	-1.906546579	7.797373692	-5.52296329	2.85738671894047e-06	9.03202486071455e-05	4.56486409	Downregulated
LINC02568	-2.127435687	1.243181792	-5.517468105	2.90653593856826e-06	9.16610527732036e-05	4.548563032	Downregulated
LOC105369504	-3.50284699	4.04298838	-5.514277127	2.93546241544651e-06	9.24212748009381e-05	4.539097635	Downregulated
SST	-3.097555659	1.412415342	-5.513494067	2.94260470133796e-06	9.24942664646786e-05	4.53677489	Downregulated
PTP4A3	2.017938872	4.503870231	5.511545016	2.96045735047755e-06	9.290312477587e-05	4.530993618	Upregulated
CNTN1	-2.449472282	1.408529864	-5.510530944	2.96978861565153e-06	9.30436714321936e-05	4.52798572	Downregulated
LOC107986178	-1.268779609	-0.908595589	-5.509514514	2.97917101899584e-06	9.31853590835666e-05	4.524970862	Downregulated
CPT2	-1.029903239	5.537453725	-5.501895484	3.05044840374991e-06	9.44100846422258e-05	4.50237287	Downregulated
HTR7	-1.417474585	0.043505974	-5.501647895	3.05279297372379e-06	9.44100846422258e-05	4.50163855	Downregulated
LINC02362	-1.908990436	1.187164195	-5.501059265	3.05837426459999e-06	9.44303834934625e-05	4.499892758	Downregulated
ANPEP	-3.139834953	7.187019598	-5.499912567	3.06927631975129e-06	9.46146369050019e-05	4.496491844	Downregulated
ESR2	-1.345008089	0.410704733	-5.499346053	3.07467666659637e-06	9.46289733632725e-05	4.494811673	Downregulated
RHOU	-1.038560368	5.588110161	-5.491919774	3.14635110454877e-06	9.63708244067383e-05	4.472787705	Downregulated
KBTBD11-AS1	-1.400930868	0.234663363	-5.489244117	3.17258150209035e-06	9.68957271686883e-05	4.464852996	Downregulated
HAPLN3	1.392051858	2.72872653	5.489141146	3.17359531980475e-06	9.68957271686883e-05	4.464547636	Upregulated
C2CD4A	2.475061684	1.001399147	5.487568152	3.18912256901139e-06	9.70606922828958e-05	4.459883008	Upregulated
AHCYL2	-1.982329805	7.627925714	-5.486388147	3.20082029954807e-06	9.72623271371389e-05	4.456383819	Downregulated
SPNS2	1.251863822	4.119130592	5.485768004	3.20698510676306e-06	9.72954627168907e-05	4.454544862	Upregulated
MT1M	-3.447344099	3.153727911	-5.485221429	3.21242838800744e-06	9.73066380910815e-05	4.452924076	Downregulated
ANOS1	2.015358143	1.392613271	5.483635441	3.22827530898694e-06	9.75589554458434e-05	4.448221116	Upregulated
ACAA2	-1.124741303	7.129429787	-5.482672068	3.23793920578485e-06	9.75589554458434e-05	4.445364449	Downregulated
VEGFD	-1.995997937	-0.624895635	-5.482236405	3.2423189465975e-06	9.75589554458434e-05	4.444072599	Downregulated
LSP1	-1.006315318	5.511826632	-5.481832062	3.24638911872478e-06	9.75589554458434e-05	4.442873624	Downregulated
HES5	-1.350008937	-1.166711364	-5.481568892	3.2490409569673e-06	9.75589554458434e-05	4.442093266	Downregulated
TMEM220-AS1	-1.773232553	1.210431718	-5.475226368	3.3136091910857e-06	9.91187872540986e-05	4.423286936	Downregulated
LOC105374528	-2.052357943	-0.804229986	-5.473775545	3.32855780889907e-06	9.93201653061897e-05	4.418985268	Downregulated
NEK5	1.204099286	0.498388539	5.473568046	3.33070127734849e-06	9.93201653061897e-05	4.418370042	Upregulated
SH2D7	-2.490655981	0.20855184	-5.469801354	3.36985142375549e-06	0.000100332	4.407202217	Downregulated
P4HA3	1.998286611	0.168344154	5.468934545	3.37892560805125e-06	0.000100366	4.404632292	Upregulated
COMP	3.865255785	-0.091710541	5.465068937	3.41969025442962e-06	0.000101187	4.393171819	Upregulated
ADAM28	-1.483944912	3.842594594	-5.462408216	3.44803341412907e-06	0.000101783	4.38528381	Downregulated
TNFRSF17	-2.627717051	2.139745887	-5.46218099	3.45046476167895e-06	0.000101783	4.384610182	Downregulated
MET	1.181981003	5.828321725	5.46101159	3.46300451546437e-06	0.000101996	4.381143454	Upregulated
PYCR3	1.050347373	3.4260004	5.456907067	3.50737908542541e-06	0.000102987	4.368975827	Upregulated
MIR22HG	-1.328285959	4.566564334	-5.452470928	3.55597657129186e-06	0.000103778	4.355825824	Downregulated
C10orf105	-1.243701694	-0.706360319	-5.447817946	3.60767112938135e-06	0.00010465	4.342033809	Downregulated
TMEM132A	1.658250446	4.265648692	5.445030579	3.63899692337435e-06	0.000105399	4.33377209	Upregulated
CCDC13	-1.333594077	0.420665277	-5.444497684	3.64501665526288e-06	0.000105414	4.332192632	Downregulated
LINC01954	-1.443175098	-1.38980622	-5.442342196	3.66946717197776e-06	0.000105814	4.325804035	Downregulated
LTBP4	-1.138836984	7.864288612	-5.442304788	3.6698929441827e-06	0.000105814	4.325693164	Downregulated
ENTPD5	-1.613341474	7.110565282	-5.438119014	3.71784737473226e-06	0.000107036	4.313287561	Downregulated
TTC26	1.209338602	1.924139724	5.434996457	3.75402741952264e-06	0.000107732	4.304033506	Upregulated
SPARC	1.738991352	8.766554856	5.434579073	3.75889003467457e-06	0.000107732	4.302796569	Upregulated
EDN3	-2.905103189	4.473835655	-5.43361938	3.77009449038731e-06	0.000107892	4.2999525	Downregulated
IGHA2	-3.335537934	10.72083221	-5.430476187	3.80702503522672e-06	0.000108539	4.290637834	Downregulated
SH3PXD2B	1.057042359	5.022335644	5.430408313	3.8078264711064e-06	0.000108539	4.2904367	Upregulated
LEXM	-1.64714479	-0.716485589	-5.42889369	3.82575464470383e-06	0.000108674	4.285948346	Downregulated
PACC1	1.047509528	2.3783685	5.42282866	3.89839177943109e-06	0.000110247	4.267976458	Upregulated
RXRG	-2.047889811	-0.246223025	-5.422020634	3.90817221904645e-06	0.000110257	4.265582227	Downregulated
RAVER2	-1.000159854	5.715168441	-5.421849611	3.91024543102797e-06	0.000110257	4.26507548	Downregulated
AFF3	-1.744468553	1.723173444	-5.41958211	3.93783694191847e-06	0.000110872	4.258356886	Downregulated
IFITM1	1.509439195	6.760735863	5.418714376	3.94844699679381e-06	0.000111008	4.255785852	Upregulated
LOC105373077	-1.11625764	-0.301147582	-5.418134176	3.95555719052907e-06	0.000111045	4.254066775	Downregulated
CSF3	2.202620361	-1.249959217	5.417329888	3.96543461648308e-06	0.00011116	4.251683773	Upregulated
CLECL1P	-1.384195684	-0.065465709	-5.41623961	3.97886354568392e-06	0.000111373	4.248453458	Downregulated
PHLDA1	1.691774337	5.050779546	5.415172088	3.99205611544014e-06	0.00011158	4.245290612	Upregulated
COL12A1	1.878617799	6.310803805	5.412384238	4.0267146610318e-06	0.000112385	4.237031012	Upregulated
P2RY4	-1.9750396	-0.6984639	-5.411765982	4.03444135785192e-06	0.000112437	4.23519934	Downregulated
CITED2	-1.168040034	5.915628583	-5.410925872	4.04496437963241e-06	0.000112566	4.232710419	Downregulated
DKC1	1.025079775	6.221599755	5.408743517	4.07242805632894e-06	0.000113166	4.22624508	Upregulated
CRACD	-1.432598038	5.381805549	-5.406886601	4.09594255398969e-06	0.000113655	4.220744029	Downregulated
ANLN	1.91031854	3.924628776	5.403615243	4.13769808791528e-06	0.000114317	4.211053088	Upregulated
TIMP1	1.615408606	5.98185828	5.400874072	4.17301281903192e-06	0.000114797	4.202933096	Upregulated
HMGCLL1	-1.273467206	-1.05847531	-5.397681418	4.21452285570883e-06	0.000115607	4.19347611	Downregulated
FPR1	1.735604811	1.412682714	5.394672885	4.25401551564388e-06	0.000116244	4.184564905	Upregulated
ITM2A	-1.613098289	4.039357082	-5.394171279	4.2606358053611e-06	0.000116244	4.183079199	Downregulated
HRCT1	-2.201234116	3.730040862	-5.393825899	4.26520016417666e-06	0.000116244	4.182056225	Downregulated
IGHA1	-2.694374995	10.78226026	-5.393610425	4.26805023237221e-06	0.000116244	4.181418017	Downregulated
DDN	2.193120108	-0.777765372	5.391762165	4.29257512900884e-06	0.000116746	4.175943793	Upregulated
LOC107987174	-1.527920443	0.354761915	-5.390874151	4.30440823888349e-06	0.000116902	4.173313704	Downregulated
ZNF469	1.812069625	2.196212245	5.387954744	4.34353998082566e-06	0.000117798	4.164667344	Upregulated
B3GALT1-AS1	-1.530946027	-1.098094362	-5.38569058	4.37413274253557e-06	0.00011846	4.157961864	Downregulated
CYP4F29P	-1.298921048	-1.06716746	-5.385183923	4.38100789575713e-06	0.000118479	4.156461396	Downregulated
IGKV1D-12	-2.06065669	2.81295654	-5.383591168	4.40269122114455e-06	0.000118774	4.151744511	Downregulated
NR3C2	-1.948261141	5.649254398	-5.380311863	4.44767207879864e-06	0.000119158	4.142033327	Downregulated
TRGC1	-1.217373879	-0.924622514	-5.37971895	4.45585356604177e-06	0.000119158	4.140277552	Downregulated
LOC105371168	-1.309628118	-0.263454214	-5.377250903	4.49007106966666e-06	0.000119906	4.132969171	Downregulated
PUS7	1.248041915	3.573179915	5.375272763	4.51768529567864e-06	0.000120243	4.127111704	Upregulated
CHSY3	1.275941553	0.899719038	5.374558609	4.52769618516729e-06	0.000120243	4.124997067	Upregulated
SCGN	-2.959536003	2.128821677	-5.3745542	4.52775805542524e-06	0.000120243	4.124984012	Downregulated
TCN2	-1.326217619	4.865220847	-5.371660948	4.56854239160171e-06	0.000120991	4.116417217	Downregulated
SECTM1	-2.230463145	5.370128273	-5.368250518	4.61708725893952e-06	0.000121713	4.106319576	Downregulated
ABCA5	-1.410913778	4.819457726	-5.367982702	4.62092110344499e-06	0.000121713	4.105526647	Downregulated
FAM30A	-1.996214712	2.630755386	-5.367520329	4.6275475581936e-06	0.000121713	4.104157692	Downregulated
FKBP10	1.634314917	5.40958908	5.366676184	4.63966973986453e-06	0.000121864	4.10165845	Upregulated
LINC01781	-1.322282116	-1.389043116	-5.365210983	4.66078565330238e-06	0.000122085	4.097320535	Downregulated
ADAMTS4	2.490040678	2.644159837	5.364476042	4.67141336087683e-06	0.000122196	4.095144688	Upregulated
BMP2	-1.361269907	5.054311033	-5.364029662	4.67788008168874e-06	0.000122198	4.093823158	Downregulated
THY1	1.822297328	5.696919715	5.363420213	4.68672358955297e-06	0.000122263	4.092018869	Upregulated
CASP7	-1.137408552	6.808392942	-5.359471599	4.74442546199228e-06	0.00012295	4.080329326	Downregulated
MAPK15	2.117311461	1.628695168	5.358522704	4.758396993155e-06	0.00012295	4.07752031	Upregulated
HHLA2	-2.761115952	5.984650931	-5.35739245	4.7750923391675e-06	0.00012295	4.074174473	Downregulated
IGKV1-12	-2.13514628	5.187959254	-5.357250957	4.77718648814162e-06	0.00012295	4.073755621	Downregulated
HSPH1	1.3610988	6.610801929	5.356009713	4.79559658556481e-06	0.000123258	4.070081303	Upregulated
ID2-AS1	-1.11829676	0.450943481	-5.35462374	4.81623682309672e-06	0.000123458	4.065978645	Downregulated
PAQR4	1.36045094	4.130423071	5.351980558	4.85584530974182e-06	0.000124141	4.058154746	Upregulated
IGKJ3	-2.033108011	4.719612751	-5.349846553	4.88806030920217e-06	0.000124467	4.051838268	Downregulated
CHI3L1	2.542905652	2.239757013	5.34769356	4.92077766638994e-06	0.000125014	4.045465812	Upregulated
RIMKLA	-1.688864148	3.996022234	-5.346502836	4.93896575709369e-06	0.000125264	4.041941587	Downregulated
BHLHE40-AS1	1.038776351	2.403562753	5.3409612	5.02449809985176e-06	0.000127097	4.02554074	Upregulated
NFE2L3	1.929750105	4.790597812	5.340204658	5.03628882509296e-06	0.00012719	4.02330182	Upregulated
PARM1	-1.520029706	8.343717997	-5.337744669	5.0748186208956e-06	0.000127816	4.016021891	Downregulated
CKB	-2.284904661	9.199395033	-5.336572534	5.09328041216833e-06	0.000127816	4.012553258	Downregulated
MAOA	-1.3023406	7.768730286	-5.336462436	5.09501795266199e-06	0.000127816	4.012227454	Downregulated
RHEX	-1.571052327	0.632491473	-5.336149163	5.09996517452381e-06	0.000127816	4.011300417	Downregulated
ANKRD20A2P	-1.400981117	-0.996982601	-5.335750966	5.10626043524369e-06	0.000127816	4.010122078	Downregulated
RUNX1	1.014961752	5.198671178	5.334490604	5.12623705090143e-06	0.000127982	4.00639249	Upregulated
PLCG2	-1.19002696	4.26827687	-5.333061542	5.14898173015752e-06	0.000128216	4.002163788	Downregulated
P2RX4	-1.204494462	5.843410423	-5.331941627	5.16687629949716e-06	0.00012842	3.998849947	Downregulated
PYY	-4.119765177	3.315086207	-5.329714626	5.20264467617408e-06	0.000128883	3.992260416	Downregulated
IRF4	-2.125776438	3.813516483	-5.323650205	5.30130159741884e-06	0.00013082	3.974317522	Downregulated
C16orf54	-1.535593695	1.906692735	-5.32277062	5.31576469314632e-06	0.000131008	3.971715234	Downregulated
ADAMTS9	1.382087795	3.436353427	5.317048317	5.41082099550902e-06	0.000132287	3.954786561	Upregulated
EDNRA	1.499898077	2.892643521	5.316742648	5.41594598515777e-06	0.000132287	3.953882328	Upregulated
PDCD4-AS1	-1.224926314	1.156618648	-5.315382422	5.43881084127759e-06	0.000132677	3.94985855	Downregulated
BOP1	1.092829749	5.465339608	5.314000205	5.46214380176066e-06	0.000132908	3.94576982	Upregulated
PTPRR	-1.841865462	3.64297893	-5.312685956	5.48442182824003e-06	0.00013328	3.941882241	Downregulated
ASPA	-2.228605446	0.971974742	-5.311407726	5.50617609273004e-06	0.000133368	3.93810129	Downregulated
SCUBE1	-1.776681004	3.109130081	-5.311247549	5.50890820383357e-06	0.000133368	3.937627499	Downregulated
ADH1B	-2.796321197	5.775096892	-5.306323388	5.59356045650759e-06	0.000134907	3.923062896	Downregulated
NXPE2	-2.74893711	4.985629535	-5.304504097	5.62516283114777e-06	0.000135499	3.917682152	Downregulated
TUBAL3	-2.225142625	3.305049641	-5.301851701	5.6715555760094e-06	0.000136103	3.909837733	Downregulated
MROH3P	-2.153100434	0.792891101	-5.300044407	5.70338472461908e-06	0.000136696	3.904492909	Downregulated
THBS2	2.536577515	4.80132334	5.2980134	5.73936607620309e-06	0.000137387	3.898486691	Upregulated
SCIRT	2.871955836	0.098232997	5.295312279	5.78756948415207e-06	0.000137883	3.890499124	Upregulated
SLC22A23	-1.254203125	6.567608271	-5.295140877	5.79064184669162e-06	0.000137883	3.889992278	Downregulated
JADE3	1.038022271	3.562946878	5.292712059	5.83435290820759e-06	0.000138136	3.88281031	Upregulated
RGS16	1.538026955	2.591260407	5.291553001	5.85532792941346e-06	0.000138254	3.879383109	Upregulated
KRT17	3.425720304	0.366847276	5.284335804	5.98763395289663e-06	0.000140725	3.858044382	Upregulated
FCER2	-2.033061821	0.488252706	-5.284266772	5.98891370955201e-06	0.000140725	3.857840293	Downregulated
EIF5A2	1.232046809	1.917015983	5.279737691	6.0734742986939e-06	0.000142363	3.844450887	Upregulated
MOBP	-1.522603215	-0.974318204	-5.276647674	6.13184760692469e-06	0.000143381	3.83531648	Downregulated
STRA6	2.872671974	-0.110169538	5.275570489	6.15232760451054e-06	0.000143684	3.832132341	Upregulated
B3GALT1	-2.576285005	1.307527908	-5.272258966	6.21571533379371e-06	0.000144667	3.822343947	Downregulated
GRIA3	-1.472752595	-0.138372856	-5.27219095	6.21702405788506e-06	0.000144667	3.822142907	Downregulated
ADCY5	-1.975730194	3.679461144	-5.271546795	6.22943209990743e-06	0.00014478	3.820238951	Downregulated
PYCR1	1.287107785	5.580877036	5.270514244	6.24937303049368e-06	0.000145067	3.81718705	Upregulated
ABI3BP	-1.811972936	4.401504155	-5.267477421	6.30839001460345e-06	0.000146186	3.808211491	Downregulated
TCF21	-1.290788711	3.919992015	-5.267251512	6.31280238815735e-06	0.000146186	3.807543821	Downregulated
MT1E	-2.483388152	6.134937075	-5.265602861	6.34509633032463e-06	0.000146756	3.802671355	Downregulated
LOC105374527	-2.633304568	0.381107753	-5.262148481	6.4132951417053e-06	0.000148043	3.792462708	Downregulated
FASN	1.003565217	6.977007031	5.262002985	6.41618358944885e-06	0.000148043	3.792032741	Upregulated
PI16	-2.768972205	1.748857515	-5.2615855	6.42447883027577e-06	0.000148046	3.790799009	Downregulated
EDIL3-DT	-1.335958524	1.187693825	-5.26079683	6.4401785063975e-06	0.000148046	3.788468395	Downregulated
ENC1	1.097822316	6.029639421	5.260776451	6.44058468386481e-06	0.000148046	3.788408173	Upregulated
KLRB1	-1.661607609	1.488674208	-5.260445657	6.44718142119421e-06	0.000148046	3.787430648	Downregulated
MAP3K20-AS1	1.5607767	1.372267318	5.258500548	6.48610722012276e-06	0.000148762	3.781682815	Upregulated
COL1A2	1.723187096	9.416275342	5.254078524	6.57547370075273e-06	0.000149938	3.768616491	Upregulated
FAM107A	-1.955039463	2.768414562	-5.253907606	6.57895235098831e-06	0.000149938	3.768111479	Downregulated
P2RX2	-1.360399582	-1.078952826	-5.253643118	6.58433899252295e-06	0.000149938	3.767330002	Downregulated
PCOLCE2	-2.604280088	0.956868154	-5.24731172	6.71460417696379e-06	0.000152723	3.748624006	Downregulated
CTNND2	-1.617032042	-0.064783746	-5.246492911	6.73163692095171e-06	0.000152929	3.746205026	Downregulated
DUSP26	-1.771272736	0.02700503	-5.245557412	6.75114963696166e-06	0.000153156	3.743441364	Downregulated
LOC101927297	-1.696846118	-0.97378884	-5.245248831	6.75759838981463e-06	0.000153156	3.742529761	Downregulated
SLAMF9	-1.711946946	2.156660132	-5.24269744	6.811152857986e-06	0.000153825	3.73499273	Downregulated
GLRA4	-2.015519175	1.034183839	-5.241542332	6.83553759003757e-06	0.000154012	3.73158057	Downregulated
CHP2	-3.30399992	6.677661642	-5.236176846	6.94994836787754e-06	0.000155781	3.715732138	Downregulated
PRDX6-AS1	-1.062240796	-1.099924492	-5.235359546	6.96754243778648e-06	0.000155781	3.713318176	Downregulated
KRT20	-2.546766988	8.878642117	-5.23522112	6.970526735031e-06	0.000155781	3.712909326	Downregulated
SIX4	1.422256796	-1.154035058	5.234826157	6.97904862500494e-06	0.000155781	3.71174279	Upregulated
DDX60	-1.148057813	5.527530999	-5.234021035	6.99645241292104e-06	0.000155865	3.709364862	Downregulated
CPM	-1.69555324	5.412710232	-5.228376534	7.11968410729341e-06	0.000157725	3.692694968	Downregulated
TOMM34	1.262081526	4.946815529	5.226510744	7.16089128539441e-06	0.000158001	3.687185171	Upregulated
CFAP157	1.209333347	2.46917953	5.225441186	7.18462003684251e-06	0.00015825	3.684026799	Upregulated
OXTR	1.443545008	-0.534298342	5.225258156	7.18868849840747e-06	0.00015825	3.683486323	Upregulated
TMEM82	-2.277336653	1.975495774	-5.223683474	7.22378586686279e-06	0.00015884	3.678836487	Downregulated
NANP	1.105401196	2.457774692	5.22182795	7.26536162089116e-06	0.000159572	3.673357558	Upregulated
SQOR	-1.14190989	7.411651815	-5.218483246	7.34090670510135e-06	0.000160521	3.663481985	Downregulated
RIMS4	-2.477239632	0.407593771	-5.213491398	7.45511045553629e-06	0.000162621	3.64874439	Downregulated
COL6A3	1.642913699	8.053478279	5.212474378	7.47859367022423e-06	0.000162948	3.645742006	Upregulated
SFRP4	2.918723727	2.263356043	5.210856613	7.51609989875876e-06	0.000163209	3.640966277	Upregulated
C2orf27A	1.393276235	1.409447384	5.208267969	7.57650446152489e-06	0.000164149	3.633324819	Upregulated
LINC03040	3.612507507	2.023534357	5.207785687	7.58781146533947e-06	0.000164208	3.631901213	Upregulated
HSP90AB1	1.094641293	9.589301053	5.206148121	7.62632929382123e-06	0.000164607	3.627067532	Upregulated
POGLUT2	1.055363043	1.676121939	5.205907627	7.63200238690702e-06	0.000164607	3.626357671	Upregulated
LOC105372300	-1.093119495	-0.886773129	-5.202434587	7.71439867631702e-06	0.000165825	3.616106776	Downregulated
CALR4P	-1.114215651	-1.211330246	-5.198450185	7.81001683918729e-06	0.000167318	3.604347548	Downregulated
PDX1	3.181178043	1.351732832	5.197981907	7.82133175894282e-06	0.000167373	3.602965579	Upregulated
LOC107985504	-1.359576331	-0.497537021	-5.197576218	7.83114750394245e-06	0.000167378	3.601768336	Downregulated
BLK	-2.021057313	1.039183072	-5.197251504	7.83901285895652e-06	0.000167378	3.600810069	Downregulated
MZT1	1.144500683	3.816786275	5.189478287	8.02966175143386e-06	0.000170449	3.577872529	Upregulated
FCGR1BP	1.203407348	-0.813352381	5.184855534	8.14521985390683e-06	0.000172098	3.564233451	Upregulated
TMEM151B	-1.777301586	-0.461373552	-5.184316388	8.1588044626842e-06	0.000172098	3.562642837	Downregulated
RAD54B	1.261581764	2.067371213	5.183515131	8.17903497663466e-06	0.000172335	3.560278968	Upregulated
KCNA3	-1.757655431	2.925260483	-5.182043218	8.21632858328654e-06	0.000172741	3.555936642	Downregulated
ECT2	1.363830492	4.852204444	5.181466148	8.23099578866089e-06	0.00017286	3.554234255	Upregulated
LOC105373902	-2.184691766	1.339132044	-5.176548731	8.3570409096301e-06	0.000174914	3.539728542	Downregulated
ESAM-AS1	-1.471913447	0.823090714	-5.175419485	8.38625600379163e-06	0.000175161	3.536397659	Downregulated
LINC01232	1.045853319	0.331777486	5.174371325	8.41346417056829e-06	0.000175466	3.533306027	Upregulated
TMEM198	1.088524011	1.971493723	5.17344904	8.43747743134965e-06	0.000175467	3.530585737	Upregulated
CD79A	-1.869307627	4.179775741	-5.171349908	8.49238618157644e-06	0.000176417	3.524394548	Downregulated
GGCT	1.059841164	5.314300922	5.17063467	8.51117629500713e-06	0.000176616	3.52228509	Upregulated
IMPDH1	1.111014693	5.412833292	5.169473102	8.54178006811584e-06	0.000177013	3.518859348	Upregulated
NPFFR1	1.875420978	-0.24321122	5.167275052	8.59999164615095e-06	0.000177833	3.512377029	Upregulated
IGLV2-33	-3.447177767	1.695947482	-5.167014496	8.6069181076695e-06	0.000177833	3.511608641	Downregulated
FGL2	-1.405781977	5.787787973	-5.164611126	8.67106992534954e-06	0.000178469	3.504521242	Downregulated
CLIC5	-1.534126029	6.471418788	-5.162376271	8.73114999635042e-06	0.000179433	3.497931155	Downregulated
CASD1	-1.011520013	4.666796294	-5.159072221	8.82073232845664e-06	0.000180886	3.488188898	Downregulated
SLC22A3	2.216589546	2.725272326	5.158665583	8.83182039926833e-06	0.00018092	3.486989948	Upregulated
PRDM16-DT	-1.514161054	-0.733530372	-5.156180994	8.89987089978251e-06	0.000181538	3.479664526	Downregulated
IGHV1OR15-1	-1.787256028	1.032013256	-5.154863584	8.93616465748121e-06	0.000181895	3.475780528	Downregulated
TNFSF15	1.204174458	2.949687719	5.153819157	8.96504239944504e-06	0.000181966	3.472701432	Upregulated
IGHJ3P	-2.239780591	1.053245518	-5.153349328	8.97806311366275e-06	0.000181972	3.471316343	Downregulated
PSAT1	1.666672116	3.222674063	5.152270472	9.0080333944961e-06	0.000182387	3.468135864	Upregulated
FLVCR2	-1.186020841	3.453967667	-5.150416867	9.05975828546899e-06	0.000182936	3.462671614	Downregulated
TLCD2	-1.326167705	5.281408129	-5.150273061	9.06378350238143e-06	0.000182936	3.462247699	Downregulated
CXCL2	1.968065085	2.651375028	5.147403335	9.14448172210317e-06	0.000184177	3.453788541	Upregulated
SLC22A18AS	-1.379809006	4.342924994	-5.141112894	9.32387867324353e-06	0.000186928	3.435248179	Downregulated
SHISA2	1.850638438	-0.050967177	5.139751236	9.36316985027799e-06	0.000186928	3.43123523	Upregulated
TST	-1.388479559	7.056982123	-5.139413791	9.37293236029784e-06	0.000186928	3.430240767	Downregulated
KCNJ15	2.088673223	-0.78664577	5.139344778	9.37493021885334e-06	0.000186928	3.430037382	Upregulated
NAP1L2	-2.113816509	0.879630329	-5.138990843	9.38518283142871e-06	0.000186928	3.428994333	Downregulated
MALLP2	-1.487393293	-1.203854789	-5.13879553	9.39084534229395e-06	0.000186928	3.428418747	Downregulated
UGT1A1	-2.172934402	1.824110576	-5.138280344	9.40579788738576e-06	0.000186928	3.426900512	Downregulated
TGFB2	1.47672493	1.000474299	5.138257441	9.40646317756919e-06	0.000186928	3.426833017	Upregulated
TACSTD2	2.247685681	1.58762902	5.138210644	9.4078226679602e-06	0.000186928	3.426695108	Upregulated
SELENBP1	-1.79681229	9.365525864	-5.135210907	9.49537559347122e-06	0.000188083	3.417855398	Downregulated
RNF183	1.943629349	0.503257867	5.132016038	9.58951423179718e-06	0.000189393	3.408441407	Upregulated
SEPTIN1	-1.113139444	3.405834508	-5.131335756	9.60967858240596e-06	0.000189393	3.406436987	Downregulated
CNR2	-1.585897242	-0.445493301	-5.131301797	9.61068626212336e-06	0.000189393	3.40633693	Downregulated
RRS1	1.040645604	4.498752149	5.131295196	9.61088214580971e-06	0.000189393	3.406317481	Upregulated
C16orf89	-2.309808465	1.343996585	-5.128803604	9.68510536825103e-06	0.000190659	3.398976431	Downregulated
PACSIN1	-1.037207726	0.131069515	-5.127441509	9.72592196059855e-06	0.000191266	3.394963447	Downregulated
MYADML2	2.268808168	-0.681995655	5.123740198	9.83770079693614e-06	0.000192781	3.384059411	Upregulated
LOC643327	-1.1105519	1.606303506	-5.123560726	9.84315312178547e-06	0.000192781	3.383530716	Downregulated
GRHL1	1.498374191	1.185404162	5.122502422	9.8753654137514e-06	0.000193215	3.380413164	Upregulated
STK31	2.271386381	-0.247976013	5.120613532	9.93311923124272e-06	0.000194146	3.37484909	Upregulated
GCG	-3.942816942	3.415086757	-5.117956233	1.00149360592444e-05	0.000195421	3.367021986	Downregulated
ITGBL1	2.070010348	1.318509715	5.117833836	1.00187206834325e-05	0.000195421	3.366661477	Upregulated
NEURL1	-2.038505943	4.151182881	-5.116894431	1.00478152791986e-05	0.000195591	3.363894586	Downregulated
PPAT	1.104786021	3.480409443	5.112962553	1.01705041642078e-05	0.00019646	3.352314516	Upregulated
CD177	-4.270337205	6.776400603	-5.111512568	1.02161235921087e-05	0.00019646	3.348044356	Downregulated
LOC105377290	-1.248378196	-0.984921485	-5.111337356	1.02216498786565e-05	0.00019646	3.347528372	Downregulated
FAM227A	1.200479456	0.132991601	5.111334483	1.02217405122291e-05	0.00019646	3.347519912	Upregulated
UGT1A8	-2.520426934	2.576379754	-5.11088505	1.02359295383258e-05	0.00019646	3.346196385	Downregulated
P2RY1	-1.751443126	4.642156185	-5.110390815	1.02515555848318e-05	0.000196563	3.344740941	Downregulated
E2F1	1.271043896	3.650751892	5.106579836	1.03728444029091e-05	0.000198097	3.333518847	Upregulated
STRIP2	1.855092217	0.902004473	5.102662734	1.04989961966741e-05	0.000199117	3.32198544	Upregulated
ADRA1A	-1.684648483	-0.36897187	-5.100255712	1.05772699616283e-05	0.000199566	3.314898869	Downregulated
IGLV2-18	-2.554589326	3.589113309	-5.100220889	1.05784066156607e-05	0.000199566	3.314796349	Downregulated
KLB	-1.538263993	0.324460525	-5.100188011	1.0579479888435e-05	0.000199566	3.314699555	Downregulated
LOC107986554	3.002961853	0.191595175	5.099697844	1.05954937822645e-05	0.000199566	3.313256504	Upregulated
TRIB3	2.111471279	3.535464809	5.098585734	1.06319161202234e-05	0.000199748	3.309982517	Upregulated
CDH11	1.159225668	5.010737092	5.098447797	1.06364423093988e-05	0.000199748	3.309576445	Upregulated
GABRD	1.560817062	-0.920492032	5.094843157	1.07554036788996e-05	0.000201263	3.298965321	Upregulated
SEMA3E	-2.50086839	0.50361201	-5.09473272	1.07590691497673e-05	0.000201263	3.298640238	Downregulated
CNNM4	-1.243402912	7.083998271	-5.083630519	1.11339590725865e-05	0.000207265	3.265964881	Downregulated
SLITRK3	-2.181246709	-0.621228819	-5.077371623	1.13509923031353e-05	0.000210284	3.247548467	Downregulated
LRRC8E	1.74640022	1.750193692	5.074920069	1.14371426379974e-05	0.000211268	3.240335797	Upregulated
ADRB1	-1.836094944	0.254721595	-5.073900861	1.14731494963001e-05	0.000211729	3.237337351	Downregulated
RNASE1	-1.249497629	6.610711823	-5.073574428	1.14847055769971e-05	0.000211738	3.236377025	Downregulated
ABCA6	-1.755157883	1.75177533	-5.07287738	1.15094205702385e-05	0.00021199	3.234326421	Downregulated
LOC102724760	-1.740852811	0.77816731	-5.071383418	1.1562569475323e-05	0.000212765	3.229931559	Downregulated
MAP4K1-AS1	-1.20570143	0.399583395	-5.066608752	1.17340712762316e-05	0.000215095	3.215886936	Downregulated
BMP5	-2.251371882	2.378836598	-5.06494263	1.17945093727604e-05	0.000215996	3.210986505	Downregulated
DGAT2	1.658417039	3.216851782	5.063371219	1.18517950051363e-05	0.000216631	3.206364854	Upregulated
UGT1A9	-2.164564971	1.721878316	-5.059994406	1.19758325867795e-05	0.00021768	3.196434066	Downregulated
UNC5CL	1.804333531	2.962189605	5.059648596	1.19886074176478e-05	0.00021768	3.195417138	Upregulated
LINC01687	-1.960885267	-0.891541934	-5.058414035	1.20343248180368e-05	0.000217903	3.191786724	Downregulated
TRIP13	1.676166808	2.671048624	5.058333228	1.20373232477075e-05	0.000217903	3.191549103	Upregulated
NR5A2	-1.208047393	5.038240616	-5.056289529	1.21134035674004e-05	0.000218909	3.185539593	Downregulated
COL5A1	1.498060461	7.009352233	5.053104034	1.22329421294463e-05	0.000220298	3.176173335	Upregulated
TARP	-1.535493298	0.649457205	-5.052205427	1.22668744295076e-05	0.000220298	3.17353133	Downregulated
FEV	-2.337449199	-0.230958896	-5.048153422	1.24210462201737e-05	0.000222373	3.161618852	Downregulated
LOC105377548	-1.569902409	1.761668826	-5.045842733	1.25098234044253e-05	0.000223753	3.154826297	Downregulated
AVIL	-1.235117512	2.931388749	-5.044402713	1.2565467557629e-05	0.000224121	3.150593412	Downregulated
GDPD5	1.537919967	3.05030817	5.042362966	1.26447065140368e-05	0.000225325	3.144597962	Upregulated
PIGZ	-1.443402017	6.256188282	-5.041884467	1.26633666905145e-05	0.000225448	3.143191556	Downregulated
MAL	-2.067736597	-0.082668549	-5.039683429	1.27495538038894e-05	0.000226562	3.136722519	Downregulated
RFC3	1.408426252	3.722416911	5.037458505	1.28372678937675e-05	0.000227698	3.130183707	Upregulated
SLC6A19	-3.88165428	3.427342365	-5.03710231	1.28513658579559e-05	0.000227738	3.129136925	Downregulated
ITM2C	-1.70276858	10.46702847	-5.036290391	1.28835584309991e-05	0.000227887	3.126750917	Downregulated
GDPD3	-1.304162168	3.585027212	-5.035483664	1.29156244042031e-05	0.000228243	3.124380223	Downregulated
LGALS9C	-2.424223817	4.447012548	-5.029484354	1.31565840344448e-05	0.000231187	3.106752102	Downregulated
MMP14	1.185313829	7.709487776	5.0284357	1.31991584551584e-05	0.000231459	3.103671106	Upregulated
IGLV3-10	-2.314077138	4.503549264	-5.028261504	1.32062438565047e-05	0.000231459	3.103159321	Downregulated
DBNDD1	1.609315075	2.369834519	5.027156312	1.32512856068797e-05	0.000232037	3.099912337	Upregulated
VWA2	2.463064736	3.191657965	5.024433962	1.33628852984013e-05	0.000233777	3.091914712	Upregulated
GPR158	-1.277977311	-0.366310148	-5.024045694	1.33788777020076e-05	0.000233844	3.090774126	Downregulated
ACVRL1	-1.09385495	7.014214935	-5.023110411	1.34174792386618e-05	0.000234092	3.088026667	Downregulated
HPGDS	-1.711486626	1.194331241	-5.021480523	1.34850131134833e-05	0.000235056	3.083238948	Downregulated
MACIR	-1.024012086	5.040950291	-5.020509933	1.35253892959614e-05	0.000235488	3.080388	Downregulated
ZBTB7C	-2.343292783	5.088332252	-5.02029494	1.35343491412659e-05	0.000235488	3.079756504	Downregulated
UGT1A5	-2.136348554	1.659143227	-5.018831437	1.35954974112034e-05	0.000236302	3.075457891	Downregulated
PDK4	-1.530850238	4.918288477	-5.018359527	1.36152731895095e-05	0.000236302	3.074071835	Downregulated
PIANP	-1.356264496	0.475771979	-5.018291347	1.36181326835324e-05	0.000236302	3.073871584	Downregulated
PTPRH	-1.800222234	6.656372151	-5.016919801	1.3675782649575e-05	0.00023673	3.069843309	Downregulated
HAPLN1	-1.727482644	2.502228746	-5.016242672	1.37043334813009e-05	0.00023673	3.067854624	Downregulated
UGT1A7	-2.148619985	1.68011345	-5.015989968	1.37150038052521e-05	0.00023673	3.067112457	Downregulated
MMP28	-2.267518417	4.548141268	-5.014424019	1.37813092719984e-05	0.000237628	3.062513555	Downregulated
NAALAD2	-1.370604539	-0.198292635	-5.013718687	1.38112782833878e-05	0.000237931	3.060442197	Downregulated
FABP1	-2.505051352	9.916317457	-5.013063823	1.38391607741996e-05	0.000238198	3.058519092	Downregulated
KLRC4	-1.052074989	-1.084664386	-5.011488294	1.39064719856633e-05	0.000238927	3.053892474	Downregulated
POU5F1B	1.923537888	-0.295082076	5.009973467	1.39714960942602e-05	0.000239829	3.049444322	Upregulated
PPP2R3A	-1.126020297	3.904503976	-5.00854091	1.40332661696191e-05	0.000240459	3.045237944	Downregulated
LTK	-2.054773108	3.618381686	-5.003110028	1.42699093863794e-05	0.00024386	3.029293093	Downregulated
NTRK3	-1.938410221	0.738259899	-4.99880022	1.44605169316643e-05	0.000246383	3.016641601	Downregulated
UGT1A10	-2.713770362	3.811763705	-4.998306823	1.44824985956801e-05	0.000246383	3.015193338	Downregulated
DNASE1L3	-2.245850374	2.930582565	-4.997473924	1.45196808777492e-05	0.000246383	3.012748591	Downregulated
GPR18	-1.132431914	0.017608398	-4.997417077	1.45222221147675e-05	0.000246383	3.012581733	Downregulated
LOC105375918	-1.823422303	-0.419141195	-4.997014676	1.45402231391965e-05	0.000246383	3.011400619	Downregulated
IGLC3	-1.871324087	8.072254716	-4.996945182	1.45433341089445e-05	0.000246383	3.011196646	Downregulated
FXYD1	-2.203777783	1.703484018	-4.996884608	1.4546046320652e-05	0.000246383	3.011018853	Downregulated
CXCL11	2.206918381	0.378464578	4.99460448	1.4648505111017e-05	0.000247581	3.004326615	Upregulated
SEMA6A-AS2	-1.165261559	-0.217927702	-4.993409741	1.47024768793118e-05	0.000248156	3.000820214	Downregulated
PLAAT2	-2.216393373	0.745812895	-4.991871092	1.47722752358645e-05	0.000248896	2.996304682	Downregulated
TMEM158	1.394492694	1.654764955	4.988514858	1.49256677968279e-05	0.000250363	2.986455784	Upregulated
SHE	-1.121593328	3.8543293	-4.986806818	1.5004337148286e-05	0.000251112	2.981443933	Downregulated
IL1B	2.025361096	2.78224566	4.986189287	1.50328806533192e-05	0.000251112	2.979631997	Upregulated
CHPF	1.148574203	6.179863307	4.985012134	1.50874402093306e-05	0.000251772	2.976178143	Upregulated
IGLV7-43	-2.276031904	3.986283498	-4.984140086	1.51279851438269e-05	0.00025223	2.973619572	Downregulated
SLC5A6	1.129545187	5.498435909	4.9837494	1.51461847370862e-05	0.000252314	2.972473329	Upregulated
IGKJ2	-1.930255025	5.924586849	-4.980206706	1.53122104452273e-05	0.00025453	2.962080012	Downregulated
CNTN4-AS1	-1.129856288	-0.917247956	-4.980061142	1.53190706386592e-05	0.00025453	2.961652993	Downregulated
SPP1	2.740178449	4.237642865	4.978773899	1.53798693108155e-05	0.000254792	2.957876878	Upregulated
PPARGC1A	-1.866303503	4.348652752	-4.978157789	1.54090538409932e-05	0.000254792	2.956069581	Downregulated
CARMIL2	-1.066673683	2.595375523	-4.978041803	1.54145541176656e-05	0.000254792	2.955729353	Downregulated
HHIP-AS1	-1.11703722	-0.449223124	-4.974227045	1.55965464258468e-05	0.000257356	2.944540001	Downregulated
NR3C1	-1.098998671	4.814666874	-4.973597334	1.56267925298761e-05	0.000257634	2.942693082	Downregulated
UGT1A4	-2.120564304	1.676082999	-4.97247881	1.56806606464302e-05	0.000258078	2.939412588	Downregulated
ATAD2	1.254917258	4.371502656	4.971405219	1.57325379625305e-05	0.000258162	2.93626399	Upregulated
IRAG2	-1.657932854	2.86821928	-4.970856333	1.57591265570908e-05	0.000258162	2.934654275	Downregulated
LRRN3	-1.263503427	-0.111451643	-4.970820233	1.57608768164579e-05	0.000258162	2.934548407	Downregulated
FAM151A	-1.124058281	3.152231021	-4.970486768	1.57770537310456e-05	0.000258162	2.933570472	Downregulated
LOC107986566	-2.286006956	2.686327636	-4.969943055	1.58034654237843e-05	0.000258325	2.931975976	Downregulated
TMEM100	-2.004310207	1.703465971	-4.966765595	1.59586944737858e-05	0.000260419	2.922658311	Downregulated
MYH15	-1.699975461	1.548724174	-4.964852411	1.60528877872346e-05	0.000261511	2.917048514	Downregulated
SCN1A-AS1	-1.629674501	-0.220755052	-4.963846476	1.61026346916137e-05	0.000262098	2.914099075	Downregulated
ABCC13	-1.853301334	0.532772312	-4.961447175	1.62219061415613e-05	0.000263592	2.907064636	Downregulated
KAT2B	-1.08086032	4.383070368	-4.961073179	1.62405765466294e-05	0.000263672	2.90596818	Downregulated
STAB2	-1.150775322	1.180752513	-4.960620274	1.62632147578622e-05	0.000263816	2.9046404	Downregulated
VIT	-1.605486227	0.060235749	-4.958599587	1.63645993938236e-05	0.000264865	2.89871661	Downregulated
PAPSS2	-1.267473152	7.263143955	-4.958505889	1.63693157461082e-05	0.000264865	2.898441935	Downregulated
LINC00402	-1.493608434	-1.338151085	-4.956145436	1.64885753744304e-05	0.000266175	2.891522626	Downregulated
MIR1182	1.036147967	-0.806273587	4.956110102	1.6490367113707e-05	0.000266175	2.891419054	Upregulated
WNT5A	1.187220641	3.645156836	4.956079345	1.64919269352046e-05	0.000266175	2.891328897	Upregulated
ACACB	-1.146417278	5.499327631	-4.950264633	1.6789456658334e-05	0.000269746	2.874286335	Downregulated
RHPN1-AS1	1.279466717	-0.90396325	4.950107078	1.67975920843245e-05	0.000269746	2.8738246	Upregulated
MYPN	-1.793922891	-0.323826627	-4.949643101	1.68215725328463e-05	0.000269905	2.872464864	Downregulated
PCDH11Y	-2.089303406	-0.868089507	-4.947601498	1.69274957458759e-05	0.000271378	2.866481973	Downregulated
LOC107984567	1.542852304	0.808786816	4.941599102	1.72427587285132e-05	0.000274595	2.848894442	Upregulated
CNN2	1.00818237	6.416026838	4.940554917	1.72981935179422e-05	0.000275021	2.845835261	Upregulated
CNTFR	-2.958779229	1.775877258	-4.938122129	1.74280340252141e-05	0.000276856	2.838708273	Downregulated
UHRF1	1.502380226	3.860208038	4.932672488	1.77224030681762e-05	0.000280303	2.82274542	Upregulated
UGT1A3	-2.083428434	1.688538967	-4.932268765	1.77444056503619e-05	0.000280303	2.821562974	Downregulated
CHAD	-1.938570495	2.490022652	-4.931259413	1.7799533129009e-05	0.000280896	2.818606796	Downregulated
IGKC	-1.870631871	10.8467738	-4.930079108	1.78642128665496e-05	0.000281453	2.815150064	Downregulated
ELFN1-AS1	2.598637226	-0.351760322	4.928852206	1.7931692933055e-05	0.000282284	2.811557017	Upregulated
SEC14L5	-1.869493424	0.610087238	-4.92699376	1.80343895150802e-05	0.000283436	2.806114755	Downregulated
HOXD4	-1.544291291	2.407706402	-4.924590083	1.8168080159611e-05	0.000284836	2.799076365	Downregulated
RNF112	-1.666134293	1.749189404	-4.921914705	1.83180376597396e-05	0.000286659	2.791243088	Downregulated
TMEM253	-1.56903315	3.326767249	-4.921716953	1.83291704262708e-05	0.000286659	2.790664115	Downregulated
LINC00920	1.121977225	0.898278983	4.921314592	1.83518426439433e-05	0.000286779	2.789486109	Upregulated
SCD	1.711921292	6.905010544	4.91779139	1.85515585236519e-05	0.000289112	2.779171825	Upregulated
POP1	1.047841657	2.887892174	4.917666096	1.85587004863516e-05	0.000289112	2.778805044	Upregulated
NEXMIF	-1.733019748	-0.157278664	-4.916334988	1.86347437485987e-05	0.000289783	2.774908538	Downregulated
TLR3	-1.409266089	3.684736568	-4.915855927	1.86621869624218e-05	0.000289834	2.773506242	Downregulated
PVT1	1.377978417	1.721748226	4.915702758	1.86709697422947e-05	0.000289834	2.773057896	Upregulated
MIR4435-2HG	1.082798442	2.847248924	4.914302556	1.87514481403531e-05	0.000290107	2.768959422	Upregulated
MMP11	2.434665998	4.157512973	4.914127844	1.8761513996627e-05	0.000290107	2.768448046	Upregulated
RCSD1	-1.00863865	4.470824639	-4.910434694	1.89755488063761e-05	0.000291684	2.757639029	Downregulated
GRIA4	-1.665417256	-0.380910355	-4.90765818	1.91380517334793e-05	0.00029286	2.749513744	Downregulated
SMIM6	-1.508490482	1.814677453	-4.903916041	1.93592538119387e-05	0.000295537	2.738563904	Downregulated
CADM3	-2.571926175	2.519456755	-4.902656663	1.94342652083379e-05	0.000296446	2.734879183	Downregulated
ARRDC4	-1.058402814	5.357570435	-4.901509119	1.95028662000555e-05	0.00029702	2.731521815	Downregulated
DDX21	1.085231438	6.403500198	4.899326393	1.96340139067172e-05	0.000298543	2.725136201	Upregulated
LINC01752	-2.249382429	1.388321991	-4.898414787	1.96890454382354e-05	0.000298857	2.722469427	Downregulated
MEI1	-1.504455234	1.90965655	-4.89584912	1.98447502444516e-05	0.000300555	2.714964413	Downregulated
LOC107986847	-2.684906099	3.769558131	-4.890474587	2.01748836706267e-05	0.000303826	2.699245268	Downregulated
MGLL	-1.040506525	7.639431479	-4.889816383	2.02156862816536e-05	0.000304012	2.697320401	Downregulated
CYP27B1	1.176243651	0.780185329	4.889455261	2.02381072029756e-05	0.000304111	2.696264349	Upregulated
BTNL8	-2.737866982	5.18511402	-4.888760945	2.02812843669603e-05	0.000304283	2.694233954	Downregulated
LINC00955	-2.28779184	-0.620288531	-4.887400736	2.03661357651947e-05	0.000305078	2.690256433	Downregulated
PLAC8	-2.649864672	6.007016868	-4.88684966	2.04006124932171e-05	0.000305356	2.688645035	Downregulated
IGLV1-50	-1.816582819	0.91946221	-4.885930809	2.04582268251975e-05	0.00030598	2.685958299	Downregulated
TFAP4	1.033093028	3.858289532	4.884462229	2.05506453181553e-05	0.000306406	2.681664339	Upregulated
POU2AF1	-1.754780065	4.363480862	-4.883587997	2.06058574046623e-05	0.000306683	2.679108295	Downregulated
GSTM2	-1.454076408	3.347398107	-4.881757122	2.07219627049968e-05	0.000308002	2.673755527	Downregulated
P2RX6	-1.280845614	-0.580888873	-4.88130165	2.07509470107126e-05	0.000308194	2.672423962	Downregulated
BICD1	1.008316086	2.890296393	4.876943383	2.10303270280406e-05	0.000311732	2.659683769	Upregulated
BTLA	-1.365945307	0.168833062	-4.876826017	2.1037901858423e-05	0.000311732	2.659340712	Downregulated
LINC03026	-1.92224495	0.199073904	-4.875427308	2.11283833283392e-05	0.000312589	2.655252431	Downregulated
CES3	-2.114133865	6.389151235	-4.873920936	2.12262604716074e-05	0.000313553	2.650849702	Downregulated
CD7	-1.390815681	2.872896309	-4.873571405	2.12490354473494e-05	0.000313648	2.649828153	Downregulated
SCUBE2	-1.524570992	2.699172341	-4.87001794	2.1481952914053e-05	0.000316599	2.639443439	Downregulated
KLHL31	1.342597478	0.129132672	4.869312465	2.15284942277634e-05	0.000317041	2.637381913	Upregulated
SOX4	1.118977671	6.713300158	4.868355129	2.1591811005153e-05	0.000317729	2.634584489	Upregulated
COL4A3	-1.331599356	0.683856112	-4.865129886	2.18064836698466e-05	0.000320397	2.625160787	Downregulated
ADTRP	-2.542395471	5.27340033	-4.863675223	2.1903996486404e-05	0.000321337	2.620910847	Downregulated
PNPLA7	-1.376174309	4.022684909	-4.859951268	2.21556022817013e-05	0.000324036	2.610032024	Downregulated
PTPRCAP	-1.163247979	2.925408496	-4.859607933	2.2178942969389e-05	0.000324067	2.609029115	Downregulated
ADHFE1	-1.919904361	1.168514629	-4.85739768	2.23297849250747e-05	0.000325343	2.602573103	Downregulated
RMDN2	-1.199032692	3.407379804	-4.856816973	2.23695842882261e-05	0.000325675	2.600876986	Downregulated
IGHV3-7	-1.786045959	6.865263073	-4.855954251	2.24288416262981e-05	0.000325796	2.598357232	Downregulated
AKR1B15	-2.432513396	-0.002781886	-4.855537693	2.2457509084025e-05	0.000325807	2.597140623	Downregulated
FSIP2	-2.549822026	2.554193995	-4.853798315	2.25776054293957e-05	0.000326719	2.59206076	Downregulated
RAB37	-1.274159968	2.977902136	-4.851796031	2.27166416822296e-05	0.000328236	2.5862135	Downregulated
PDGFD	-1.253670093	3.545351453	-4.848715847	2.29321825030375e-05	0.000330726	2.577219346	Downregulated
IGKV1-33	-1.876383532	5.269098259	-4.848348803	2.29580016390539e-05	0.000330726	2.576147646	Downregulated
IGKJ5	-1.959721129	4.959113343	-4.846326512	2.31007732599882e-05	0.000332023	2.570243217	Downregulated
TRG-AS1	-1.337085031	0.589306811	-4.846093999	2.31172446919935e-05	0.000332023	2.569564384	Downregulated
SPOCK3	-1.625319537	-1.018326302	-4.844965133	2.319737980744e-05	0.000332469	2.566268697	Downregulated
DTNB-AS1	-1.291479715	0.446032484	-4.844546175	2.3227190415901e-05	0.000332605	2.5650456	Downregulated
TRGC2	-1.400317635	-0.486778196	-4.843916321	2.32720785438132e-05	0.000332751	2.563206854	Downregulated
IGSF10	-2.04354669	1.419360261	-4.839594223	2.358242836204e-05	0.000335936	2.550590497	Downregulated
TMEM156	-1.258741074	0.726956306	-4.838005143	2.36975598300485e-05	0.000337325	2.545952456	Downregulated
PID1	-1.169638646	5.090194274	-4.837361969	2.37443167734946e-05	0.000337366	2.544075312	Downregulated
CMBL	-1.404270142	6.58586793	-4.837239805	2.37532081084634e-05	0.000337366	2.543718772	Downregulated
PINK1	-1.157500799	5.850550656	-4.836593955	2.3800268950627e-05	0.000337511	2.541833873	Downregulated
MAP4K1	-1.205051409	2.948779857	-4.83646284	2.38098340886931e-05	0.000337511	2.541451224	Downregulated
SLC7A1	1.05919616	6.307997251	4.8360282	2.38415694029595e-05	0.000337534	2.540182768	Upregulated
LOC107986127	-1.628819521	0.716860684	-4.835737623	2.38628092076337e-05	0.000337534	2.539334762	Downregulated
IGKJ1	-1.759781557	6.11677991	-4.835616251	2.38716864788003e-05	0.000337534	2.538980558	Downregulated
LINC02884	-1.721262371	0.769261707	-4.834920358	2.39226480284086e-05	0.000337534	2.53694974	Downregulated
KDELR3	1.094617296	4.119732509	4.834802481	2.3931291034998e-05	0.000337534	2.536605746	Upregulated
CCDC152	-1.96154441	7.394048029	-4.834081888	2.39841937122942e-05	0.000337645	2.534502919	Downregulated
HTRA3	1.559078309	4.106912181	4.833499971	2.40269999441957e-05	0.000337885	2.532804816	Upregulated
MATN3	1.549588955	-0.618340222	4.833371358	2.4036470962515e-05	0.000337885	2.532429515	Upregulated
C16orf74	-1.160477675	-0.028089003	-4.832613029	2.40923894144396e-05	0.000338423	2.530216693	Downregulated
PADI2	-2.387125744	7.164474073	-4.830490652	2.42495768305805e-05	0.000339199	2.524023902	Downregulated
MPZ	-1.391088358	2.023460777	-4.830434129	2.42537769156214e-05	0.000339199	2.523858981	Downregulated
ITPKA	-1.552185516	4.317264856	-4.829430872	2.43284457595302e-05	0.000339929	2.52093181	Downregulated
DLEU7	1.027841761	-0.514488424	4.829256889	2.43414178071855e-05	0.000339929	2.520424198	Upregulated
FOSL1	2.62645663	0.701145255	4.828337808	2.44100576158431e-05	0.000340405	2.517742744	Upregulated
TLCD4	-1.297779941	4.775219649	-4.82802216	2.44336753082353e-05	0.000340405	2.516821854	Downregulated
ULBP3	1.285993874	0.902447054	4.827659598	2.44608311349561e-05	0.000340405	2.515764108	Upregulated
CMA1	-1.856257829	0.019571132	-4.827377203	2.44820031836097e-05	0.000340405	2.514940253	Downregulated
IGLV2-23	-1.87543541	6.676420004	-4.827098739	2.45028982574364e-05	0.000340448	2.514127875	Downregulated
IGKV1D-43	-1.725455368	-0.972156906	-4.826624106	2.45385539772962e-05	0.000340697	2.512743223	Downregulated
SCNN1B	-2.866635649	5.116027896	-4.824251252	2.47175805514628e-05	0.000342934	2.505821268	Downregulated
TM4SF1	1.067908484	5.727751111	4.8231993	2.47973609059995e-05	0.000343792	2.502752785	Upregulated
NKILA	1.271286405	1.415366122	4.821778279	2.49055362866573e-05	0.000344793	2.498607957	Upregulated
AHCY	1.0455823	7.294917661	4.818862981	2.51289275698397e-05	0.000346385	2.490105367	Upregulated
NAT1	-1.064349744	3.827765013	-4.818065698	2.51903656494155e-05	0.000346983	2.487780233	Downregulated
LOC105373582	1.95880782	0.578543548	4.817713247	2.52175726061833e-05	0.000347108	2.486752397	Upregulated
P2RY12	-1.356900726	-0.413925384	-4.817375706	2.52436558839471e-05	0.000347218	2.485768056	Downregulated
DDIAS	1.392890405	1.239441486	4.816126961	2.5340384196427e-05	0.000347878	2.482126566	Upregulated
GFRA2	-1.98101692	1.7004313	-4.814890247	2.54365420181932e-05	0.000348372	2.478520342	Downregulated
KPNA2	1.063789069	5.594824421	4.811226191	2.57235565501592e-05	0.000351549	2.467837121	Upregulated
COL4A2-AS2	1.461121863	1.013692174	4.810125809	2.58103760717062e-05	0.00035214	2.464629071	Upregulated
SEMA6A	-1.418758833	5.630755055	-4.809877366	2.58300181910046e-05	0.00035214	2.463904781	Downregulated
MSX2	2.546725397	-0.151905506	4.809371762	2.58700373881391e-05	0.000352296	2.462430806	Upregulated
MEP1B	-2.875075881	0.724032652	-4.808126773	2.59688413795302e-05	0.000352732	2.458801455	Downregulated
TPD52L1	1.208623224	3.505927898	4.805972875	2.61406600551386e-05	0.000354008	2.45252292	Upregulated
PKNOX2	-1.546687994	0.849145522	-4.805771527	2.61567791490123e-05	0.000354008	2.451936027	Downregulated
CCL5	-1.432117898	4.566376547	-4.80570676	2.61619662190861e-05	0.000354008	2.451747244	Downregulated
SIGLEC8	-1.430630386	1.081528311	-4.804176004	2.62848583882641e-05	0.00035542	2.447285533	Downregulated
MTBP	1.109441859	1.834638786	4.80295179	2.63835516091302e-05	0.000356432	2.443717506	Upregulated
LOC105372141	-1.089169742	2.033626341	-4.802685303	2.64050836891632e-05	0.000356432	2.442940841	Downregulated
MIR22	-1.162584554	0.58042933	-4.802327617	2.64340119870234e-05	0.000356432	2.441898394	Downregulated
P2RY14	-1.175623054	2.09219983	-4.795946933	2.69553567988362e-05	0.000361428	2.423305013	Downregulated
ADORA3	-1.206531784	1.106749914	-4.795472413	2.6994532142967e-05	0.0003617	2.421922453	Downregulated
EVI2B	-1.203819842	3.971607804	-4.793318996	2.71730223307449e-05	0.00036333	2.415648612	Downregulated
CFI	1.415559544	3.181770077	4.789991765	2.74511041374713e-05	0.000366282	2.405956053	Upregulated
LOC101927262	-1.039717015	-1.191361872	-4.789337883	2.75060840891485e-05	0.000366761	2.404051385	Downregulated
SLAMF7	-1.573368112	4.660885048	-4.787014265	2.7702341690854e-05	0.000368294	2.397283443	Downregulated
CNTN4	-1.345716084	2.408784537	-4.786839799	2.77171333061195e-05	0.000368294	2.396775304	Downregulated
MOCS1	-1.140731083	3.915985212	-4.785911879	2.77959353850778e-05	0.00036832	2.394072779	Downregulated
CCL15-CCL14	-1.068482249	3.911340013	-4.785160587	2.78598998456705e-05	0.000368913	2.391884755	Downregulated
CD48	-1.167082782	3.725820615	-4.783129789	2.80335301975992e-05	0.0003707	2.385970706	Downregulated
CEP72	1.018915825	2.991692231	4.779465246	2.83495555958905e-05	0.000373652	2.375300184	Upregulated
LOC105370485	-1.888574362	1.832785695	-4.778580247	2.84264033677939e-05	0.000374265	2.372723468	Downregulated
SELENOP	-1.968290933	8.579991208	-4.775412104	2.87031975793715e-05	0.000376698	2.363500069	Downregulated
OGN	-2.729289143	2.653517667	-4.774834978	2.8753906098255e-05	0.000376754	2.36182002	Downregulated
PCK1	-2.252773124	7.087058145	-4.771782388	2.90235955446923e-05	0.000379086	2.352934432	Downregulated
TXNIP	-1.032696293	9.218455215	-4.771019802	2.90913578506336e-05	0.000379713	2.35071485	Downregulated
EPIST	-1.368407819	-0.541569861	-4.770764117	2.91141126565333e-05	0.000379751	2.34997067	Downregulated
COL4A2	1.517764	7.853031226	4.770297743	2.91556631435927e-05	0.000380034	2.348613294	Upregulated
PHGR1	-2.304015343	8.745059037	-4.770023656	2.91801096003312e-05	0.000380095	2.347815581	Downregulated
BMX	-1.535714389	1.521749465	-4.76701032	2.9450216338309e-05	0.000382573	2.33904606	Downregulated
FCRL2	-1.802760661	0.857121646	-4.761891814	2.99147014843688e-05	0.000387034	2.324152623	Downregulated
CDC6	1.371991637	3.793361005	4.76108947	2.99881649611127e-05	0.000387462	2.321818321	Upregulated
LOC105377806	1.270334859	-0.301958867	4.759913337	3.00961753047828e-05	0.000388073	2.318396688	Upregulated
CKAP2	1.265667396	4.349394707	4.759483384	3.01357560624625e-05	0.000388322	2.317145901	Upregulated
ANXA3	1.121271106	4.992178871	4.757798413	3.02913682770979e-05	0.000390065	2.312244338	Upregulated
IGKV1-9	-1.953402047	6.11354867	-4.757179432	3.03487322510624e-05	0.000390541	2.310443823	Downregulated
ABCD2	-1.296481175	0.42565482	-4.755319097	3.05217860129375e-05	0.000391717	2.305032694	Downregulated
IGKV2-18	-2.322206971	-0.701616494	-4.753347135	3.07062886788658e-05	0.000393558	2.299297362	Downregulated
KCNQ5	-1.423359073	-0.717448128	-4.751328937	3.08962590048784e-05	0.000394461	2.293428067	Downregulated
CILP2	1.849293019	-0.919593861	4.751287372	3.09001836360356e-05	0.000394461	2.293307194	Upregulated
PLP1	-3.140672137	2.27201259	-4.750826412	3.09437413493157e-05	0.000394754	2.291966713	Downregulated
SRPX2	1.265608314	3.518376617	4.750160234	3.10067981129087e-05	0.000395295	2.290029501	Upregulated
SMIM14	-1.134008867	6.657804321	-4.746014283	3.14020959119973e-05	0.000398217	2.277974571	Downregulated
MT1H	-2.875678605	2.682914094	-4.745529669	3.1448625643468e-05	0.000398543	2.276565631	Downregulated
MT1F	-2.32382875	4.009017028	-4.744804458	3.15183832750085e-05	0.000399068	2.274457253	Downregulated
IGLC6	-2.251647208	3.684407014	-4.744666571	3.15316638281355e-05	0.000399068	2.274056388	Downregulated
GLIPR2	-1.136610669	4.964321083	-4.744250823	3.15717400544048e-05	0.000399312	2.272847737	Downregulated
LOC105375987	-2.228791222	0.584704825	-4.74386991	3.16085025239237e-05	0.000399513	2.271740377	Downregulated
LAMC3	-1.174063985	2.419924175	-4.743233639	3.16700044315337e-05	0.000400027	2.269890701	Downregulated
ANKRD20A1	-1.247972357	-1.150268724	-4.741139592	3.18732509692109e-05	0.000402329	2.263803563	Downregulated
ORC6	1.467720235	2.008978357	4.739420285	3.20410889768459e-05	0.000404181	2.25880617	Upregulated
DPEP1	4.166045473	3.855468166	4.736968325	3.22819602835695e-05	0.000406287	2.251679893	Upregulated
FRZB	-1.275228446	4.60413684	-4.736858418	3.22927989545547e-05	0.000406287	2.251360481	Downregulated
FCGR3B	1.799955161	1.893304372	4.735241893	3.24526311699198e-05	0.000407662	2.246662731	Upregulated
IGKV5-2	-2.094593981	1.014117598	-4.730483521	3.29276620067698e-05	0.000411306	2.232836501	Downregulated
LINC01133	-1.7025928	3.96635197	-4.729375534	3.3039255492547e-05	0.000412345	2.229617488	Downregulated
ABCA9	-1.960932828	1.181861167	-4.728572469	3.31203715237526e-05	0.000412439	2.227284462	Downregulated
IGLC2	-1.858785797	8.868776811	-4.723528833	3.36343375418167e-05	0.000417755	2.212633867	Downregulated
PTN	-1.428246654	3.228564168	-4.722702403	3.37193021747316e-05	0.000418469	2.210233599	Downregulated
IGLV4-60	-2.377026486	1.785241506	-4.721016947	3.38932403870133e-05	0.000419506	2.205338673	Downregulated
CELSR3	1.501302419	3.234760745	4.718740323	3.4129595039333e-05	0.000421379	2.198727468	Upregulated
CEACAM1	-1.883266456	7.889415655	-4.717099051	3.43009982342932e-05	0.00042295	2.19396172	Downregulated
CDH6	1.142918704	1.73797281	4.714921813	3.45296869069061e-05	0.000425059	2.18764025	Upregulated
CDC25B	1.273989594	5.537525529	4.714837789	3.45385426693895e-05	0.000425059	2.187396302	Upregulated
E2F7	1.45921006	1.328475532	4.713492615	3.46806227416253e-05	0.000425758	2.183491006	Upregulated
PAQR5	-1.55198204	4.645982855	-4.71189932	3.48496569967081e-05	0.000427113	2.178865683	Downregulated
SEMA6A-AS1	-1.275374625	2.085517801	-4.711503901	3.48917333198574e-05	0.000427113	2.177717836	Downregulated
ECRG4	-2.286080294	0.333220788	-4.711370486	3.49059412578749e-05	0.000427113	2.177330556	Downregulated
LINC01979	1.537687263	-0.6030648	4.709172412	3.51408480232954e-05	0.00042944	2.170950278	Upregulated
NMB	1.167654441	0.852609999	4.708543045	3.52083952412475e-05	0.000429991	2.169123553	Upregulated
CXCL12	-1.700768298	5.532434859	-4.707119525	3.53616488523169e-05	0.000431588	2.164992014	Downregulated
GTF3A	1.222600054	5.73014688	4.706066824	3.54754043373414e-05	0.000432701	2.161936896	Upregulated
RYR1	-1.214471517	0.840858223	-4.703888759	3.5711916423331e-05	0.000434756	2.15561625	Downregulated
IGLV6-57	-1.879458259	4.082124596	-4.696038532	3.65773534634931e-05	0.000443882	2.132840585	Downregulated
TNFAIP8L3	-1.347502999	2.224959811	-4.69544221	3.6643934329849e-05	0.000444262	2.131110834	Downregulated
NXT1	1.017044856	3.128210068	4.694916056	3.67027801776964e-05	0.000444262	2.12958466	Upregulated
FER1L6	-2.904637077	3.083530549	-4.694851428	3.6710014775173e-05	0.000444262	2.129397199	Downregulated
TG	2.182455579	0.357197582	4.689144381	3.73544519201203e-05	0.000450524	2.112845693	Upregulated
IGKV2D-18	-1.978675742	-1.184375135	-4.68474686	3.7858627489058e-05	0.000455196	2.100095116	Downregulated
KIF20A	1.330633843	3.17396334	4.684468748	3.78907380226297e-05	0.000455196	2.099288821	Upregulated
NT5DC4	1.008479215	-0.414045259	4.683350209	3.80201551969382e-05	0.000456194	2.096046093	Upregulated
SQLE	1.529133679	4.947217629	4.68287128	3.80757014837833e-05	0.00045629	2.094657698	Upregulated
IGHV3-49	-2.036303285	4.657024877	-4.681902007	3.81883635419846e-05	0.000457354	2.091847907	Downregulated
STOX2	-1.397710336	1.496554636	-4.678301484	3.86097547610236e-05	0.000461536	2.081411629	Downregulated
HBA1	-1.888195839	2.008653608	-4.67664803	3.88048038584407e-05	0.000463578	2.07661962	Downregulated
PMEPA1	1.457648263	6.060344929	4.676063829	3.88739511944965e-05	0.000464115	2.074926593	Upregulated
MIXL1	-1.244483023	-0.733475003	-4.67567046	3.89205798143362e-05	0.000464383	2.073786626	Downregulated
LOC107985031	-1.184286576	0.74165567	-4.673589272	3.9168197014132e-05	0.000466177	2.067755797	Downregulated
COL3A1	1.461385449	9.904449771	4.67061077	3.95252836417831e-05	0.000469262	2.059125802	Upregulated
SPOCD1	1.402426601	0.032425242	4.669885807	3.96126832212284e-05	0.000470008	2.057025462	Upregulated
UBE2S	1.080301848	4.592569	4.6692909	3.96845462300855e-05	0.000470542	2.055301969	Upregulated
IGLJ2	-1.733891109	5.732340208	-4.667768822	3.98689949112476e-05	0.000471171	2.05089262	Downregulated
DUSP4	1.511865943	2.747502851	4.667632358	3.98855731251769e-05	0.000471171	2.050497312	Upregulated
FER1L6-AS2	-1.723440993	-0.56232722	-4.667559489	3.9894428353561e-05	0.000471171	2.050286226	Downregulated
ATP6V0D2	-1.882455685	0.957068561	-4.667400092	3.99138055527016e-05	0.000471171	2.049824487	Downregulated
PRAMENP	-1.421020219	-0.702303288	-4.66725164	3.99318605226944e-05	0.000471171	2.049394457	Downregulated
CES2	-1.212620916	8.787761127	-4.666834944	3.99825828363004e-05	0.00047119	2.048187408	Downregulated
ASB9	1.165368567	1.5482985	4.666471754	4.00268440343247e-05	0.000471422	2.047135369	Upregulated
HBB	-2.039964529	2.908446875	-4.664258434	4.02976243044124e-05	0.000474029	2.040724528	Downregulated
FOXS1	1.305501802	-0.10908216	4.661605989	4.06245103984774e-05	0.000477512	2.033042687	Upregulated
CPNE8-AS1	-1.067911336	-0.614224133	-4.656426922	4.12703396761337e-05	0.000483136	2.01804628	Downregulated
HBA2	-1.902077488	2.061210747	-4.652977494	4.17060949992098e-05	0.000487308	2.008060304	Downregulated
HOXD1	-1.859241706	1.729538091	-4.652333437	4.17879583231949e-05	0.000487908	2.00619597	Downregulated
ARL14	-1.693569156	3.525774392	-4.647605825	4.23937391717183e-05	0.000492045	1.9925129	Downregulated
CA9	2.686848401	0.978919484	4.646440428	4.25443959659084e-05	0.000492866	1.9891404	Upregulated
XRCC2	1.534082791	1.434220226	4.644597252	4.27837521706123e-05	0.000494476	1.983806899	Upregulated
CAPN5	-1.100296788	7.907291181	-4.6429565	4.29979390884824e-05	0.000495756	1.979059556	Downregulated
PKHD1L1	-1.82332983	1.544086472	-4.641687204	4.31643611786992e-05	0.000497376	1.975387247	Downregulated
LOC105378187	-1.423060266	-0.124971073	-4.640897841	4.32681778559432e-05	0.000498062	1.973103592	Downregulated
LOC105378570	-1.596238761	0.781059762	-4.640204811	4.33595278995183e-05	0.000498726	1.971098707	Downregulated
ITGA2	1.220090117	5.45268105	4.638500565	4.35849792739215e-05	0.000500418	1.966168743	Upregulated
IGHV3-13	-2.27965818	3.504586291	-4.636387863	4.38660710032595e-05	0.00050252	1.9600578	Downregulated
FCGR1CP	1.236888134	-1.010931369	4.6351275	4.40346112921246e-05	0.000503501	1.956412542	Upregulated
ITGA11	1.408854621	3.497552108	4.635107154	4.40373372413499e-05	0.000503501	1.956353699	Upregulated
SLC23A1	-1.485230646	1.138284332	-4.632844911	4.4341475570926e-05	0.000506375	1.949811357	Downregulated
IGLV2-8	-2.115654019	5.563957698	-4.63209831	4.44423035052905e-05	0.000507224	1.947652374	Downregulated
CYP4F24P	-1.796471959	-0.031304095	-4.631571607	4.4513570509174e-05	0.000507735	1.946129328	Downregulated
ABCC8	-1.538916798	-0.496724396	-4.631223214	4.45607726485841e-05	0.000507972	1.945121918	Downregulated
LOC105375919	-1.230798221	-0.985534333	-4.629748915	4.47610659524911e-05	0.00050983	1.940859043	Downregulated
CYP3A4	-1.904198313	1.333701267	-4.62948546	4.4796951557835e-05	0.00050983	1.940097306	Downregulated
IGKV2D-28	-2.035596301	6.069796517	-4.626993482	4.51377942037266e-05	0.00051272	1.932892675	Downregulated
CADM3-AS1	-2.254359652	1.699858193	-4.626596556	4.51923198667583e-05	0.000512993	1.931745195	Downregulated
FANCB	1.062957512	0.339435336	4.626429345	4.5215309135042e-05	0.000512993	1.931261807	Upregulated
CNTN2	-2.049293114	-0.024265447	-4.624104819	4.55360967708219e-05	0.000516022	1.924542321	Downregulated
IGKJ4	-1.816719467	6.350786625	-4.623148331	4.56687444671333e-05	0.000516879	1.92177764	Downregulated
PLS3	1.146042275	5.834013124	4.622967364	4.56938842746509e-05	0.000516879	1.921254578	Upregulated
KIAA0513	-1.131774472	5.155736232	-4.622784741	4.57192678732047e-05	0.000516879	1.920726736	Downregulated
EPS15-AS1	-1.177186046	0.841934755	-4.62236779	4.57772739918697e-05	0.000516922	1.919521624	Downregulated
IGLV1-40	-1.926679703	6.135251676	-4.62164794	4.58775901492717e-05	0.00051775	1.917441108	Downregulated
IGKV2-28	-1.995920103	6.244054019	-4.616675846	4.65764338548269e-05	0.000524094	1.903072808	Downregulated
ADH1C	-2.783254605	7.170921854	-4.616331675	4.66251948782633e-05	0.000524114	1.902078364	Downregulated
SFRP1	-2.963240058	3.803248816	-4.616277756	4.66328385716512e-05	0.000524114	1.901922571	Downregulated
FADS1	1.281118527	3.101020927	4.616031088	4.66678223086607e-05	0.0005242	1.901209864	Upregulated
SLC9A2	-2.055207831	5.418302739	-4.614986457	4.68162647689516e-05	0.000525559	1.898191669	Downregulated
NMRAL2P	-1.698949838	1.075641154	-4.613973332	4.69606750885923e-05	0.00052686	1.895264657	Downregulated
COL18A1	1.285234149	6.87071339	4.613788193	4.69871120729439e-05	0.00052686	1.894729792	Upregulated
ARHGAP20	-1.303326068	1.316064187	-4.613259867	4.70626356012801e-05	0.000526922	1.893203483	Downregulated
ANO5	-2.29802557	2.445426655	-4.613146918	4.70787969921853e-05	0.000526922	1.892877185	Downregulated
ITGAL	-1.136008137	4.354294756	-4.612870751	4.71183356888037e-05	0.000526922	1.892079374	Downregulated
LINC01645	-1.664301528	-1.020566457	-4.610333479	4.74831319560863e-05	0.000529943	1.884750054	Downregulated
LANCL3	-1.246340055	1.439737501	-4.607810934	4.78485719661752e-05	0.000532163	1.877464233	Downregulated
MIR9-3HG	-1.19734665	-0.562345773	-4.606996593	4.79671364742407e-05	0.000533172	1.87511239	Downregulated
SLC41A2	-1.085129379	4.575901599	-4.605232709	4.82249447923545e-05	0.000535417	1.870018578	Downregulated
SLC9A3R1-AS1	-1.031014358	3.866380867	-4.603453752	4.84863401719329e-05	0.000537696	1.864881714	Downregulated
GLYATL1	1.649998692	-0.748763506	4.601633288	4.87552810820493e-05	0.000539431	1.85962549	Upregulated
ITGB7	-1.178573162	3.807425158	-4.601158036	4.88257329552343e-05	0.000539815	1.858253376	Downregulated
HAGHL	1.421830393	2.090090587	4.601019363	4.88463088797395e-05	0.000539815	1.857853017	Upregulated
CD79B	-1.409382679	2.568220683	-4.598861664	4.91675662453122e-05	0.000541889	1.851623945	Downregulated
GBA3	-2.869441774	1.379196418	-4.597133305	4.94264019178414e-05	0.000544031	1.846634845	Downregulated
LOC105373791	1.469176835	4.424092057	4.59531881	4.96995830448028e-05	0.00054641	1.841397591	Upregulated
IER5L	1.105968592	3.375930863	4.59503595	4.97423029232027e-05	0.000546567	1.840581206	Upregulated
CLDN2	3.678564342	1.577310595	4.594839494	4.97719945920469e-05	0.00054658	1.840014207	Upregulated
CENPW	1.221429178	3.004477828	4.594432378	4.983358059583e-05	0.00054683	1.838839227	Upregulated
IGHV2-5	-1.922293598	4.98484062	-4.594311914	4.9851817917485e-05	0.00054683	1.838491562	Downregulated
HEPACAM2	-3.068252116	4.88916691	-4.593964515	4.9904448552332e-05	0.000547094	1.837488961	Downregulated
UCN3	-2.114736878	0.729018738	-4.593571191	4.99641029838748e-05	0.000547435	1.83635384	Downregulated
SULT1B1	-2.142388601	6.997321518	-4.591222336	5.03218141693118e-05	0.000549784	1.829575612	Downregulated
CFB	1.354476216	6.129549555	4.590685801	5.04038776324877e-05	0.000550053	1.82802742	Upregulated
IGLV2-11	-2.169621504	6.016747942	-4.590365859	5.04528756728078e-05	0.000550123	1.827104239	Downregulated
IGKV1D-16	-2.185839107	3.675675032	-4.590269802	5.04675957112227e-05	0.000550123	1.826827071	Downregulated
LINC02441	-2.059004686	2.536024043	-4.588105918	5.08003191016269e-05	0.000552807	1.820583687	Downregulated
IGLC5	-2.039155782	2.746823319	-4.587896183	5.08326830901499e-05	0.000552845	1.819978585	Downregulated
CEACAM21	-1.056341954	0.989032041	-4.585105288	5.12652839012025e-05	0.000556603	1.811927257	Downregulated
POU3F3	-1.432166491	-1.142468179	-4.583797272	5.14692792577723e-05	0.000558501	1.808154234	Downregulated
PAQR8	-1.208716885	6.782961484	-4.583221354	5.1559351847776e-05	0.000559162	1.806493058	Downregulated
UNC93A	2.068136334	-0.428398205	4.57932719	5.21724831546998e-05	0.000563091	1.795262096	Upregulated
FGF18	1.576167588	-0.784599943	4.57741614	5.24759992787708e-05	0.000565075	1.789751392	Upregulated
IGKV3-11	-1.905489852	6.666011867	-4.57715773	5.25171739097999e-05	0.000565075	1.789006282	Downregulated
SPTBN2	1.544774241	3.654572443	4.576587185	5.260819597944e-05	0.000565737	1.787361193	Upregulated
MT1G	-2.752780855	5.946162099	-4.576188889	5.26718305929511e-05	0.000566104	1.786212788	Downregulated
LINC02397	-1.34969699	-0.799195453	-4.574431118	5.29535718680034e-05	0.000568495	1.781144913	Downregulated
ANKRD20A3P	-1.402877765	-0.844590186	-4.572767106	5.32216536523715e-05	0.000570415	1.776347802	Downregulated
KIT	-1.205000446	3.764610475	-4.567084772	5.41472337641159e-05	0.000578395	1.75996969	Downregulated
ADAMTSL1	-1.381028298	3.41558631	-4.566627441	5.42224133243917e-05	0.000578553	1.758651751	Downregulated
IGHJ1	-2.31437471	3.755475212	-4.564036126	5.46503406953903e-05	0.000582795	1.751184702	Downregulated
CCDC92B	-1.371787508	-0.038118353	-4.563208358	5.4787737592194e-05	0.000583611	1.748799657	Downregulated
PRSS12	-1.223193427	4.515920888	-4.562633114	5.48834199142431e-05	0.000584306	1.74714227	Downregulated
NEU4	-2.297033778	4.44402052	-4.560820208	5.51860452610514e-05	0.000586876	1.741919289	Downregulated
ZG16	-4.103281701	7.625916816	-4.560073853	5.53111102997382e-05	0.00058788	1.739769193	Downregulated
RDH5	-1.245952773	2.744638239	-4.559185523	5.54603299876094e-05	0.000589139	1.73721021	Downregulated
LINC01975	-1.542651577	-0.844989492	-4.556326809	5.59432282764489e-05	0.0005923	1.728976048	Downregulated
CKS2	1.282033645	4.734582695	4.552840567	5.65377398769687e-05	0.000597275	1.718936127	Upregulated
CCNO	1.907786059	0.851803946	4.552388649	5.66152602421779e-05	0.000597525	1.717634803	Upregulated
KRTAP5-1	1.324367188	-0.194579383	4.55055817	5.69303265717072e-05	0.000600057	1.712364168	Upregulated
SCG3	-1.855974733	0.051716572	-4.550400677	5.69575151794803e-05	0.000600057	1.711910712	Downregulated
TGIF2	1.23784611	3.868514526	4.548124391	5.73519112825348e-05	0.000603257	1.705357234	Upregulated
KCP	1.200369476	1.12140549	4.548102899	5.73556477607914e-05	0.000603257	1.705295364	Upregulated
RNASEH2A	1.051449168	3.728024072	4.546656251	5.76077117234638e-05	0.000604251	1.701130867	Upregulated
APOBEC3B	-1.48664193	2.784837253	-4.545638123	5.77857644326725e-05	0.000605456	1.698200161	Downregulated
MAP3K20	1.422850934	5.560359235	4.541961677	5.8433235908959e-05	0.000611637	1.687618806	Upregulated
ROBO2	1.436919109	1.342406911	4.541370173	5.85380731707175e-05	0.000612334	1.685916572	Upregulated
IGHJ4	-1.861732151	6.473953866	-4.540305274	5.87272813076278e-05	0.000613979	1.682852144	Downregulated
BRINP3	-2.490505488	0.754575064	-4.53980899	5.88156653185409e-05	0.000614568	1.681424064	Downregulated
DPT	-2.416370527	3.943093182	-4.53887388	5.89825569663147e-05	0.00061564	1.678733348	Downregulated
IGLL5	-1.926824804	6.680408438	-4.537643804	5.92028024947046e-05	0.000617421	1.675194104	Downregulated
CAMK2N1	-1.06657576	6.865897978	-4.537561586	5.92175524294369e-05	0.000617421	1.674957552	Downregulated
PFDN4	1.095369997	3.389500721	4.535306251	5.96235771698153e-05	0.000620979	1.668469041	Upregulated
GZMM	-1.240471563	0.794926593	-4.534817413	5.97119430216155e-05	0.000621225	1.66706278	Downregulated
APOBR	-1.383026066	7.229956994	-4.533259232	5.99944725223335e-05	0.000622762	1.66258056	Downregulated
GPR84	1.506839905	-0.901766622	4.531143407	6.0380223277403e-05	0.000625462	1.656494865	Upregulated
LL21NC02-21A1.1	1.363823473	2.033199766	4.529454951	6.06898093182089e-05	0.000627952	1.651638924	Upregulated
VIPR1-AS1	-1.536059559	1.573781585	-4.528416195	6.08810463250525e-05	0.000628518	1.648651726	Downregulated
CHGA	-3.679350629	6.196078239	-4.528215022	6.09181511087086e-05	0.000628518	1.648073226	Downregulated
SMOX	1.435753032	3.099145496	4.528110162	6.09375005847202e-05	0.000628518	1.647771689	Upregulated
H19	2.6037982	3.275900241	4.52671564	6.11954037602328e-05	0.000630839	1.643761745	Upregulated
SH3TC2	1.705872356	1.39393445	4.525799806	6.1365362775272e-05	0.000632251	1.641128441	Upregulated
B3GALT5	-2.723509045	6.370560444	-4.52354926	6.17849929146176e-05	0.00063555	1.634658014	Downregulated
KLHL6	-1.277359908	3.658068045	-4.521563442	6.2157609115031e-05	0.000637835	1.62894938	Downregulated
IGHJ6	-2.199779285	6.24026827	-4.52147916	6.21734724333934e-05	0.000637835	1.62870711	Downregulated
IGHV3-41	-2.366101846	2.528729331	-4.519531383	6.25411927549929e-05	0.00063925	1.623108489	Downregulated
MT2A	-1.579591246	6.269512228	-4.519336366	6.25781277911979e-05	0.00063925	1.622547972	Downregulated
LCN10	-1.421691297	0.07652571	-4.518229167	6.27882316485534e-05	0.000639983	1.619365793	Downregulated
LARGE2	2.409505646	2.051325083	4.516812905	6.30579968050769e-05	0.000640739	1.615295635	Upregulated
PKMYT1	1.487618627	3.337040637	4.515489524	6.33111018046051e-05	0.000642882	1.611492702	Upregulated
TMEM171	-2.255393051	4.515189167	-4.515239404	6.33590509886541e-05	0.000642882	1.61077398	Downregulated
TSPAN32	-1.100932943	0.710773677	-4.514822968	6.34389632236976e-05	0.000643246	1.609577367	Downregulated
SVOP	-1.396207555	-1.04777114	-4.512187267	6.39470502447494e-05	0.000647371	1.602004441	Downregulated
COL7A1	1.432899096	4.400099523	4.50997988	6.43756520907607e-05	0.000650679	1.595663041	Upregulated
P2RY8	-1.090577721	3.108861622	-4.509222113	6.45234367188306e-05	0.000651829	1.593486307	Downregulated
IER3-AS1	1.310823344	3.761661288	4.507646662	6.4831761525403e-05	0.000653923	1.58896103	Upregulated
HEYL	1.091842708	3.055695324	4.50726565	6.49065452918491e-05	0.000654294	1.587866685	Upregulated
NTN1	-1.56222956	3.658278978	-4.504921495	6.53685209340575e-05	0.000656562	1.58113432	Downregulated
TWIST1	1.32025091	0.183700124	4.503856906	6.55793929194767e-05	0.000658335	1.578077145	Upregulated
SGK1	-1.142816333	5.49545233	-4.502336985	6.58816176830131e-05	0.000660677	1.573712721	Downregulated
SOX8	-1.342829694	0.661893311	-4.501721468	6.60043981049944e-05	0.00066134	1.571945388	Downregulated
LOC105375350	1.008801317	-0.676391753	4.5016596	6.60167518295487e-05	0.00066134	1.571767749	Upregulated
GCNT3	-2.588137481	7.002576591	-4.500047654	6.63394235601883e-05	0.000663385	1.567139684	Downregulated
KLF9	-1.107384601	5.132261588	-4.499762689	6.6396627858848e-05	0.000663413	1.566321564	Downregulated
PDGFRB	1.055267809	6.072907592	4.496689561	6.70166256751574e-05	0.000668667	1.557499649	Upregulated
EPHA2-AS1	-1.011984972	1.173982256	-4.495878627	6.71811781540305e-05	0.000669507	1.555171997	Downregulated
TEDC2	1.255351632	1.372556378	4.493713548	6.76224614356689e-05	0.000673205	1.548958034	Upregulated
IL1A	1.939723887	-0.801817474	4.493358375	6.7695124340754e-05	0.000673579	1.54793873	Upregulated
BRCA2	1.370495574	2.453428235	4.492888325	6.77914072025612e-05	0.000673837	1.546589781	Upregulated
ASTN1	-1.751873658	-0.72927606	-4.491639257	6.80479165316391e-05	0.000675687	1.54300538	Downregulated
PIRT	-2.149446191	0.63686892	-4.491250207	6.81280068458663e-05	0.000676041	1.541888995	Downregulated
LOC105378918	-1.142999029	-1.096798708	-4.489027969	6.85872622536344e-05	0.000678932	1.535512727	Downregulated
DHCR7	1.140890313	5.236436309	4.48685381	6.90395300977151e-05	0.000682704	1.529275225	Upregulated
ATP8B1	-1.163230595	7.994972453	-4.486628815	6.90865008542868e-05	0.000682817	1.528629775	Downregulated
IGLC1	-1.915695849	6.598508745	-4.482121094	7.00342023013869e-05	0.000689375	1.515700185	Downregulated
ZNF831	-1.171755571	1.103783932	-4.481563062	7.01524092505346e-05	0.00069015	1.51409981	Downregulated
HELLS	1.119679407	3.025363262	4.479271804	7.06398237243742e-05	0.000694233	1.507529294	Upregulated
COL22A1	1.726172621	-0.254310193	4.479052361	7.06866799355558e-05	0.000694337	1.506900056	Upregulated
LGALS2	-1.974695293	4.300017293	-4.475016313	7.15539448289477e-05	0.000701419	1.495328438	Downregulated
NOTCH3	1.166241932	5.587864817	4.473613617	7.1857801064976e-05	0.000703319	1.49130747	Upregulated
DHRS2	1.54852343	-0.877189166	4.472674577	7.20619280400926e-05	0.000704957	1.488615806	Upregulated
LZTS3	1.456356081	4.495980081	4.471295038	7.23628452070502e-05	0.000707408	1.484661771	Upregulated
MIR650	-1.991984751	4.788716124	-4.471187697	7.2386311074147e-05	0.000707408	1.484354125	Downregulated
ALKAL2	-1.529121699	0.797457484	-4.470270589	7.25871066801211e-05	0.000709009	1.481725709	Downregulated
IGLC7	-1.975987644	2.826038403	-4.469926544	7.26625745214506e-05	0.000709385	1.480739722	Downregulated
LOC102724852	2.58472521	3.176508416	4.46731011	7.32390342228136e-05	0.00071356	1.473242019	Upregulated
ENTREP2	-1.967564761	2.588265746	-4.466120482	7.35026220206954e-05	0.000714804	1.469833392	Downregulated
IGLV3-1	-1.8955345	4.344972639	-4.466060925	7.35158425587864e-05	0.000714804	1.469662752	Downregulated
PRRT2	-1.212871478	3.021893219	-4.465638737	7.36096282321484e-05	0.000715	1.468453125	Downregulated
HSD3B2	-3.705177145	1.678141338	-4.465466713	7.36478758045168e-05	0.000715	1.46796026	Downregulated
LRRC19	-1.993137017	5.464929899	-4.464414563	7.38822348853678e-05	0.000716549	1.464945871	Downregulated
XKR4	-2.04921359	0.003873626	-4.46372514	7.40361968871952e-05	0.000717553	1.46297079	Downregulated
STMN4	-1.72858974	-0.920135883	-4.463616118	7.40605724998891e-05	0.000717553	1.462658469	Downregulated
MT1X	-1.701156051	5.067789298	-4.463266209	7.4138860306262e-05	0.000717665	1.461656077	Downregulated
KIF23-AS1	-1.018102458	2.333961093	-4.463062678	7.41844351733407e-05	0.000717665	1.461073028	Downregulated
FADS2	1.349582007	3.586639427	4.461260943	7.45890863364286e-05	0.000720489	1.455911959	Upregulated
IGKV3D-7	-1.830317178	0.764210284	-4.460945838	7.46600784019574e-05	0.000720812	1.4550094	Downregulated
CADPS	1.332036302	2.767888812	4.457663125	7.54036275544546e-05	0.000725798	1.445607707	Upregulated
MCM10	1.544016773	2.133360517	4.455932801	7.579848077331e-05	0.000728168	1.440652816	Upregulated
SLC29A1	1.403662128	5.237540301	4.450399273	7.70749134244134e-05	0.000738179	1.424810732	Upregulated
HILPDA-AS1	1.190292116	0.478811262	4.448048848	7.76234683077328e-05	0.00074232	1.418083266	Upregulated
FAM95B1	-1.731731763	-0.414398136	-4.44759258	7.77303990090487e-05	0.000742387	1.416777431	Downregulated
IGLJ3	-1.803250981	3.119836459	-4.447173017	7.78288551632211e-05	0.000742387	1.415576681	Downregulated
CD36	-1.437299802	3.9739744	-4.446790802	7.79186540090256e-05	0.000742387	1.414482842	Downregulated
IGHJ5	-1.808392813	6.505689338	-4.446683265	7.79439373656923e-05	0.000742387	1.414175094	Downregulated
NRXN1	-2.643045337	1.285490115	-4.446481335	7.79914356506205e-05	0.000742387	1.413597218	Downregulated
MIR3606	1.409634711	4.224966297	4.444340269	7.84968157637203e-05	0.000744729	1.407470427	Upregulated
LOC105379252	-1.696079965	-0.406871151	-4.443956566	7.85877254231277e-05	0.000744799	1.406372521	Downregulated
IGFBP7	1.038728292	7.190625642	4.443691078	7.86506872600294e-05	0.000744799	1.405612885	Upregulated
CYP2B7P	-1.227452333	0.929675243	-4.443617874	7.86680565197109e-05	0.000744799	1.405403432	Downregulated
P2RY10	-1.218977556	1.715680966	-4.443326584	7.87372094821645e-05	0.000744799	1.404569988	Downregulated
THRB	-1.748745731	4.056574735	-4.441635102	7.91399548275414e-05	0.000747502	1.399730586	Downregulated
MIR6084	-1.10494714	1.376996173	-4.440982759	7.92958199546054e-05	0.000748606	1.397864338	Downregulated
DIRAS2	-1.308379556	-1.130981545	-4.438516992	7.98877002940368e-05	0.000752341	1.390810868	Downregulated
CKAP2L	1.304637574	2.459093922	4.438057798	7.99984037448636e-05	0.000752644	1.389497436	Upregulated
IGLV2-28	-2.117181293	5.271501645	-4.437292418	8.01832582400386e-05	0.000753592	1.387308307	Downregulated
HAGLR	-1.898681196	4.486951777	-4.436871418	8.02851172652485e-05	0.000753633	1.386104212	Downregulated
IGKV1-6	-2.052173146	4.505376862	-4.434236524	8.09255143242009e-05	0.000758761	1.378568913	Downregulated
SNHG17	1.060637355	3.6684032	4.43391993	8.10027982334752e-05	0.000758773	1.377663595	Upregulated
DHRS9	-2.500516707	4.360266608	-4.430269308	8.18992117306183e-05	0.000766017	1.367225764	Downregulated
FABP2	-2.606979887	4.106863201	-4.429928326	8.19834366113143e-05	0.000766431	1.366250952	Downregulated
LOC101448202	1.431312627	1.214749706	4.427725334	8.25296469380758e-05	0.000769661	1.359953463	Upregulated
IER3	1.300897516	6.272864165	4.427232949	8.26522173550994e-05	0.000770055	1.358546047	Upregulated
LOC105373831	-1.671933745	0.763572349	-4.426503324	8.28341734773348e-05	0.000770837	1.356460595	Downregulated
CD19	-1.506905883	1.572431285	-4.425493113	8.30867537364846e-05	0.000772401	1.35357331	Downregulated
PRRX1	1.338800883	2.863600245	4.425126773	8.31785354304843e-05	0.000772706	1.352526321	Upregulated
PBLD	-1.517698291	5.669378525	-4.424308949	8.33837908727759e-05	0.000773863	1.350189087	Downregulated
HMX3	-1.557232771	-1.061378439	-4.422261378	8.38998715417364e-05	0.000778276	1.34433793	Downregulated
CLDN8	-3.625087469	3.796712728	-4.421828194	8.40094553652681e-05	0.000778916	1.343100156	Downregulated
DERL3	-1.363406322	3.846373657	-4.421251999	8.41554352163046e-05	0.000779515	1.341453797	Downregulated
MEX3A	1.845122502	2.493690388	4.420653416	8.43073512182727e-05	0.000780545	1.339743532	Upregulated
SCN9A	-2.087565185	2.792923342	-4.419872852	8.45058576555158e-05	0.000781628	1.337513412	Downregulated
MUSTN1	-1.259464697	-0.254709801	-4.419455753	8.46121190197701e-05	0.000782234	1.336321779	Downregulated
LOC102723911	-1.272973628	0.52643326	-4.419027741	8.47212972134802e-05	0.000782866	1.335099001	Downregulated
FCRLA	-1.803759242	1.03572373	-4.417195528	8.51902296474749e-05	0.000786463	1.329864965	Downregulated
FLT3	-1.330039317	0.074755896	-4.417186277	8.51926036081005e-05	0.000786463	1.329838541	Downregulated
PLEKHG4	1.023481921	4.210552396	4.415037038	8.57459429644411e-05	0.000789331	1.323699644	Upregulated
CRYBA2	-1.998227249	-0.30665625	-4.414173599	8.59692356097822e-05	0.000790966	1.321233633	Downregulated
PRKAR2B	-1.194901374	3.375982398	-4.411485632	8.66680334113417e-05	0.000795868	1.313557568	Downregulated
IGHV3-43	-2.06232498	3.7755351	-4.410562609	8.6909279635597e-05	0.000797702	1.310921982	Downregulated
LILRB5	-1.51476855	3.320560811	-4.408926948	8.73384066296862e-05	0.000798737	1.306251926	Downregulated
PTGDR	-2.188058775	2.447509024	-4.408862433	8.73553754058972e-05	0.000798737	1.306067734	Downregulated
LOC102724638	-1.913451961	4.018237051	-4.40624201	8.80473387224924e-05	0.000803272	1.298587085	Downregulated
CORO2B	-1.454725419	0.767452414	-4.405495502	8.82454497848238e-05	0.000804574	1.296456222	Downregulated
LCIIAR	-1.518012323	1.003518955	-4.403524286	8.87706869089496e-05	0.000808638	1.290829994	Downregulated
PGF	1.234493715	2.170773519	4.398273044	9.01849389819957e-05	0.000817205	1.275845434	Upregulated
SLITRK6	-2.048202982	2.699758292	-4.397693414	9.03423942017429e-05	0.000818245	1.274191754	Downregulated
ADRB2	-1.307731691	0.891304119	-4.396360163	9.07055944483486e-05	0.000819693	1.27038824	Downregulated
IGLV2-5	-1.634417679	-0.012967093	-4.396322079	9.07159901804365e-05	0.000819693	1.270279599	Downregulated
DCHS2	-1.758062948	0.224753566	-4.393998516	9.13524727030008e-05	0.000823891	1.263651712	Downregulated
TRBJ2-3	-1.121111181	-0.187035378	-4.39169428	9.19879940429022e-05	0.000828454	1.257079944	Downregulated
TLX2	-1.237032207	-0.625375633	-4.390241847	9.23908135560831e-05	0.000830911	1.252938056	Downregulated
FCRL4	-1.680581413	-1.088040384	-4.388955712	9.27489583126175e-05	0.000833741	1.249270727	Downregulated
LOC105371601	-1.97951877	-0.658162216	-4.386457913	9.34484115561167e-05	0.000838064	1.2421493	Downregulated
GPX3	-1.536026548	5.252497209	-4.386023951	9.35704603794625e-05	0.000838374	1.240912157	Downregulated
HROB	1.060803025	1.220974854	4.384006141	9.41400153685448e-05	0.000841662	1.235160232	Upregulated
PLEKHA8P1	1.131050712	1.054876021	4.383737216	9.42161799823732e-05	0.000841799	1.234393698	Upregulated
CAPN13	-2.125346764	4.214420365	-4.382609148	9.45363303356744e-05	0.000843873	1.231178439	Downregulated
UBE2T	1.168993172	2.908409408	4.382330519	9.46155707261151e-05	0.000844188	1.230384319	Upregulated
FNDC1	2.152799554	3.245212693	4.381029626	9.49864015597053e-05	0.000847102	1.226676833	Upregulated
GRIN2A	-1.711968644	-0.506801858	-4.380650979	9.50946062708848e-05	0.000847673	1.225597766	Downregulated
MIR4539	-1.168416818	-1.478173865	-4.378992913	9.55698540052861e-05	0.000851201	1.220872931	Downregulated
CEACAM16-AS1	-1.088729759	0.952802274	-4.378225403	9.57906329833573e-05	0.000851897	1.218686005	Downregulated
EDN2	-2.102959976	1.020959081	-4.376409704	9.63149263815856e-05	0.000854973	1.213512835	Downregulated
NRIP3-DT	-1.15474754	-0.342233956	-4.37590516	9.6461116281694e-05	0.000855875	1.212075431	Downregulated
ELOVL5	1.129355246	4.78129163	4.374271889	9.69358469142052e-05	0.000858446	1.20742271	Upregulated
COL4A6	-1.792168606	1.899902654	-4.373760964	9.70848245054775e-05	0.000859024	1.205967333	Downregulated
RBM47	-1.07282454	7.810578469	-4.371369345	9.77851778189933e-05	0.000863626	1.199155434	Downregulated
LINC00996	-1.294458698	0.932083099	-4.371052563	9.78783144052435e-05	0.000864051	1.198253246	Downregulated
IGHJ3	-2.008314398	5.350116281	-4.370561157	9.80229645077003e-05	0.00086493	1.196853769	Downregulated
IGLVI-70	-1.351954327	-0.789656774	-4.36972362	9.82699858826059e-05	0.000866711	1.194468648	Downregulated
IGHV4-59	-1.853480368	6.375736568	-4.367379171	9.89647081783088e-05	0.000871635	1.187792884	Downregulated
DSCAML1	-2.04884601	0.782644849	-4.364842807	9.97217329475854e-05	0.000876692	1.18057182	Downregulated
FCRL1	-1.784450076	0.578830668	-4.361685611	0.000100672	0.000882214	1.171584955	Downregulated
IGHV3-48	-1.852573128	6.076606001	-4.360997801	0.00010088	0.000883166	1.169627376	Downregulated
FRMD1	-1.693574461	4.985611484	-4.360870581	0.000100919	0.000883166	1.169265305	Downregulated
KIF19	-1.532861411	1.629157348	-4.360558953	0.000101013	0.00088359	1.168378414	Downregulated
VSIG2	-2.778937266	5.733852255	-4.360184687	0.000101127	0.00088418	1.167313284	Downregulated
CYP4F12	-1.255375394	5.069521083	-4.359784397	0.000101249	0.00088484	1.166174122	Downregulated
SSC4D	1.029578708	-0.062418214	4.358759281	0.000101561	0.000886183	1.16325694	Upregulated
TMIGD2	-1.282360983	0.252660483	-4.357016921	0.000102094	0.000888177	1.158299153	Downregulated
SPON2	1.40630248	5.139409691	4.354926654	0.000102736	0.000892554	1.152352187	Upregulated
IGLJ1	-1.862935784	3.615799093	-4.353123563	0.000103294	0.000896587	1.147222931	Downregulated
FMO5	-1.373725159	5.69674966	-4.350848776	0.000104002	0.000901099	1.140752732	Downregulated
IQGAP2	-1.28684816	6.190593398	-4.347287417	0.00010512	0.00090955	1.130625132	Downregulated
TBC1D10C	-1.090701686	3.23290248	-4.346486986	0.000105372	0.000910916	1.128349245	Downregulated
FGF9	-1.547608617	0.750672544	-4.345483424	0.00010569	0.000912983	1.125495968	Downregulated
PRPH	-2.161115111	1.234310361	-4.344847066	0.000105892	0.000913762	1.123686808	Downregulated
GRIN2B	1.719722237	1.050429424	4.343107577	0.000106447	0.000918131	1.118741858	Upregulated
DUXAP10	2.272479422	-0.645409374	4.342326819	0.000106696	0.000919871	1.116522541	Upregulated
KLRC4-KLRK1	-1.082617686	1.079890713	-4.341762349	0.000106877	0.00092069	1.114918101	Downregulated
SYNGR1	-1.686687853	2.095102198	-4.338903908	0.000107798	0.000924792	1.106794262	Downregulated
TPX2	1.577570728	5.25509205	4.335588963	0.000108875	0.000931534	1.09737501	Upregulated
SPRED3	1.102411912	-0.15229232	4.33530612	0.000108967	0.000931908	1.096571425	Upregulated
LINC01588	-1.079377921	1.936302014	-4.334384732	0.000109269	0.000933577	1.093953781	Downregulated
LOC100506253	-1.833843111	1.393746185	-4.332675495	0.00010983	0.000935534	1.089098311	Downregulated
LOC112268295	-1.037715473	-0.653801417	-4.331907794	0.000110084	0.000936876	1.08691767	Downregulated
IGKV1D-27	-1.837648601	1.526124009	-4.330943808	0.000110402	0.000938045	1.08417965	Downregulated
GINS1	1.368406203	3.275759233	4.32894541	0.000111066	0.000941873	1.078504158	Upregulated
RNF125	-1.335178729	4.160028897	-4.326872624	0.000111758	0.000947326	1.072618235	Downregulated
SLC1A1	-1.382276321	4.598101566	-4.326063447	0.00011203	0.000949207	1.070320709	Downregulated
CCN5	-2.498980708	1.050058473	-4.32537464	0.000112261	0.000950329	1.068365058	Downregulated
PDE10A	1.051521443	0.770368066	4.324508643	0.000112553	0.000951826	1.06590646	Upregulated
LOC105369946	-1.348066163	-0.525014685	-4.323652441	0.000112842	0.000952305	1.06347582	Downregulated
UGT2A3	-2.697819473	5.142019198	-4.320115196	0.000114045	0.000959919	1.053435595	Downregulated
IGKV1-27	-1.854223071	4.866152892	-4.319787765	0.000114157	0.00096044	1.05250633	Downregulated
SGIP1	1.028901025	1.181654791	4.316873103	0.000115158	0.000966321	1.044235317	Upregulated
ZBTB16	-1.873897391	2.447518546	-4.316342377	0.000115342	0.000967013	1.042729445	Downregulated
DSC2	-1.069363623	7.186555095	-4.315586222	0.000115603	0.000967926	1.04058404	Downregulated
FOLH1	1.181964468	1.027915785	4.315443916	0.000115652	0.000967926	1.040180293	Upregulated
SAMD9	-1.225372746	4.89975909	-4.313891609	0.000116192	0.000971167	1.035776402	Downregulated
IGHV1-18	-1.593438043	5.568965096	-4.313620214	0.000116286	0.000971533	1.035006503	Downregulated
CREB3L3	-1.928070682	1.144715555	-4.309613319	0.00011769	0.000981127	1.023641391	Downregulated
PRKACB	-1.235155724	6.346858701	-4.309376744	0.000117774	0.000981395	1.022970471	Downregulated
CDR2L	1.120863212	3.030600377	4.308706597	0.00011801	0.000982513	1.021070019	Upregulated
FCRL5	-1.47210586	2.458244955	-4.30774977	0.000118349	0.000984478	1.018356735	Downregulated
C1QTNF12	-1.811511044	2.301498289	-4.306267537	0.000118875	0.000987373	1.014153911	Downregulated
IL1RN	1.761530525	2.235605239	4.306190049	0.000118903	0.000987373	1.013934209	Upregulated
IGKV3D-20	-1.902573802	5.188946395	-4.301545674	0.000120568	0.000997312	1.000768163	Downregulated
DDIT4	1.288384546	5.553843747	4.297669966	0.000121975	0.001005047	0.989784494	Upregulated
IGHV3-74	-1.950624065	5.673730099	-4.293846007	0.000123379	0.001011832	0.978950452	Downregulated
MIR6720	-1.041655146	-0.281014566	-4.290878297	0.000124479	0.001020022	0.970544381	Downregulated
SH3GL2	-1.330563532	-1.254710534	-4.289839395	0.000124867	0.001022723	0.967602101	Downregulated
NSG2	-2.234302841	0.666934237	-4.289448535	0.000125013	0.001022881	0.966495201	Downregulated
MYC	1.359750468	6.603783546	4.289359722	0.000125046	0.001022881	0.966243691	Upregulated
ADRA2A	-1.429161023	4.07137236	-4.288653237	0.000125311	0.001024171	0.964243047	Downregulated
HSD11B2	-1.973102115	7.135169524	-4.287611379	0.000125702	0.001025633	0.961292869	Downregulated
VIPR1	-1.71341191	6.106283859	-4.287464787	0.000125757	0.001025633	0.96087779	Downregulated
SLC4A10	-2.053907505	0.691596259	-4.286261536	0.00012621	0.001028893	0.957470914	Downregulated
NEBL	1.456099952	4.815988197	4.286009379	0.000126306	0.001029232	0.956756997	Upregulated
TNXB	-2.086207834	5.285592664	-4.283165137	0.000127385	0.001034507	0.948705155	Downregulated
STX1A	1.064866491	2.302774482	4.282274004	0.000127724	0.00103639	0.946182765	Upregulated
CTXND1	-1.413883898	-0.690323343	-4.28184679	0.000127888	0.001037276	0.944973574	Downregulated
NHERF4	-1.981812299	4.754814238	-4.280783793	0.000128295	0.001038685	0.941965019	Downregulated
FAM83D	1.515214759	4.029568644	4.280763011	0.000128303	0.001038685	0.941906201	Upregulated
TRPC7	-1.058235238	-0.92727243	-4.279741062	0.000128696	0.001040746	0.939014048	Downregulated
LINC01315	1.224847089	1.196213355	4.278585477	0.000129141	0.001043907	0.935743954	Upregulated
NKX2-3	-1.497438713	3.457744671	-4.275306835	0.000130413	0.00105153	0.9264675	Downregulated
GGTA1	-1.420904917	2.438114518	-4.274986365	0.000130538	0.001051653	0.925560893	Downregulated
LOC105371600	-1.507900741	1.419394446	-4.27470931	0.000130646	0.001052082	0.924777124	Downregulated
STYK1	-1.438211906	4.168382793	-4.270018706	0.00013249	0.001063807	0.911510156	Downregulated
PYHIN1	-1.074361917	0.372467562	-4.267873542	0.000133342	0.001067215	0.905444259	Downregulated
HDAC9	-1.263501044	3.012476282	-4.267829162	0.00013336	0.001067215	0.905318775	Downregulated
GFI1	-1.312969561	2.855699966	-4.266358795	0.000133947	0.001070573	0.901161575	Downregulated
CCNJL	-1.337570786	3.921733278	-4.266197735	0.000134012	0.001070642	0.900706234	Downregulated
ZNF367	1.035986586	2.79669684	4.264701782	0.000134612	0.001074542	0.896477202	Upregulated
KLRC1	-1.192387594	-0.259671153	-4.264082034	0.000134861	0.001076085	0.894725322	Downregulated
PRSS33	1.920627592	-0.25899626	4.263217457	0.00013521	0.001077685	0.892281503	Upregulated
IGKV2-24	-1.959258215	4.465042756	-4.262281164	0.000135589	0.001079907	0.889635147	Downregulated
ARID3A	1.343269667	4.42573028	4.262112296	0.000135657	0.001079907	0.889157876	Upregulated
UBE2C	1.607524798	4.214722542	4.262060361	0.000135678	0.001079907	0.88901109	Upregulated
ADGRL3	-1.632153649	2.538803264	-4.261019756	0.000136101	0.001082076	0.886070167	Downregulated
PTGER2	-1.152982722	2.686236856	-4.260971822	0.00013612	0.001082076	0.885934703	Downregulated
LOC105376328	-1.945211045	0.476700787	-4.260432604	0.00013634	0.001083066	0.88441088	Downregulated
SYP	-1.283124798	2.542027374	-4.260388138	0.000136358	0.001083066	0.884285221	Downregulated
GPER1	-1.924363365	2.427902759	-4.259385109	0.000136767	0.001084518	0.88145084	Downregulated
PRSS22	2.544193735	2.075020391	4.258990553	0.000136928	0.001084913	0.880335952	Upregulated
MZB1	-1.595007057	4.445042152	-4.258397968	0.00013717	0.001084913	0.87866156	Downregulated
HOTS	2.400335479	0.919881625	4.258202249	0.000137251	0.001084913	0.878108557	Upregulated
TAFA5	1.38578629	0.982594416	4.258087657	0.000137298	0.001084913	0.877784783	Upregulated
S100A2	1.961897958	-0.158836019	4.256702428	0.000137867	0.001087395	0.873871094	Upregulated
SRI-AS1	-1.029287173	5.644498293	-4.25304989	0.000139378	0.00109635	0.863553504	Downregulated
NID2	1.031520053	4.297594612	4.251679404	0.00013995	0.00109857	0.859682914	Upregulated
TRPV4	1.218215333	0.318958616	4.25144774	0.000140047	0.001098712	0.859028678	Upregulated
SGK2	-1.518303488	5.149643062	-4.250747551	0.00014034	0.001099661	0.857051357	Downregulated
GPA33	-1.900868554	8.519621761	-4.250229842	0.000140557	0.00110016	0.855589423	Downregulated
RAB36	1.183754948	1.888096166	4.248827437	0.000141146	0.001102377	0.851629526	Upregulated
OSR1	-2.003445408	0.917626952	-4.248482411	0.000141292	0.001102478	0.850655356	Downregulated
MEP1A	-2.047584735	7.866896445	-4.248387669	0.000141332	0.001102478	0.850387861	Downregulated
PTGES2-AS1	1.12211936	-0.547520367	4.246974458	0.000141929	0.001105788	0.846398001	Upregulated
FCGBP	-2.959667573	10.29312815	-4.246097502	0.000142301	0.001108235	0.843922336	Downregulated
RPL22L1	1.265408836	3.856707212	4.245788906	0.000142432	0.001108806	0.843051205	Upregulated
KRTAP13-2	-2.111670658	-0.856427088	-4.245606316	0.000142509	0.00110896	0.842535783	Downregulated
PRKCB	-1.256495612	3.593667993	-4.244286957	0.000143072	0.001112431	0.838811653	Downregulated
MIR675	2.274278436	-0.118693571	4.243087282	0.000143585	0.001115515	0.835425672	Upregulated
LOC101928228	-1.170488404	-0.568712228	-4.240887284	0.00014453	0.001122406	0.829217157	Downregulated
CCR2	-1.158477647	2.479074087	-4.240570652	0.000144667	0.001122557	0.828323689	Downregulated
CD96	-1.191350943	2.652397358	-4.240147393	0.000144849	0.001122612	0.827129374	Downregulated
IGKV1-16	-2.141864568	5.259330246	-4.238932505	0.000145375	0.001124869	0.823701526	Downregulated
LOC102723493	-1.020967666	-0.963328187	-4.238629598	0.000145507	0.001124978	0.822846913	Downregulated
IGKV2D-30	-2.05297702	4.67605527	-4.238412478	0.000145601	0.001125253	0.822234347	Downregulated
VPREB3	-1.593043023	0.088064912	-4.237404671	0.000146039	0.001127731	0.819391136	Downregulated
IGLC4	-3.086746631	1.741698096	-4.236564708	0.000146406	0.001130105	0.817021606	Downregulated
NMUR1	-1.09450161	1.411041175	-4.235235756	0.000146987	0.001133684	0.813272952	Downregulated
KIFC3	1.073416053	3.639821937	4.235148293	0.000147025	0.001133684	0.813026251	Upregulated
GPT	-1.996689121	4.821332874	-4.234852048	0.000147155	0.001133684	0.812190673	Downregulated
MYOM1	-1.884691679	2.279483757	-4.234829982	0.000147165	0.001133684	0.812128434	Downregulated
CNTN3	-2.104552789	2.124805323	-4.23410351	0.000147484	0.001135498	0.810079452	Downregulated
KLRC3	-1.10464971	-0.529066824	-4.233755389	0.000147637	0.001135498	0.809097635	Downregulated
DUXAP9	2.312467287	-0.051029641	4.232775624	0.000148069	0.001138363	0.806334503	Upregulated
CD22	-1.539101424	2.412698561	-4.232045686	0.000148392	0.001139929	0.804276066	Downregulated
TSPAN1	-2.17535049	8.659408869	-4.23049052	0.000149081	0.00114431	0.799890854	Downregulated
SSBP2	-1.036745063	3.211048846	-4.230212157	0.000149205	0.001144802	0.79910599	Downregulated
LOC107984690	1.143651265	-0.160986323	4.229417501	0.000149559	0.001145919	0.796865489	Upregulated
BDKRB1	-1.101761376	1.360475669	-4.229257316	0.00014963	0.001145919	0.796413871	Downregulated
ITPRID1	-1.825282843	-0.626684929	-4.229214515	0.00014965	0.001145919	0.7962932	Downregulated
REP15	-2.25507694	3.420093017	-4.222523571	0.000152664	0.00116667	0.77743402	Downregulated
MIR4537	-1.401245848	-0.715277502	-4.220609048	0.000153537	0.001171476	0.772039495	Downregulated
WDR17	-1.545811804	-0.343519692	-4.21901138	0.00015427	0.001174805	0.767538374	Downregulated
PLAC9	-1.402622927	1.71997597	-4.218866221	0.000154336	0.001174805	0.767129446	Downregulated
PCDH9	-1.360325148	0.294120536	-4.218622344	0.000154449	0.001174805	0.766442424	Downregulated
ELANE	-1.344880794	-0.911064375	-4.218166549	0.000154658	0.001175178	0.765158451	Downregulated
IGKV2-30	-2.006452801	5.635327835	-4.217705564	0.000154871	0.001176037	0.763859901	Downregulated
GPT2	1.156563894	4.828199948	4.217224854	0.000155093	0.001176791	0.762505837	Upregulated
ARNT2	-1.221076167	2.431537479	-4.216274932	0.000155532	0.001178445	0.759830244	Downregulated
LGALS9B	-1.987433707	4.269358705	-4.215715314	0.000155792	0.001179759	0.75825409	Downregulated
SHCBP1	1.289696962	2.541356288	4.214290628	0.000156454	0.001183841	0.754241796	Upregulated
IGLV2-14	-1.998704533	6.763775938	-4.212519434	0.000157282	0.001187784	0.749254257	Downregulated
XCL2	-1.151326451	-0.953855243	-4.212512112	0.000157285	0.001187784	0.749233641	Downregulated
WDR62	1.122899374	2.389742069	4.210103374	0.000158417	0.001193617	0.742451926	Upregulated
PIERCE1	1.097165425	-0.700298757	4.209264798	0.000158813	0.001196027	0.740091242	Upregulated
SMIM2-AS1	-1.212067305	1.684545537	-4.209094167	0.000158894	0.001196165	0.739610917	Downregulated
ASIC1	1.300259138	2.199096606	4.208547195	0.000159153	0.001197492	0.738071233	Upregulated
LOC105378184	-1.439004318	0.2558851	-4.208326335	0.000159258	0.001197492	0.73744955	Downregulated
PITPNM3	-1.161082222	4.719666223	-4.205834803	0.000160443	0.001202341	0.730437028	Downregulated
ST6GALNAC6	-1.906583893	7.262577026	-4.205785589	0.000160467	0.001202341	0.730298528	Downregulated
SYP-AS1	-1.20653601	-0.442595082	-4.203235271	0.000161689	0.001209611	0.723121985	Downregulated
CD200R1	-1.290614753	0.566741948	-4.199280129	0.000163604	0.001219649	0.711995113	Downregulated
ALOX15B	-1.046025482	-0.183530628	-4.195742842	0.000165335	0.001227699	0.702046692	Downregulated
NXPE4	-2.642800447	6.27838688	-4.195634466	0.000165388	0.001227699	0.701741937	Downregulated
SLC13A3	2.048836369	0.413765661	4.193925257	0.000166231	0.001232049	0.69693591	Upregulated
PCDH19	-1.484130217	1.791286252	-4.193547526	0.000166418	0.001232482	0.695873879	Downregulated
MICALCL	-1.070846381	3.585592429	-4.192691466	0.000166842	0.001234338	0.693467087	Downregulated
MOGAT2	-2.250512217	5.822387646	-4.192652111	0.000166862	0.001234338	0.693356445	Downregulated
LYVE1	-2.041826764	3.492235079	-4.19225169	0.00016706	0.001234449	0.692230731	Downregulated
MIR3150BHG	-1.315702314	-1.115089167	-4.191919611	0.000167226	0.001234648	0.691297174	Downregulated
LGALS4	-1.783332846	10.42332818	-4.18893681	0.000168715	0.001241823	0.682912881	Downregulated
IGKV3D-11	-1.751243088	2.929111666	-4.187822431	0.000169275	0.00124418	0.679780999	Downregulated
SYTL2	-1.185124718	6.782383248	-4.18765418	0.00016936	0.00124418	0.679308166	Downregulated
IGKV3-7	-2.608300461	1.268212965	-4.187241905	0.000169568	0.001244753	0.678149583	Downregulated
SSTR1	-1.708195603	3.283103178	-4.187029132	0.000169675	0.001245064	0.677551659	Downregulated
SMPD3	-1.066605471	5.815934637	-4.185313412	0.000170543	0.001249995	0.672730598	Downregulated
IGKV1D-17	-2.032795329	2.050017867	-4.184947855	0.000170728	0.00125066	0.671703491	Downregulated
GCSAML	-1.11567875	-0.335046363	-4.184749081	0.000170829	0.00125066	0.671145006	Downregulated
IGKV1-37	-2.100998668	1.680448301	-4.184142655	0.000171137	0.001252141	0.669441222	Downregulated
CACNA1A	-1.509509552	1.016758434	-4.182789882	0.000171827	0.001256047	0.665640831	Downregulated
LRRC15	1.535144765	0.932474267	4.181392111	0.000172542	0.00125929	0.661714454	Upregulated
B3GALT5-AS1	-3.197098687	2.674511937	-4.181281508	0.000172599	0.00125929	0.661403786	Downregulated
IGKV3D-15	-1.744632242	5.054881748	-4.180715746	0.000172889	0.001260929	0.659814683	Downregulated
MAB21L1	-1.396728132	-0.86786665	-4.179684801	0.00017342	0.001263357	0.656919162	Downregulated
CIP2A	1.024489916	2.557262103	4.178526683	0.000174018	0.001267231	0.653666749	Upregulated
DIAPH3	1.447791629	2.537367158	4.176504964	0.000175066	0.00127245	0.647989751	Upregulated
F2RL2	1.706573662	1.350892646	4.172959752	0.00017692	0.00128349	0.638036988	Upregulated
HMGCS2	-2.118360049	8.110232063	-4.167738728	0.000179685	0.001299204	0.623384723	Downregulated
CDCA3	1.078368127	3.014508921	4.167212686	0.000179966	0.001300664	0.621908781	Upregulated
ACSM5	-1.322140019	-0.421508222	-4.166070549	0.000180577	0.00130459	0.618704446	Downregulated
ACVR1C	-1.19473372	3.264816444	-4.164915596	0.000181197	0.001308086	0.615464454	Downregulated
LOC102724143	-1.100672115	0.24937552	-4.164776288	0.000181272	0.001308135	0.615073674	Downregulated
EPHA10	-1.786113376	4.920146572	-4.164023874	0.000181678	0.001310371	0.612963112	Downregulated
PLIN1	-2.114750003	0.709385616	-4.163947469	0.000181719	0.001310371	0.612748798	Downregulated
TRGV2	-1.100808232	-1.233312534	-4.163388353	0.000182021	0.001311561	0.61118054	Downregulated
CCDC78	1.277198847	1.083851176	4.161973576	0.000182787	0.001315839	0.607212564	Upregulated
TUBB3	1.670937033	3.769335438	4.158926812	0.000184447	0.001323876	0.598668951	Upregulated
LOC642131	-1.396489543	-1.133347441	-4.156847157	0.000185589	0.001329777	0.592838478	Downregulated
BFSP1	1.210114266	0.277713981	4.15611401	0.000185993	0.001332176	0.590783277	Upregulated
FAM83H-AS1	1.718457969	2.73246011	4.155632597	0.000186259	0.001333582	0.589433818	Upregulated
PLEKHN1	1.404007788	0.75759914	4.15544787	0.000186361	0.001333815	0.588916022	Upregulated
VGF	1.54783442	0.356820643	4.154796613	0.000186722	0.001334477	0.587090582	Upregulated
VILL	-1.297807767	6.614052879	-4.154777893	0.000186732	0.001334477	0.587038112	Downregulated
HBD	-2.029461494	-0.470611779	-4.154089064	0.000187114	0.001336708	0.585107469	Downregulated
EXO1	1.358965168	2.038082412	4.152186953	0.000188173	0.001341773	0.579776811	Upregulated
GRHL3	1.70169081	-0.364687128	4.149601404	0.000189622	0.001349093	0.572532146	Upregulated
HCAR2	1.793702738	-0.015524661	4.148451072	0.00019027	0.001351697	0.569309427	Upregulated
TYRO3	1.171274338	2.226227243	4.146861476	0.000191169	0.001356577	0.564856587	Upregulated
HTR1D	2.377211167	-0.296987338	4.144602625	0.000192454	0.001362165	0.558529994	Upregulated
MYBPC2	-1.054990169	-0.956784891	-4.143901165	0.000192854	0.001363792	0.556565586	Downregulated
IQCM	-1.469150657	-0.857229198	-4.143826528	0.000192897	0.001363792	0.556356575	Downregulated
TPH1	-2.68906171	2.279564188	-4.143020598	0.000193358	0.001366048	0.554099754	Downregulated
IGKV1D-13	-2.321743721	2.06122252	-4.14193085	0.000193984	0.001369459	0.551048403	Downregulated
LINC01605	1.617389909	-0.011382672	4.139786539	0.000195221	0.001375153	0.545045022	Upregulated
SERPINE1	2.237594977	3.274311743	4.139013619	0.000195669	0.001377708	0.542881352	Upregulated
SLC9A9	-1.087522674	2.53598383	-4.137319183	0.000196654	0.001382707	0.538138531	Downregulated
SEMA3D	-1.720771754	1.666997756	-4.137074284	0.000196797	0.001383203	0.537453099	Downregulated
CATSPERG	-1.018052272	0.907017002	-4.135938554	0.00019746	0.00138685	0.534274561	Downregulated
NPY2R	-1.752960987	-0.841601205	-4.134085969	0.000198547	0.001393463	0.529090422	Downregulated
TRNF	-1.84502817	4.96249868	-4.131712513	0.000199948	0.001401055	0.522449876	Downregulated
SPHK1	1.320784437	2.471515677	4.131488761	0.000200081	0.001401055	0.521823923	Upregulated
CHST5	-2.261995678	5.570908842	-4.131297563	0.000200194	0.001401055	0.521289048	Downregulated
CD8A	-1.300763836	3.479808318	-4.129213331	0.000201434	0.001404981	0.515458984	Downregulated
TTC22	-1.699636764	5.46599067	-4.12864301	0.000201774	0.001406333	0.513863847	Downregulated
APOBEC3B-AS1	-1.035802208	-0.053730164	-4.127969645	0.000202177	0.001408231	0.5119806	Downregulated
LAX1	-1.193563227	2.640845914	-4.127705777	0.000202335	0.001408231	0.511242651	Downregulated
ALDH4A1	1.015525809	3.850949606	4.127357889	0.000202544	0.001409135	0.510269749	Upregulated
CHD9NB	-1.298469218	2.111288068	-4.124368351	0.000204345	0.00142012	0.501910401	Downregulated
GINS4	1.090082549	2.247891385	4.123580926	0.000204822	0.001421889	0.499708952	Upregulated
TRGV3	-1.190473449	-0.978526148	-4.120909289	0.000206448	0.001429041	0.492240777	Downregulated
IGKV1-17	-2.081915781	4.995851828	-4.118435983	0.000207965	0.001436787	0.485328498	Downregulated
CEP55	1.305781056	3.533073184	4.118352023	0.000208017	0.001436787	0.485093876	Upregulated
EGLN3	-1.129512943	5.448095948	-4.117020428	0.000208839	0.001441941	0.481373019	Downregulated
CECR7	-1.035077026	-0.370221221	-4.114572743	0.000210357	0.001449293	0.474534572	Downregulated
FGFR2	-1.885205091	4.576282072	-4.112983972	0.000211348	0.001454032	0.470096553	Downregulated
IQGAP3	1.426226036	4.53464549	4.111553105	0.000212245	0.001459153	0.466100125	Upregulated
BCAS1	-2.005420428	6.813697599	-4.11107269	0.000212547	0.001460705	0.464758429	Downregulated
KLRK1	-1.053842745	0.922887948	-4.110921975	0.000212641	0.001460833	0.464337525	Downregulated
IGLV5-45	-2.160085244	3.001743361	-4.110756136	0.000212746	0.001461026	0.463874391	Downregulated
IGHV3-11	-1.948592671	5.507339211	-4.110460115	0.000212932	0.001461783	0.463047715	Downregulated
PIK3CG	-1.069106268	3.184774796	-4.109554086	0.000213504	0.001464657	0.460517652	Downregulated
MIR147B	-1.793165404	5.228598278	-4.108391293	0.000214239	0.001467051	0.457270861	Downregulated
LOC105376810	-1.146154959	-0.49937171	-4.107758932	0.00021464	0.001468252	0.455505298	Downregulated
TNC	2.046312109	5.984440849	4.107117765	0.000215048	0.001470492	0.453715242	Upregulated
LOC107987223	-1.521878127	2.772831129	-4.105374018	0.000216159	0.001477064	0.448847421	Downregulated
LGI4	-1.736611628	3.25144995	-4.104086129	0.000216984	0.001480063	0.445252629	Downregulated
FIBIN	1.553875753	2.420565581	4.103799317	0.000217168	0.001480792	0.444452125	Upregulated
TMEM97	1.048639158	4.519042851	4.103409266	0.000217419	0.001481472	0.443363506	Upregulated
GDF15	1.64606479	5.662613272	4.102688653	0.000217883	0.001483138	0.4413524	Upregulated
ATP8A1	-1.205647252	5.6277882	-4.101947169	0.000218361	0.001485753	0.439283175	Downregulated
C15orf48	-1.782832952	7.318195577	-4.101524333	0.000218634	0.001486557	0.438103244	Downregulated
KCNA6	-1.1983874	0.579643382	-4.099975653	0.000219637	0.001492849	0.433781989	Downregulated
GPR4	1.326245661	1.388958766	4.099310004	0.00022007	0.001493736	0.431924817	Upregulated
ZNF695	1.260385546	-0.604214232	4.098121843	0.000220844	0.001495252	0.428610087	Upregulated
IGKV1D-33	-1.732909376	4.874562942	-4.098115025	0.000220849	0.001495252	0.428591068	Downregulated
NEUROD1	-2.277092084	0.553527941	-4.097754765	0.000221084	0.001495849	0.427586081	Downregulated
DTL	1.101469377	3.069519809	4.097584476	0.000221195	0.001496014	0.427111053	Upregulated
DPP10-AS1	-2.110289131	0.782309608	-4.097051534	0.000221544	0.001497844	0.42562443	Downregulated
KLF9-DT	-1.020393848	0.764131431	-4.096006691	0.000222229	0.001501357	0.422710076	Downregulated
B4GALNT2	-3.374884497	4.231600038	-4.095901112	0.000222299	0.001501357	0.422415601	Downregulated
HAVCR1	-1.808300703	2.463320032	-4.095651891	0.000222462	0.001501934	0.4217205	Downregulated
ATP6V1FNB	1.162293122	1.281885468	4.095381761	0.00022264	0.001502604	0.420967099	Upregulated
LOC107984832	1.186650656	-0.585666834	4.09046323	0.000225899	0.001519253	0.407252203	Upregulated
KIRREL1	1.00000368	5.083969727	4.088221244	0.0002274	0.001527741	0.401002544	Upregulated
LOC107983983	-1.484952753	-0.176264039	-4.087231888	0.000228066	0.001531139	0.398245045	Downregulated
TNXA	-2.021712536	2.228741895	-4.086849777	0.000228323	0.001532331	0.397180103	Downregulated
SLC2A9-AS1	-1.151806215	-0.32660733	-4.085836244	0.000229008	0.00153585	0.394355555	Downregulated
RAD51AP1	1.030727605	2.716245633	4.085022887	0.000229558	0.00153793	0.392089043	Upregulated
AKAP7	-1.197428324	3.957650181	-4.079789795	0.000233133	0.001557523	0.377510256	Downregulated
COL15A1	1.228279739	5.722151976	4.078609774	0.000233946	0.001562413	0.37422377	Upregulated
CD3E	-1.031041487	3.485126235	-4.077099593	0.000234992	0.001568847	0.370018244	Downregulated
LOC105375434	1.479658493	-0.513060641	4.076644913	0.000235307	0.001570407	0.368752167	Upregulated
FXYD3	-1.977121138	8.881969887	-4.073071764	0.000237801	0.001585398	0.358804321	Downregulated
CHRDL1	-2.208979237	3.979798768	-4.071744583	0.000238734	0.00158996	0.355110165	Downregulated
ATP1A2	-2.532769045	2.628867251	-4.069771301	0.000240128	0.001597495	0.349618407	Downregulated
ASCL2	2.122913093	4.322072822	4.066017942	0.000242802	0.001612565	0.339175212	Upregulated
C7	-2.334729892	4.582593062	-4.064710224	0.00024374	0.001617676	0.335537479	Downregulated
LOC107985068	-1.173872013	1.546264111	-4.064399505	0.000243963	0.001618598	0.3346732	Downregulated
SLC6A20	2.591494514	1.226993083	4.063051828	0.000244935	0.001622538	0.330924852	Upregulated
ZAP70	-1.093755822	3.337636649	-4.062891013	0.000245051	0.001622538	0.3304776	Downregulated
NRG1	-1.303103148	2.66011042	-4.062364017	0.000245432	0.001623847	0.329011988	Downregulated
CXCL6	1.405675468	-0.310752724	4.060271412	0.000246951	0.001630606	0.323192979	Upregulated
FAM72D	1.109916264	1.071475033	4.057237021	0.000249169	0.001642342	0.31475701	Upregulated
LEF1-AS1	1.29734326	-0.686017917	4.056457384	0.000249743	0.001644989	0.312589891	Upregulated
IGKV2D-24	-1.809962785	2.322778022	-4.052759061	0.000252479	0.001658457	0.30231189	Downregulated
CCR10	-1.01849836	0.019219174	-4.051540619	0.000253387	0.001662144	0.29892646	Downregulated
PXDN	1.041657183	5.941885196	4.051056336	0.000253749	0.001663948	0.297580986	Upregulated
MAGIX	-1.102480449	2.310248749	-4.050843817	0.000253908	0.001664421	0.296990565	Downregulated
S100A8	1.560713199	1.263898885	4.049990998	0.000254547	0.001666898	0.294621381	Upregulated
TRNM	1.79477708	4.800339912	4.048997405	0.000255293	0.001670236	0.291861344	Upregulated
CCL15	-1.354492557	3.299043821	-4.045842079	0.000257676	0.001682222	0.283097999	Downregulated
GFRA1	-1.61910319	2.825094056	-4.044068064	0.000259026	0.001689882	0.278172079	Downregulated
KCNIP4	-1.070428818	0.667892435	-4.043128699	0.000259743	0.00169226	0.275564054	Downregulated
SOSTDC1	-1.781974295	2.743162696	-4.041527343	0.000260971	0.001699102	0.271118604	Downregulated
FOXP4-AS1	1.146194402	-0.167617273	4.040698995	0.000261608	0.001699958	0.268819317	Upregulated
MANCR	-1.659423765	-0.370922533	-4.039381668	0.000262625	0.001705814	0.265163097	Downregulated
RECQL4	1.113535103	4.389363965	4.032105081	0.000268309	0.001735095	0.244974872	Upregulated
MND1	1.140463958	0.870744011	4.031641963	0.000268675	0.001736289	0.243690442	Upregulated
UGT1A6	-1.679701985	1.936081425	-4.03116962	0.000269048	0.001738118	0.242380484	Downregulated
LOC112267876	2.146726355	-0.160020452	4.029986664	0.000269986	0.001743002	0.239100011	Upregulated
FSTL3	1.334504907	4.016288719	4.029526973	0.000270352	0.001744773	0.23782533	Upregulated
LOC105374034	-1.966058326	1.494179091	-4.028611946	0.00027108	0.001746085	0.235288205	Downregulated
RHOF	-1.043544215	4.025119656	-4.028204816	0.000271405	0.001746868	0.234159411	Downregulated
MESP2	-1.201042276	-0.186194764	-4.026138873	0.000273059	0.001754705	0.228432088	Downregulated
IL17REL	-1.374117511	0.110687758	-4.026112546	0.00027308	0.001754705	0.228359109	Downregulated
PALD1	1.251357552	3.95911385	4.023823312	0.000274925	0.001765374	0.222014039	Upregulated
CXCL3	1.76747081	3.362929801	4.023645268	0.000275069	0.001765707	0.22152061	Upregulated
LOC102724653	-1.377885615	-0.919972194	-4.021726786	0.000276625	0.001774506	0.216204258	Downregulated
LOC112268445	-1.429665297	-0.042483245	-4.021291644	0.000276979	0.001776183	0.214998556	Downregulated
EMSLR	1.777170875	0.211346617	4.020742679	0.000277426	0.001778457	0.213477538	Upregulated
BARX2	-1.794820436	3.471203406	-4.019915301	0.000278102	0.001781467	0.211185263	Downregulated
KIF14	1.28696277	2.239393162	4.01767512	0.000279939	0.001790195	0.204979653	Upregulated
CMAHP	-1.290486399	3.373524185	-4.016249854	0.000281114	0.001794896	0.201032131	Downregulated
TNFRSF6B	2.124788936	2.165711461	4.01575127	0.000281526	0.00179693	0.19965134	Upregulated
TRDC	-1.542210733	0.716015162	-4.011458153	0.000285099	0.001811898	0.187764474	Downregulated
PCSK9	1.933508891	3.556351696	4.011015396	0.00028547	0.001812883	0.186538827	Upregulated
LILRA5	1.011949942	0.271369131	4.008783424	0.000287348	0.001823234	0.180361008	Upregulated
NXPE1	-2.564844137	6.324669981	-4.008545785	0.000287549	0.001823234	0.179703328	Downregulated
ABCB1	-1.52094351	5.939333633	-4.007371501	0.000288542	0.001828323	0.176453638	Downregulated
CTNNA2	-1.577543213	-0.011290441	-4.004548472	0.000290944	0.001838681	0.168642692	Downregulated
BCHE	-2.061693715	1.167228564	-4.00031639	0.000294581	0.001856877	0.15693691	Downregulated
VWA5B2	-1.644330749	0.333760493	-3.999902388	0.000294939	0.001858171	0.155792046	Downregulated
SLIT3-AS2	-1.312612162	0.498436069	-3.999835803	0.000294997	0.001858171	0.155607916	Downregulated
NNMT	1.304345955	3.770017608	3.999567838	0.000295229	0.001859022	0.154866924	Upregulated
CDHR5	-1.914708915	8.152669248	-3.999401023	0.000295374	0.001859322	0.154405647	Downregulated
MATN2	-1.330248676	6.182684834	-3.999064401	0.000295666	0.001859938	0.153474838	Downregulated
BTNL3	-2.421701398	5.553170044	-3.998882266	0.000295824	0.001860322	0.152971223	Downregulated
TCEAL5	-1.295225509	-1.216974599	-3.997767662	0.000296793	0.001865806	0.149889447	Downregulated
IGKV3-20	-1.691113033	7.855706885	-3.996533414	0.00029787	0.001870487	0.146477238	Downregulated
ICA1-AS1	1.132599097	-0.515532515	3.996487395	0.00029791	0.001870487	0.146350022	Upregulated
TPSD1	-1.203461145	1.203258621	-3.994566292	0.000299594	0.001878488	0.14103974	Downregulated
PRIMA1	-2.465684939	1.910994383	-3.993337737	0.000300676	0.001884039	0.137644285	Downregulated
ATP13A4	-1.805963964	2.734921234	-3.991751438	0.000302078	0.001890829	0.133260683	Downregulated
DDX3ILA1	-1.727270533	0.999711825	-3.991623245	0.000302192	0.001890829	0.132906461	Downregulated
TMEM54	-1.092058564	7.677855251	-3.99144355	0.000302351	0.001890829	0.132409938	Downregulated
ZNF727	-1.063652052	0.495161842	-3.990250223	0.000303411	0.00189684	0.129112804	Downregulated
CTSW	-1.425308343	1.595031493	-3.990110298	0.000303536	0.001897	0.128726219	Downregulated
SLC4A11	1.897006162	1.175917115	3.988895954	0.000304619	0.001901741	0.125371439	Upregulated
TMEM255B	1.112352416	2.255000697	3.988011075	0.00030541	0.001904989	0.122927091	Upregulated
ACSL6	2.102408632	1.688975372	3.985775948	0.000307419	0.001915736	0.116753783	Upregulated
SYT10	-1.27902885	-1.15271628	-3.983138784	0.000309804	0.001925508	0.109471741	Downregulated
PDE3A	-1.173638336	5.281604413	-3.982183861	0.000310673	0.001930279	0.106835343	Downregulated
CHODL	-1.208043066	0.652624644	-3.981891093	0.00031094	0.001930685	0.106027102	Downregulated
IGHJ2	-1.926777637	3.464261024	-3.980996779	0.000311756	0.0019345	0.10355832	Downregulated
ERCC6L	1.274261637	1.436290561	3.980230378	0.000312457	0.001936988	0.101442813	Upregulated
MPP2	-1.2965047	1.655132415	-3.974565971	0.000317686	0.001963673	0.08581203	Downregulated
GPR55	-1.554624917	1.342988603	-3.974136367	0.000318086	0.001965512	0.084626893	Downregulated
SERPINE2	1.108890059	4.678807021	3.971441942	0.000320606	0.001978535	0.07719495	Upregulated
CDK1	1.280989997	3.966466942	3.96934568	0.000322581	0.001988798	0.071414222	Upregulated
LEAP2	-1.197348373	0.358973437	-3.967574648	0.000324258	0.001997212	0.066531259	Downregulated
TRGV4	-1.173398223	-0.972442929	-3.967414183	0.00032441	0.001997509	0.066088879	Downregulated
KRT7	1.608940066	0.107912699	3.96623897	0.000325528	0.002001822	0.062849173	Upregulated
LEF1	1.404861162	2.352491413	3.963147734	0.000328487	0.002014205	0.05432931	Upregulated
CDCA5	1.27120233	3.834405618	3.962855876	0.000328768	0.002015282	0.053525041	Upregulated
LRRC36	1.578879584	-0.146139021	3.96229657	0.000329307	0.002016371	0.051983831	Upregulated
BHLHA15	-1.333458896	1.403018334	-3.962241087	0.00032936	0.002016371	0.051830949	Downregulated
SLCO1C1	-1.124436744	2.945786597	-3.962052278	0.000329542	0.002016371	0.051310692	Downregulated
MYBL2	1.688100329	4.604638899	3.960967318	0.00033059	0.002021282	0.048321311	Upregulated
PTK7	1.080015963	5.364071769	3.96026723	0.000331268	0.002024136	0.046392529	Upregulated
IGLV4-3	-2.261637986	-0.732300359	-3.959830703	0.000331692	0.002026078	0.045189939	Downregulated
PDE7B	-1.174233074	1.796537144	-3.958650182	0.00033284	0.002032441	0.041937966	Downregulated
INSM1	-2.188073078	1.136044955	-3.957473425	0.000333987	0.002036209	0.038696733	Downregulated
ASGR1	1.030600116	0.378992935	3.957065382	0.000334386	0.002037993	0.037572913	Upregulated
LINC01140	-1.224785321	0.921870788	-3.956431284	0.000335007	0.002041128	0.035826591	Downregulated
TMEM61	-1.790531799	1.147626558	-3.952805272	0.000338579	0.002059469	0.025842498	Downregulated
FOXF2	-1.076322255	3.236970091	-3.952354074	0.000339026	0.002059725	0.024600387	Downregulated
PCSK6	-1.156192037	5.533613643	-3.951302306	0.000340071	0.002062891	0.021705163	Downregulated
HOXD3	-1.325326708	-0.273230261	-3.950319616	0.000341049	0.00206743	0.01900036	Downregulated
SRPX	-1.520423396	2.919191345	-3.949563511	0.000341804	0.002071351	0.016919395	Downregulated
SCN3A	-1.054152943	1.078058501	-3.94919915	0.000342169	0.002072904	0.015916647	Downregulated
LOC340090	-1.686415303	0.835912587	-3.947680625	0.000343691	0.002078187	0.011737947	Downregulated
CASP5	-1.844484259	3.945282055	-3.946650886	0.000344727	0.002083796	0.008904647	Downregulated
ASXL3	-1.477961111	0.580299734	-3.942989925	0.000348436	0.002102236	-0.001166099	Downregulated
SCN4B	-1.156688106	2.424199512	-3.942873612	0.000348554	0.002102289	-0.001485998	Downregulated
LRRC66	-1.229263227	3.479608018	-3.939999469	0.000351494	0.002117355	-0.009389715	Downregulated
FAM163B	-2.144582317	0.792210473	-3.936873498	0.000354718	0.002133428	-0.017983424	Downregulated
IGKV3-15	-1.604990996	6.130723037	-3.93595626	0.00035567	0.00213781	-0.020504531	Downregulated
LOC112268463	1.418830141	0.182533231	3.935062542	0.000356599	0.002142055	-0.022960774	Upregulated
IKZF3	-1.158998884	3.66121422	-3.934387381	0.000357303	0.002144939	-0.024816206	Downregulated
NOS3	1.101705403	3.427981974	3.934182385	0.000357517	0.002145551	-0.025379537	Upregulated
CDH23	-1.145560055	1.615653772	-3.933040956	0.000358711	0.002152041	-0.028515991	Downregulated
AQP7	-1.145289787	3.109854016	-3.930593185	0.000361284	0.002166122	-0.035240865	Downregulated
TTLL6	-2.06219904	2.797037093	-3.92790954	0.000364125	0.00217771	-0.042611899	Downregulated
LINC00930	-1.30803325	-1.267901912	-3.927013153	0.000365079	0.002182054	-0.045073525	Downregulated
RBFOX1	-1.318452118	-0.057649641	-3.926256096	0.000365887	0.002185519	-0.04715236	Downregulated
GSN	-1.092602775	8.925517183	-3.925689095	0.000366493	0.00218767	-0.048709208	Downregulated
IGKV1-39	-1.49632081	6.520822319	-3.925378181	0.000366826	0.002188398	-0.049562866	Downregulated
RASL10B	1.732887307	-0.248404838	3.924835757	0.000367407	0.002191184	-0.051052107	Upregulated
KLKB1	-1.011291922	-0.11138254	-3.92406674	0.000368232	0.00219479	-0.053163323	Downregulated
BEST2	-2.93765683	2.605424236	-3.922699709	0.000369704	0.002202144	-0.0569159	Downregulated
LOC105378662	-1.461798122	2.379123533	-3.921924628	0.000370541	0.002205759	-0.059043317	Downregulated
HTR4	-1.849134805	1.336286212	-3.920875032	0.000371677	0.002210465	-0.061923949	Downregulated
FOLR2	-1.446778246	3.485148842	-3.919733948	0.000372916	0.002215773	-0.065055333	Downregulated
RGS9	-1.2354908	1.140573143	-3.91947757	0.000373195	0.002216057	-0.065758839	Downregulated
FRMD3	-1.486172018	3.864557158	-3.919087188	0.000373621	0.002216523	-0.066830024	Downregulated
IGHV3-72	-2.132227363	4.571330363	-3.918149065	0.000374644	0.002221222	-0.069404007	Downregulated
CLEC10A	-1.43799747	2.903587684	-3.917873895	0.000374945	0.002221703	-0.07015896	Downregulated
CLCA1	-3.40094055	8.411539691	-3.916879412	0.000376034	0.002225334	-0.072887241	Downregulated
MIR7704	-1.018551121	-1.363115036	-3.916000176	0.000377	0.002228386	-0.075299127	Downregulated
DSC3	2.306660601	0.399583272	3.912503025	0.000380864	0.002246286	-0.084890282	Upregulated
IGFBP7-AS1	1.027292059	5.225220425	3.909044342	0.000384723	0.002262784	-0.094372636	Upregulated
SETBP1	-1.180027782	3.403009622	-3.908478775	0.000385357	0.002265127	-0.095922886	Downregulated
LINC01132	1.051911718	-0.969853214	3.907963165	0.000385937	0.002267838	-0.097336123	Upregulated
CCL28	-1.687133368	5.666037558	-3.904761643	0.000389554	0.002284629	-0.106109556	Downregulated
TRBC1	-1.008392336	2.701227063	-3.901915724	0.000392797	0.002298991	-0.11390612	Downregulated
SLC7A11	1.407283493	1.992011658	3.900329232	0.000394617	0.00230612	-0.118251438	Upregulated
LOC102724971	-1.393273434	0.292506798	-3.897465875	0.000397921	0.002319068	-0.126092259	Downregulated
MIPOL1	-1.087406634	2.753886221	-3.896390356	0.000399169	0.002324929	-0.129036798	Downregulated
MACC1	1.685726597	4.353430914	3.896059918	0.000399553	0.00232646	-0.129941402	Upregulated
NCAM1	-1.324003088	3.458999822	-3.894363568	0.000401531	0.00233585	-0.134584834	Downregulated
VWA3B	-1.201205105	0.38542509	-3.893614298	0.000402408	0.00234024	-0.136635563	Downregulated
ANKRD20A4-ANKRD20A20P	-1.441907326	-0.731223725	-3.893266781	0.000402815	0.002341494	-0.137586655	Downregulated
LOC643201	-1.505159726	-0.261683875	-3.893221954	0.000402868	0.002341494	-0.137709335	Downregulated
ACTL10	1.045738641	1.874065902	3.892995998	0.000403133	0.002341615	-0.138327713	Upregulated
IGLV1-47	-1.627333706	5.350381948	-3.892544385	0.000403663	0.002342947	-0.13956361	Downregulated
MAD2L1	1.193284263	4.098045379	3.89090346	0.000405596	0.002348804	-0.144053738	Upregulated
PODNL1	1.069073511	1.871418521	3.889602554	0.000407134	0.00235629	-0.147612923	Upregulated
IGKV4-1	-1.602440406	7.359661986	-3.889182012	0.000407633	0.002358292	-0.148763395	Downregulated
TBX21	-1.011464154	0.29163869	-3.889057941	0.00040778	0.002358292	-0.149102805	Downregulated
IGLV1-51	-1.569570539	4.66981962	-3.886604793	0.000410701	0.002370492	-0.155812785	Downregulated
PLEKHS1	1.448986309	3.292405558	3.886005117	0.000411418	0.002373203	-0.157452794	Upregulated
TMEM132D	-1.030618314	-0.817182426	-3.884551491	0.000413161	0.00238111	-0.161427791	Downregulated
LOC105377363	2.119609973	-1.02563127	3.883830409	0.000414029	0.002385392	-0.163399398	Upregulated
S100A9	1.631169354	2.924868452	3.878165266	0.000420906	0.002418518	-0.178884155	Upregulated
SKA3	1.562980007	2.699923861	3.876719647	0.000422678	0.002426772	-0.182834078	Upregulated
GCNT4	-1.676278552	1.542018977	-3.876677829	0.00042273	0.002426772	-0.182948332	Downregulated
TNFRSF13C	-1.213099227	-0.177497069	-3.873910935	0.000426143	0.002439793	-0.190506751	Downregulated
KCNG3	-1.340152602	-0.954514559	-3.873031649	0.000427233	0.002445305	-0.192908277	Downregulated
SLC6A8	-1.223855403	7.044673395	-3.871407361	0.000429255	0.002453944	-0.197343994	Downregulated
IGFBP5	1.183096296	7.800607728	3.871141518	0.000429586	0.002455108	-0.198069903	Upregulated
ADGRV1	-1.443557137	0.375277077	-3.870605621	0.000430256	0.002458201	-0.199533163	Downregulated
SP140	-1.016723841	2.49506103	-3.870374396	0.000430545	0.00245912	-0.200164497	Downregulated
IGHV4-61	-1.652989284	4.300032185	-3.867344896	0.000434351	0.002472656	-0.208434782	Downregulated
CLCA2	-1.72451689	-0.457115727	-3.866712638	0.000435149	0.002474993	-0.210160467	Downregulated
CHL1	-1.479277257	2.929962923	-3.865383544	0.000436832	0.002483195	-0.213787724	Downregulated
ISM1	1.555854013	-0.365294038	3.86356992	0.000439139	0.00249409	-0.218736514	Upregulated
NEBL-AS1	1.004049595	-0.540705744	3.862560976	0.000440427	0.002498447	-0.22148919	Upregulated
SGO1-AS1	1.026682716	0.057910575	3.861543049	0.000441731	0.002503619	-0.224266082	Upregulated
HCAR3	1.745061021	-0.227158428	3.85921259	0.000444729	0.002516894	-0.230622431	Upregulated
F7	1.443986219	-0.714120444	3.857809227	0.000446544	0.002526422	-0.234449369	Upregulated
SCN7A	-2.416753841	2.250550151	-3.856565315	0.000448159	0.002533316	-0.237841018	Downregulated
LINC01871	-1.242599357	0.330279762	-3.854991503	0.000450211	0.002542663	-0.242131541	Downregulated
LINC02532	-1.16160534	-0.8912952	-3.854866105	0.000450375	0.00254284	-0.24247337	Downregulated
TRNR	1.591421444	4.490662411	3.853719228	0.000451876	0.002548314	-0.245599495	Upregulated
UBTD1	1.028273053	1.973833345	3.848099368	0.000459302	0.002580329	-0.260912508	Upregulated
LOC102723750	-1.032149638	0.698425837	-3.846341886	0.000461649	0.002589719	-0.26569944	Downregulated
TRHDE-AS1	-1.172410161	-1.275444112	-3.846092498	0.000461983	0.002590834	-0.266378637	Downregulated
TFR2	1.242606679	0.85229563	3.841596421	0.000468044	0.002617169	-0.278620434	Upregulated
CENPI	1.153221559	2.069684394	3.840462088	0.000469585	0.002624256	-0.281708046	Upregulated
SOX10	-2.18446394	1.228120082	-3.838723481	0.000471957	0.002635207	-0.286439744	Downregulated
PHOX2B	-1.72398474	-0.602049345	-3.835749374	0.000476041	0.002652606	-0.294531886	Downregulated
IGLV3-25	-1.867255883	5.028290304	-3.835283118	0.000476685	0.002655419	-0.295800273	Downregulated
EPHB1	2.039993536	0.327785947	3.835068801	0.000476981	0.002656296	-0.296383272	Upregulated
C11orf21	-1.018895957	1.222117891	-3.834468942	0.00047781	0.002658941	-0.298014979	Downregulated
LOC100132741	-1.188740648	-0.721775089	-3.833182189	0.000479594	0.002666979	-0.301514786	Downregulated
APOLD1	1.426233685	3.547639716	3.832524526	0.000480509	0.002669287	-0.303303363	Upregulated
TMEM238L	-1.509645841	4.764515591	-3.832506603	0.000480534	0.002669287	-0.303352105	Downregulated
CHRDL2	2.881485181	1.34098115	3.829040878	0.000485381	0.002691349	-0.312775372	Upregulated
C4orf19	-1.417835803	5.003443275	-3.827170759	0.000488016	0.002704396	-0.317858755	Downregulated
GPR15LG	-1.865941972	6.481285349	-3.826574929	0.000488858	0.002706775	-0.319478134	Downregulated
SULT2B1	1.807980777	1.568510468	3.826567598	0.000488868	0.002706775	-0.319498056	Upregulated
LOC107986569	-1.265445957	-0.807300779	-3.826025057	0.000489637	0.002708683	-0.320972514	Downregulated
CNGA1	-1.227358595	2.237995772	-3.824499048	0.000491804	0.002715801	-0.325119265	Downregulated
TPTE2P1	-1.140211798	-0.116559089	-3.824270202	0.00049213	0.002715955	-0.325741069	Downregulated
IGLV4-69	-1.766880019	4.882326124	-3.823385644	0.000493391	0.002720036	-0.32814438	Downregulated
UBD	1.802205438	4.687060438	3.82306136	0.000493855	0.002721415	-0.329025392	Upregulated
CNR1	-1.704176709	0.852763835	-3.819883458	0.000498416	0.002740647	-0.33765745	Downregulated
LOC105369526	-1.851691547	2.92780525	-3.818988508	0.000499709	0.002746177	-0.340087849	Downregulated
IL10RA	-1.026764573	4.290794095	-3.817825404	0.000501393	0.002752277	-0.343246115	Downregulated
CDKN3	1.021699643	2.381699885	3.815000381	0.000505506	0.002766935	-0.350915465	Upregulated
SLCO4C1	-1.521345947	0.418838905	-3.813652633	0.00050748	0.002772199	-0.354573494	Downregulated
IGKV1D-39	-1.507318471	6.344436357	-3.813532316	0.000507656	0.002772374	-0.354900031	Downregulated
HJURP	1.177540574	3.326584099	3.811485038	0.00051067	0.002783283	-0.360455615	Upregulated
ATP2A3	-1.136511598	8.011590679	-3.810103192	0.000512714	0.00279125	-0.364204754	Downregulated
TFPI2	1.603057885	0.917762831	3.808453495	0.000515165	0.002801409	-0.368679874	Upregulated
DNAH2	1.152027418	0.078509438	3.807172224	0.000517076	0.002808615	-0.372155014	Upregulated
TMEM30B	-1.133084464	6.284604116	-3.806656851	0.000517847	0.002810701	-0.373552702	Downregulated
CR2	-2.017947709	2.069619274	-3.803973166	0.000521878	0.002821818	-0.380829568	Downregulated
GABRB3	-1.437317198	0.182966394	-3.803691353	0.000522303	0.002821818	-0.381593585	Downregulated
SPTBN5	1.085354493	2.488159144	3.803007196	0.000523336	0.002826096	-0.383448294	Upregulated
IGHV3-64	-1.664644149	2.355841865	-3.802074664	0.000524748	0.002831835	-0.385976107	Downregulated
LOC100507472	-1.063191251	1.743953359	-3.799985428	0.000527924	0.002844971	-0.391638457	Downregulated
RRM2	1.262225217	5.108061421	3.799215299	0.000529099	0.002849704	-0.393725374	Upregulated
CBFA2T3	-1.027767189	3.12739954	-3.798978879	0.00052946	0.002850849	-0.394365994	Downregulated
IGHV3-33	-1.590569321	6.608310333	-3.798653084	0.000529959	0.002852732	-0.395248767	Downregulated
PIGR	-2.57108154	11.54789633	-3.797914428	0.00053109	0.002857967	-0.397250106	Downregulated
IGLV3-19	-1.894586046	5.996075283	-3.793488556	0.00053792	0.002883426	-0.409238312	Downregulated
BOK-AS1	1.155941738	0.485758235	3.793393735	0.000538067	0.002883426	-0.409495087	Upregulated
FCMR	-1.087949505	3.23616903	-3.792988378	0.000538697	0.002885631	-0.410592759	Downregulated
SPC25	1.109905822	2.403568442	3.792032106	0.000540186	0.002892354	-0.413182072	Upregulated
IGHV7-56	-1.481564484	-0.506984132	-3.791354291	0.000541243	0.002897209	-0.415017235	Downregulated
LOC105378604	1.450036749	2.167353877	3.790935706	0.000541898	0.002898857	-0.416150473	Upregulated
GHR	-1.432621788	2.279672123	-3.789674097	0.000543874	0.002905611	-0.419565717	Downregulated
CCNF	1.000541521	3.459190256	3.788469366	0.000545768	0.002911672	-0.422826545	Upregulated
IGHV3-23	-1.527400692	7.649450894	-3.786234068	0.000549298	0.002928064	-0.428875641	Downregulated
CELSR1	1.257328649	4.067755702	3.784838926	0.000551513	0.002937421	-0.432650375	Upregulated
DEFB1	-1.899756639	1.946150955	-3.784179469	0.000552563	0.00294098	-0.434434416	Downregulated
TUBB4A	-1.525095221	0.274614394	-3.784034813	0.000552794	0.00294098	-0.434825738	Downregulated
GALNT6	1.073591781	4.983056002	3.783940868	0.000552944	0.00294098	-0.435079874	Upregulated
KRT23	3.126100185	0.754252192	3.783937814	0.000552948	0.00294098	-0.435088137	Upregulated
IGLV2-34	-2.504870921	2.006193671	-3.783644813	0.000553416	0.002941019	-0.435880734	Downregulated
IGHV4-34	-1.461999678	4.639667804	-3.780677915	0.000558171	0.002959725	-0.443905044	Downregulated
PAX5	-1.865467999	1.60492964	-3.779255092	0.000560465	0.002970247	-0.447752288	Downregulated
LINC00511	-1.047168547	0.361917233	-3.778936627	0.00056098	0.002972154	-0.448613321	Downregulated
LOC105375166	-1.551336152	1.311071155	-3.776262364	0.00056532	0.00298937	-0.455842491	Downregulated
RIC3	-1.404348742	0.901818461	-3.772207993	0.000571964	0.003014521	-0.466798301	Downregulated
GPRIN2	-1.324438224	5.013409784	-3.770129204	0.000575399	0.003030129	-0.472413724	Downregulated
IGKV1-13	-2.124735996	2.752179169	-3.769819165	0.000575913	0.003031171	-0.473251118	Downregulated
SLC16A9	-1.463848246	4.184258419	-3.769586568	0.000576299	0.00303237	-0.473879328	Downregulated
CRABP1	-1.380859448	-0.649356927	-3.769324678	0.000576734	0.003032584	-0.474586634	Downregulated
TRIM36	-1.187302707	3.820725907	-3.769269236	0.000576826	0.003032584	-0.474736366	Downregulated
ADGRB3	-1.526679322	0.200117893	-3.767129052	0.000580392	0.00304555	-0.480515708	Downregulated
LILRA4	-1.151496167	-1.003416252	-3.763717132	0.000586122	0.003070573	-0.489726355	Downregulated
DNAAF11	1.094367954	2.047378468	3.763349332	0.000586743	0.003072147	-0.490719039	Upregulated
CLSPN	1.017151369	2.635603893	3.761020607	0.000590689	0.003088592	-0.497003253	Upregulated
IL23A	1.275712411	-0.336759203	3.760219625	0.000592052	0.003094032	-0.499164371	Upregulated
REG1A	3.499001019	2.053576849	3.759221635	0.000593755	0.00310124	-0.501856762	Upregulated
NEFL	-1.870571079	0.578192623	-3.758484693	0.000595015	0.003106131	-0.503844698	Downregulated
ZNF229	-1.018316808	0.447140646	-3.75441741	0.000602018	0.003138417	-0.514813396	Downregulated
TRAT1	-1.019312733	-0.000592396	-3.752757985	0.000604898	0.003151718	-0.519287101	Downregulated
LINC01356	1.295169159	-0.609778098	3.752431938	0.000605466	0.003153014	-0.520166003	Upregulated
IGHV3-30	-1.627472249	6.30811735	-3.752274518	0.00060574	0.003153532	-0.520590336	Downregulated
IGLV7-46	-2.303942773	4.598259917	-3.751554985	0.000606995	0.003158349	-0.522529784	Downregulated
NUF2	1.314835109	2.361456568	3.748860462	0.000611716	0.003175568	-0.529791248	Upregulated
MELK	1.16941754	3.44539872	3.748388751	0.000612546	0.003177746	-0.531062231	Upregulated
PLEKHB1	1.0720018	4.118246061	3.74810883	0.000613039	0.003179444	-0.531816422	Upregulated
COL5A3	1.035829834	4.332852551	3.746419826	0.000616022	0.003190603	-0.536366585	Upregulated
HHIP	-1.594329928	2.765678794	-3.745374763	0.000617875	0.003197465	-0.539181538	Downregulated
TICRR	1.023156755	2.188401768	3.744826403	0.00061885	0.003198562	-0.54065845	Upregulated
FADS6	-1.681392221	-0.033620364	-3.744737526	0.000619008	0.003198562	-0.540897817	Downregulated
TGFBR3L	-1.161681455	-0.471004224	-3.742087145	0.00062374	0.003215809	-0.548034774	Downregulated
ABCB5	-1.424781311	-1.061853695	-3.741044323	0.000625612	0.003221992	-0.550842296	Downregulated
LOC105370673	-1.395671842	-0.796730953	-3.739509331	0.000628376	0.003231024	-0.554974243	Downregulated
TENM1	-1.378518292	-0.614089753	-3.739007796	0.000629282	0.003233479	-0.556324134	Downregulated
ANKRD13B	1.317825352	2.626181532	3.738140665	0.000630851	0.00323854	-0.558657854	Upregulated
KIF5A	-1.551840501	1.517379629	-3.736712746	0.000633444	0.003246632	-0.562500316	Downregulated
CXCL10	1.692181712	2.229060233	3.734688757	0.000637136	0.003262067	-0.567945694	Upregulated
GAS2	1.400667342	0.128987983	3.73161842	0.000642776	0.003286559	-0.576203753	Upregulated
VAT1L	-1.064955336	2.405038436	-3.729621488	0.000646471	0.003302807	-0.581573182	Downregulated
KIAA0408	-1.102611832	0.658186206	-3.728683247	0.000648214	0.003309067	-0.584095532	Downregulated
ENTPD3	-1.500726473	0.699427444	-3.726537316	0.000652218	0.003326847	-0.589863582	Downregulated
KIF5C	-1.742559831	2.29700805	-3.725723991	0.000653741	0.00333196	-0.592049342	Downregulated
CADM2	-1.724910322	-0.215431799	-3.725133187	0.00065485	0.003335838	-0.593636962	Downregulated
SCN11A	-1.354655022	-0.15233592	-3.724084803	0.000656822	0.003342971	-0.596453931	Downregulated
KANK4	-1.204597731	0.962829607	-3.722621749	0.000659584	0.003350164	-0.60038453	Downregulated
CELF6	-1.07402438	1.420143567	-3.722386063	0.00066003	0.003351542	-0.601017653	Downregulated
FAM166C	1.544877619	-0.027570832	3.72138581	0.000661926	0.00335939	-0.603704443	Upregulated
TMEM255A	-1.077700735	1.09340058	-3.720514447	0.000663582	0.003366012	-0.606044767	Downregulated
MIR17HG	1.312404039	0.710882954	3.717267752	0.000669788	0.003393898	-0.614762702	Upregulated
IGHV3-6	-3.046313641	-0.259917627	-3.715024396	0.000674108	0.003411284	-0.620784564	Downregulated
LOC105370743	-1.209808284	-0.478386333	-3.714036063	0.00067602	0.003418253	-0.623437054	Downregulated
RHBDL2	-1.588641944	4.255857682	-3.713128382	0.000677781	0.003424446	-0.625872819	Downregulated
KCNH8	1.126767745	0.881411124	3.708749949	0.000686336	0.003457473	-0.637618709	Upregulated
KCNJ8	1.398572622	1.366875237	3.70808833	0.000687638	0.003461877	-0.639393087	Upregulated
OLFM3	-1.219354446	-1.095422684	-3.708048153	0.000687717	0.003461877	-0.639500833	Downregulated
FSCN1	1.149904994	4.508433293	3.707509078	0.00068878	0.003466316	-0.640946456	Upregulated
WNT3	1.052653667	0.771570225	3.707293346	0.000689206	0.003466767	-0.641524952	Upregulated
ANGPTL1	-2.131514187	1.924564981	-3.70728045	0.000689231	0.003466767	-0.641559533	Downregulated
PLEKHH2	-1.018485166	2.416849596	-3.707117065	0.000689554	0.00346748	-0.641997648	Downregulated
ACHE	-1.173224598	3.769877402	-3.706265888	0.000691236	0.00347139	-0.644279932	Downregulated
LOC105369194	-1.175274966	1.178439002	-3.704430165	0.000694879	0.003483732	-0.649201327	Downregulated
HOMER2	-1.075200426	0.775788578	-3.703645582	0.000696442	0.003486574	-0.651304392	Downregulated
ATOH8	-1.1974691	2.089503016	-3.702937948	0.000697854	0.003492732	-0.653201029	Downregulated
SIGLEC1	-1.193687606	3.81278627	-3.701669373	0.000700393	0.00350081	-0.656600733	Downregulated
ALG1L1P	1.0574751	0.54096727	3.701543657	0.000700645	0.00350081	-0.656937614	Upregulated
IGKV1-5	-1.535508512	6.813007475	-3.700887372	0.000701962	0.003502957	-0.658696191	Downregulated
CIDEC	-1.704764449	0.797860826	-3.696257774	0.000711324	0.003537981	-0.671097736	Downregulated
GPR174	-1.180169879	1.2385991	-3.694621253	0.000714661	0.003551819	-0.675479939	Downregulated
HS3ST6	-1.894573212	-0.859910174	-3.693427268	0.000717106	0.003562123	-0.6786766	Downregulated
SORCS1	-1.813628784	1.222558331	-3.692091975	0.00071985	0.003572975	-0.682251046	Downregulated
IGLV1-41	-1.678226343	2.606709785	-3.690187505	0.000723781	0.003589698	-0.687348135	Downregulated
SNORD86	1.247468696	1.294031594	3.687503176	0.000729357	0.003611747	-0.694530454	Upregulated
TTLL7	-1.126375483	1.842175768	-3.686790972	0.000730843	0.003615372	-0.696435676	Downregulated
TRDV1	-1.42557173	-0.81150099	-3.681754727	0.000741437	0.003655519	-0.709903512	Downregulated
XDH	-1.854333385	5.607336239	-3.681212466	0.000742586	0.003660245	-0.711353131	Downregulated
LOC107985088	-1.588517924	1.779275073	-3.67869757	0.00074794	0.003680563	-0.718074929	Downregulated
GLOD5	-1.00348601	1.215250239	-3.67831687	0.000748754	0.003683069	-0.719092284	Downregulated
IGLV3-27	-1.914100398	2.303995424	-3.677482282	0.000750541	0.003688512	-0.721322413	Downregulated
NPAS3	-1.069004036	-0.800448343	-3.677357056	0.000750809	0.003688512	-0.721657014	Downregulated
MFRP	1.015808128	3.150776543	3.677161945	0.000751227	0.003688512	-0.722178336	Upregulated
C1QTNF5	1.015808128	3.150776543	3.677161945	0.000751227	0.003688512	-0.722178336	Upregulated
TRBV9	-1.044885532	-1.240233448	-3.672630215	0.00076101	0.003728056	-0.734283322	Downregulated
C1orf210	-1.374268041	4.984285927	-3.672156091	0.000762041	0.003731606	-0.7355494	Downregulated
IGHV3-21	-1.733087199	6.17369373	-3.671067931	0.000764411	0.003738985	-0.738454896	Downregulated
CBX7	-1.021679243	5.548660923	-3.670189558	0.00076633	0.003746458	-0.74079996	Downregulated
CDHR2	-1.713030585	5.822570757	-3.668987033	0.000768964	0.003753593	-0.744010034	Downregulated
IGSF9	-1.512697111	5.138221787	-3.667451788	0.00077234	0.003766236	-0.748107602	Downregulated
PLA2G2D	-1.605994882	0.88470168	-3.666860238	0.000773644	0.003770495	-0.749686244	Downregulated
ATP6V1G2	-1.115516662	-0.52794305	-3.665631356	0.000776361	0.003779118	-0.752965344	Downregulated
PRDM16	-1.008729529	1.167043487	-3.665328355	0.000777032	0.003781426	-0.753773785	Downregulated
GIPR	-1.390170829	2.489686177	-3.664326774	0.000779255	0.003788398	-0.756445902	Downregulated
AKR1C2	-1.1338243	2.84184389	-3.663916564	0.000780168	0.00378899	-0.757540205	Downregulated
CD209	-1.284153821	3.711204381	-3.661689485	0.000785138	0.003810235	-0.76348036	Downregulated
TRIM29	2.043329677	2.939829847	3.660170058	0.000788547	0.003823874	-0.767532107	Upregulated
IGHV5-51	-1.672472147	5.829513249	-3.659191468	0.00079075	0.003831879	-0.770141246	Downregulated
SEMA3G	-1.007844603	3.76254819	-3.658965493	0.000791259	0.003832236	-0.770743702	Downregulated
KIF2C	1.072324665	3.712379507	3.658960538	0.000791271	0.003832236	-0.770756912	Upregulated
RTEL1-TNFRSF6B	1.271786043	4.577486965	3.656716738	0.000796347	0.003852931	-0.776738031	Upregulated
ENTPD8	-2.024512114	5.119094247	-3.655444617	0.00079924	0.003864632	-0.780128292	Downregulated
AIFM3	-1.238713124	5.867413998	-3.654686906	0.000800967	0.003869425	-0.782147375	Downregulated
BEND5	-1.257890251	0.065910921	-3.653065243	0.000804677	0.003882934	-0.786468012	Downregulated
CTSG	-1.813247101	2.280096235	-3.652165972	0.000806741	0.003887594	-0.78886359	Downregulated
LOC102723338	-1.268130952	0.17910181	-3.649170897	0.000813653	0.003912281	-0.796840293	Downregulated
IGKV2-26	-1.846383784	0.609681646	-3.642895517	0.00082832	0.003972539	-0.813543777	Downregulated
LOC100996662	-1.029826136	-0.228801512	-3.641735331	0.00083106	0.003983685	-0.816630481	Downregulated
MTFR2	1.115799546	1.457988121	3.640256567	0.000834564	0.003998037	-0.820564122	Upregulated
MLXIPL	1.405905039	3.512441802	3.639732866	0.000835809	0.004002447	-0.82195704	Upregulated
DIRAS1	-1.223130311	1.142545363	-3.639279012	0.000836889	0.004003619	-0.823164108	Downregulated
INHBB	1.330343683	1.483606532	3.635418511	0.00084613	0.004037753	-0.833428725	Upregulated
PALS2	1.01898416	2.005899261	3.634140474	0.000849211	0.004048471	-0.836825789	Upregulated
CCDC150	1.017729016	0.093855576	3.634136477	0.00084922	0.004048471	-0.836836411	Upregulated
AOC1	-1.427566095	7.848277784	-3.63218425	0.000853947	0.004063934	-0.842024444	Downregulated
RETNLB	-1.745484375	1.013820996	-3.630332676	0.000858454	0.004079307	-0.84694382	Downregulated
COLEC12	-1.222522386	3.659831501	-3.629734444	0.000859915	0.004084225	-0.848532996	Downregulated
CEL	2.302008919	1.668189407	3.629307586	0.000860959	0.004088171	-0.849666853	Upregulated
SFTA1P	-1.025450713	-1.187063736	-3.627895191	0.000864422	0.004100553	-0.853418144	Downregulated
JPH4	-1.237856772	0.061969377	-3.624732381	0.000872226	0.004125934	-0.861816087	Downregulated
LRRC43	1.154147849	-1.240429212	3.6233693	0.00087561	0.004138267	-0.865434335	Upregulated
FGFBP1	-1.355487723	2.530753279	-3.622213304	0.00087849	0.004147788	-0.868502393	Downregulated
SI	-2.457301089	4.749665726	-3.620372007	0.000883096	0.004166457	-0.873388348	Downregulated
TIFAB	-1.022931911	0.826615872	-3.619701197	0.00088478	0.004172348	-0.875168087	Downregulated
VEPH1	-1.050164078	-0.051000773	-3.614408311	0.000898175	0.004225099	-0.889205456	Downregulated
MAB21L3	-1.015254718	1.911233082	-3.613538279	0.000900395	0.004231416	-0.891511986	Downregulated
NEUROG3	-1.466645429	-0.976862476	-3.613290252	0.000901029	0.004231504	-0.892169481	Downregulated
KCNK10	-1.210949972	1.721434553	-3.611871188	0.000904665	0.004241085	-0.895930875	Downregulated
FAM111B	1.105660447	3.208531554	3.610011312	0.000909451	0.004259358	-0.900859671	Upregulated
AGT	1.414244168	2.829864142	3.60724584	0.000916613	0.004286618	-0.908186198	Upregulated
IGKV6D-21	-1.798481889	2.516696424	-3.606231017	0.000919254	0.004296876	-0.910874109	Downregulated
GGT6	-1.663132351	6.705584307	-3.605178071	0.000922003	0.004305494	-0.913662626	Downregulated
SNAP91	-1.265859425	-1.052752754	-3.605094852	0.000922221	0.004305494	-0.913882998	Downregulated
SGSM1	-1.303643096	2.416986176	-3.600710966	0.000933753	0.00434871	-0.92548869	Downregulated
CLDN5	-1.210295687	4.123290258	-3.598902301	0.000938552	0.004363673	-0.930274965	Downregulated
IGLV3-21	-1.567223451	4.952197304	-3.595780637	0.000946889	0.004392851	-0.938533227	Downregulated
JAM2	-1.171669266	3.191486498	-3.59469898	0.000949795	0.004403776	-0.941393942	Downregulated
CXCR1	1.29242057	-0.745838089	3.594647552	0.000949933	0.004403776	-0.941529946	Upregulated
CLEC17A	-1.12750558	-0.148631109	-3.594421829	0.000950541	0.004405528	-0.942126874	Downregulated
CCL14	-1.326521522	1.553744262	-3.593951255	0.000951808	0.004408811	-0.943371257	Downregulated
SSTR2	-1.300556886	1.295450926	-3.593902858	0.000951939	0.004408811	-0.943499234	Downregulated
GZMB	1.356089686	1.277857009	3.592673403	0.000955259	0.00442312	-0.94675002	Upregulated
IGHV2-26	-1.671559794	1.724854714	-3.591594778	0.000958181	0.004434026	-0.949601579	Downregulated
RFX6	-1.683786411	-0.672373168	-3.590994978	0.00095981	0.004439903	-0.951187094	Downregulated
ALK	-1.255464259	-1.130275246	-3.590042731	0.000962401	0.004449742	-0.953704022	Downregulated
IGLV1-44	-1.754646996	6.501894636	-3.589344598	0.000964305	0.004456396	-0.955549093	Downregulated
LY6E	1.156562352	5.178595765	3.58869381	0.000966083	0.004461387	-0.957268886	Upregulated
CDC45	1.136325419	2.62551604	3.587882305	0.000968305	0.0044689	-0.959413194	Upregulated
LINC00891	-1.116081022	-0.768658895	-3.587743694	0.000968685	0.004469096	-0.959779436	Downregulated
NR1H4	-2.36473336	0.390790471	-3.584165405	0.000978544	0.004503745	-0.969231795	Downregulated
BAALC	-1.083824358	0.134510494	-3.583669049	0.000979919	0.004508009	-0.970542616	Downregulated
SLC7A14	-1.633423026	-0.347616611	-3.58241352	0.000983406	0.004520696	-0.973857951	Downregulated
RORB	-1.180522063	-1.015115748	-3.581848745	0.000984978	0.004523586	-0.975349112	Downregulated
IGKV2-4	-2.302779756	0.327072622	-3.581416283	0.000986184	0.004527851	-0.976490858	Downregulated
VENTX	1.297424196	-0.459760836	3.580094382	0.000989878	0.004540651	-0.979980419	Upregulated
EFNA5	-1.091675281	2.236676629	-3.578181246	0.000995248	0.004555475	-0.985029663	Downregulated
IGKV1D-37	-2.009809768	0.506030971	-3.576102828	0.001001114	0.004575769	-0.990513701	Downregulated
GRIK3	-1.734586696	1.697133645	-3.575292325	0.00100341	0.004582367	-0.99265186	Downregulated
ENTREP1	-1.50021999	1.162640069	-3.574715604	0.001005047	0.004587533	-0.994173151	Downregulated
TRBV19	-1.146552842	-0.716154963	-3.571749879	0.001013507	0.004614812	-1.001994411	Downregulated
FXYD5	1.02518263	5.070182553	3.569633393	0.001019586	0.004639187	-1.007574188	Upregulated
TLR10	-1.270810371	0.767533698	-3.567279717	0.001026387	0.004666811	-1.01377746	Downregulated
SH2D1B	-1.138762442	-0.538652023	-3.565791989	0.001030709	0.004684239	-1.017697479	Downregulated
NOVA1-DT	-1.321658491	-0.921582386	-3.564488788	0.001034509	0.004696723	-1.021130658	Downregulated
BCL2A1	1.063230812	1.182534588	3.56397654	0.001036006	0.004701628	-1.022479974	Upregulated
ILDR2	1.110997195	0.321675773	3.562855634	0.00103929	0.00471366	-1.02543224	Upregulated
SAPCD2	1.329195047	5.025553266	3.559854275	0.001048132	0.004749913	-1.033335138	Upregulated
LOC100507351	-1.876579267	1.407260719	-3.558738884	0.001051436	0.004757909	-1.036271281	Downregulated
ATP1B2	-1.249445205	0.757256481	-3.55687844	0.00105697	0.004777546	-1.041167734	Downregulated
NAT2	-1.320570447	3.005014441	-3.556731628	0.001057408	0.004778399	-1.041554073	Downregulated
SHD	-1.115497992	2.073490845	-3.551594966	0.00107284	0.004835598	-1.055066589	Downregulated
IGHV4-28	-1.991180336	4.163385179	-3.550631682	0.001075758	0.004846471	-1.05759958	Downregulated
RASGEF1C	-1.180613296	-1.202217661	-3.546652064	0.001087894	0.004890804	-1.068060689	Downregulated
LOC105377896	-1.58890664	-0.318050473	-3.546217037	0.001089229	0.004893362	-1.069203897	Downregulated
SCN2B	-1.540253489	0.134142325	-3.545939723	0.00109008	0.004894894	-1.069932616	Downregulated
F13A1	-1.570050165	5.205272194	-3.545609605	0.001091095	0.004898302	-1.070800056	Downregulated
ADAM33	-1.689329951	3.545972502	-3.541999986	0.001102248	0.004939121	-1.08028244	Downregulated
NBEA	-1.388265457	2.149842852	-3.541661648	0.001103299	0.004941168	-1.08117101	Downregulated
NDUFA4L2	1.367596381	2.556478648	3.539075482	0.001111364	0.00497416	-1.087961683	Upregulated
RASGRP2	-1.009930721	3.129893138	-3.535410561	0.001122892	0.005011407	-1.097580879	Downregulated
CHRNA1	-1.246706613	0.691008185	-3.534348224	0.001126254	0.005019712	-1.100368276	Downregulated
KIF18B	1.074554023	3.093691228	3.534121124	0.001126975	0.005021755	-1.100964096	Upregulated
TNFSF9	1.243521022	0.139671099	3.533364629	0.001129377	0.005031289	-1.102948709	Upregulated
SLC6A7	-1.406745326	2.725445547	-3.532556689	0.001131947	0.005038059	-1.10506806	Downregulated
MATK	-1.057730592	1.924697587	-3.531930851	0.001133943	0.005044598	-1.10670957	Downregulated
IGHV1-58	-1.75399942	1.161930572	-3.528875047	0.001143734	0.005076377	-1.114722652	Downregulated
IGHV3-73	-1.757066982	4.222739902	-3.526496702	0.00115141	0.005104541	-1.120956978	Downregulated
CALB2	-1.727074956	1.791586657	-3.525388173	0.001155005	0.005113385	-1.123862066	Downregulated
IGHM	-1.552132099	8.17914075	-3.524620242	0.001157502	0.005119894	-1.125874302	Downregulated
IGKV6-21	-1.75355993	3.26323946	-3.524607449	0.001157544	0.005119894	-1.12590782	Downregulated
MFAP4	-1.229455346	6.239876732	-3.51968006	0.001173688	0.005173493	-1.138814218	Downregulated
COL4A2-AS1	1.235886893	2.991704944	3.516838403	0.001183097	0.005201897	-1.146253488	Upregulated
SCGB2A1	-1.789925204	0.383833584	-3.516826273	0.001183137	0.005201897	-1.146285235	Downregulated
KREMEN2	1.132730011	0.368549373	3.516602241	0.001183882	0.005203979	-1.146871613	Upregulated
KLK3	-1.648379059	0.252463129	-3.515215558	0.001188503	0.005218308	-1.150500693	Downregulated
MROH6	1.338223961	3.343065063	3.513794126	0.001193257	0.005235586	-1.154220003	Upregulated
CLDN11	-1.200154832	1.084551551	-3.511755752	0.001200107	0.005257219	-1.159552335	Downregulated
MADCAM1	-1.265708655	1.252664796	-3.511366125	0.001201421	0.00526057	-1.160571421	Downregulated
CXCR2	1.183417399	0.187816752	3.510631242	0.001203902	0.005269029	-1.162493387	Upregulated
CASC15	1.313108526	0.027834359	3.509539391	0.001207598	0.005281587	-1.165348587	Upregulated
IGHV3-69-1	-1.617868616	2.39955533	-3.508723943	0.001210365	0.005292484	-1.167480715	Downregulated
BEX1	-1.409307515	-0.175078022	-3.506184385	0.001219023	0.005321844	-1.174119284	Downregulated
CD300E	1.33979092	0.644543149	3.50455497	0.001224609	0.00533651	-1.178377463	Upregulated
ANGPTL7	-1.774596897	-0.176267395	-3.501825459	0.001234021	0.005371424	-1.185508398	Downregulated
CAPN9	-1.96614369	4.001339957	-3.501410078	0.00123546	0.005376465	-1.18659336	Downregulated
MB	-1.865311635	2.339931008	-3.501297431	0.00123585	0.005376944	-1.18688758	Downregulated
LOC105376714	-1.108110236	1.347673283	-3.500012081	0.001240313	0.005391468	-1.190244424	Downregulated
AURKA	1.110829733	4.237663556	3.499701083	0.001241395	0.005393726	-1.191056542	Upregulated
MFAP5	-1.496353915	3.615102796	-3.498559082	0.001245377	0.005408574	-1.194038385	Downregulated
TCEA3	-1.265017871	6.364032259	-3.495763916	0.001255174	0.005442492	-1.201334766	Downregulated
GRIN1	-1.327190164	2.068624604	-3.495314218	0.001256757	0.005446893	-1.202508376	Downregulated
ATP13A4-AS1	-1.036114878	-0.868464473	-3.494766615	0.001258687	0.005452461	-1.203937396	Downregulated
IGKV1-8	-1.732956012	2.821111122	-3.493760434	0.001262241	0.005463254	-1.206562833	Downregulated
MS4A2	-1.199157918	1.885469055	-3.493540582	0.001263019	0.005465387	-1.207136447	Downregulated
AMER3	-1.194409077	-0.986682056	-3.493413247	0.00126347	0.005466104	-1.207468665	Downregulated
ANKRD40CL	-1.436533241	4.282095343	-3.49125169	0.001271145	0.005490638	-1.213107324	Downregulated
SYT4	-1.359430596	-0.62420634	-3.485195385	0.00129289	0.005555651	-1.228896829	Downregulated
GVINP1	-1.071237256	2.922406294	-3.480204524	0.001311077	0.005616306	-1.24189856	Downregulated
TDGF1	1.521637801	2.075554044	3.477374437	0.001321499	0.005652112	-1.249267201	Upregulated
CXCL5	2.228584251	0.610064416	3.474663582	0.001331556	0.005690051	-1.256322656	Upregulated
CXCL1	1.585283187	4.007272928	3.468847542	0.001353383	0.005765332	-1.271450783	Upregulated
TPSB2	-1.29713442	4.859512295	-3.467866079	0.0013571	0.00577347	-1.274002445	Downregulated
B3GNT7	-2.464542773	6.786968019	-3.466797685	0.001361157	0.005785596	-1.276779712	Downregulated
ELAVL4	-1.295475744	0.12473985	-3.466357336	0.001362833	0.005790151	-1.277924269	Downregulated
ATCAY	-1.439694362	-0.834093388	-3.4661125	0.001363765	0.005792829	-1.278560615	Downregulated
IGKV2D-26	-2.393626954	0.275298673	-3.465637008	0.001365578	0.005797961	-1.279796391	Downregulated
SLC12A5-AS1	1.183247953	1.130623538	3.464938869	0.001368244	0.005803956	-1.281610664	Upregulated
RSPO1	-1.082769334	-0.184922583	-3.464870909	0.001368503	0.005803956	-1.281787262	Downregulated
LINC02446	-1.124113243	-0.758614866	-3.46272996	0.001376711	0.005830778	-1.28734983	Downregulated
MT3	-1.266712752	-0.606989789	-3.462355728	0.001378151	0.005833259	-1.288321978	Downregulated
GFRA3	-1.483689647	1.021118474	-3.458771707	0.001392011	0.005875063	-1.297629618	Downregulated
KLHL34	-1.316007356	0.633393251	-3.45858228	0.001392747	0.005876877	-1.298121426	Downregulated
LOC100652777	-1.479378178	2.445068007	-3.45784371	0.001395621	0.00588512	-1.300038838	Downregulated
KIF1A	-1.826254016	1.326936385	-3.45484829	0.001407336	0.005926701	-1.30781322	Downregulated
EPB41L4B	-1.086973814	6.999745063	-3.454516326	0.001408641	0.005929588	-1.308674601	Downregulated
KLRC2	-1.155685338	-0.145589996	-3.453606007	0.001412223	0.005941944	-1.311036494	Downregulated
IGHV3-9	-1.717089441	1.773261297	-3.453459243	0.001412801	0.005941944	-1.311417254	Downregulated
PLA2G10	-1.589050091	3.410005594	-3.45273123	0.001415673	0.005952658	-1.31330588	Downregulated
RPL10L	-1.157507455	-0.653779861	-3.451186875	0.001421785	0.005971807	-1.317311619	Downregulated
IGHV1-46	-1.644451755	4.821234136	-3.448963212	0.001430629	0.006001067	-1.323077792	Downregulated
IGHV3-20	-1.7283248	2.937263615	-3.448637971	0.001431927	0.006005009	-1.323921017	Downregulated
CSMD2	1.184251001	-0.008639041	3.447389562	0.001436919	0.006019553	-1.327157303	Upregulated
CASP16P	-1.111965125	-0.398855051	-3.447240173	0.001437518	0.006020745	-1.32754453	Downregulated
LOC105377979	-1.169741988	-1.021906214	-3.446661166	0.00143984	0.006029154	-1.329045277	Downregulated
MYOT	-1.3153667	-0.144301306	-3.445702976	0.001443691	0.00604133	-1.331528567	Downregulated
INSC	-1.119314079	1.320110364	-3.44570244	0.001443693	0.00604133	-1.331529955	Downregulated
SPTLC3	-1.165831193	2.680781951	-3.444094958	0.001450176	0.006059987	-1.335695211	Downregulated
MSX1	1.53416133	-0.021957197	3.444048364	0.001450364	0.006059987	-1.335815931	Upregulated
TROAP-AS1	-1.130751668	1.524367811	-3.44286377	0.00145516	0.006076052	-1.338884775	Downregulated
HMGA1	1.04034018	7.356388124	3.44182656	0.001459371	0.006091197	-1.341571372	Upregulated
BIRC5	1.016500064	3.931219142	3.441813989	0.001459422	0.006091197	-1.341603931	Upregulated
CELF4	-1.236722332	-1.054200397	-3.441679637	0.001459969	0.006092152	-1.341951901	Downregulated
OMD	-1.368638997	-0.070753451	-3.439227286	0.001469976	0.006120592	-1.348302283	Downregulated
IGHV3-66	-1.917446661	3.810985521	-3.438773227	0.001471837	0.006127007	-1.349477826	Downregulated
UBE2QL1	-1.372160269	0.274812597	-3.438372885	0.001473479	0.006132511	-1.350514233	Downregulated
IGHV3-15	-1.637444057	6.004451112	-3.438284345	0.001473842	0.006132692	-1.350743437	Downregulated
ARHGAP44-AS1	-1.256798176	0.163985668	-3.438085939	0.001474656	0.006133419	-1.351257043	Downregulated
LRIT2	-1.082090412	0.362856391	-3.437721769	0.001476153	0.006138311	-1.352199716	Downregulated
KLK4	-1.068208824	-0.917045958	-3.436673222	0.001480469	0.006150924	-1.354913657	Downregulated
IGHV6-1	-1.694688158	3.824856518	-3.432340288	0.001498435	0.006216783	-1.366124173	Downregulated
FREM2	1.673024137	0.915937713	3.426571095	0.00152268	0.006303079	-1.381039734	Upregulated
NPY4R	-1.458070505	3.723082157	-3.423415304	0.001536101	0.006347671	-1.389193351	Downregulated
FAR2P2	-1.405384245	0.448320361	-3.422619226	0.001539504	0.006358994	-1.391249582	Downregulated
TENM4	1.007473657	1.083093016	3.421773615	0.001543127	0.006372587	-1.393433494	Upregulated
PCDHB10	1.055552174	0.917417316	3.420685846	0.0015478	0.006386382	-1.396242417	Upregulated
PGM5P4	-1.209164764	-0.586570711	-3.417695289	0.001560716	0.006435521	-1.403962558	Downregulated
[truncated: 131 more rows]
